# Supplementary material for: Adsorption-Induced Deformation in Microporous Kerogen by Hydrogen and Methane: Implications for Underground Hydrogen Storage
Source: Langmuir. 2025 Mar 3;41(9):6364–75. doi: 10.1021/acs.langmuir.5c00197 (PMC11912540; doi:10.1021/acs.langmuir.5c00197)
Supplement: Supplementary file 2 — la5c00197_si_002.zip [file la5c00197_si_002.zip]

Archive with 8 entries (5 files):
- H2-LAMMPS/
- H2-LAMMPS/Diffusion/
- H2-LAMMPS/Diffusion/GCMC1-kerogen-363.15--5.9245.data
- H2-LAMMPS/Diffusion/in.diffusion.txt
- H2-LAMMPS/GCMC-MD/
- H2-LAMMPS/GCMC-MD/in.GCMC.txt
- H2-LAMMPS/GCMC-MD/MatrixkerogenIID-24.data
- H2-LAMMPS/README.txt
