# Supplementary material for: Adsorption-Induced Deformation in Microporous Kerogen by Hydrogen and Methane: Implications for Underground Hydrogen Storage
Source: Langmuir. 2025 Mar 3;41(9):6364–75. doi: 10.1021/acs.langmuir.5c00197 (PMC11912540; doi:10.1021/acs.langmuir.5c00197)
Supplement: Supplementary file 2 — la5c00197_si_002.zip [file la5c00197_si_002.zip › H2-LAMMPS/Diffusion/GCMC1-kerogen-363.15--5.9245.data]

LAMMPS data file via write_data, version 17 Apr 2024, timestep = 15000000, units = real

7051 atoms
12 atom types
8352 bonds
26 bond types
15696 angles
78 angle types
27000 dihedrals
192 dihedral types
3408 impropers
29 improper types

79.03741832928475 120.96258167071556 xlo xhi
78.97021349618413 121.02978650381618 ylo yhi
77.0838631779391 122.91613682206122 zlo zhi

Masses

1 15.9994
2 12.01115
3 12.01115
4 14.0067
5 12.01115
6 1.00797
7 12.01115
8 12.01115
9 32.064
10 1.00797
11 12.01115
12 2.016

Pair Coeffs # lj/cut/coul/long

1 0.228 2.85978
2 0.148 3.61705
3 0.148 3.61705
4 0.167 3.50123
5 0.039 3.87541
6 0.038 2.44997
7 0.148 3.61705
8 0.039 3.87541
9 0.164 3.3676
10 0 0
11 0.039 3.87541
12 0.0679 2.96

Bond Coeffs # harmonic

1 273.2 1.425
2 384 1.37
3 280 1.34
4 280 1.39
5 480 1.34
6 320 1.38
7 363.416 1.08
8 336.8 1.475
9 340.618 1.105
10 283.092 1.51
11 283.092 1.51
12 283.092 1.51
13 480 1.39
14 400 1.363
15 320 1.7106
16 322.716 1.526
17 273.2 1.425
18 340.618 1.105
19 322.716 1.526
20 283.092 1.51
21 483.451 1.026
22 322.716 1.526
23 336.8 1.475
24 560 1.26
25 322.716 1.526
26 340.618 1.105

Angle Coeffs # harmonic

1 50 109.5
2 90 120
3 90 120
4 90 120
5 90 120
6 90 120
7 90 120
8 37 120
9 70 128.8
10 75.1 114
11 80 109.5
12 80 109.5
13 57 109.5
14 39.5 106.4
15 80 120
16 80 120
17 80 120
18 80 120
19 46 110.5
20 44.4 110
21 80 120
22 37 120
23 44.2 120
24 60 120
25 80 120
26 70 112.7
27 80 120
28 88.7595 111.039
29 89 114
30 44.4 110
31 70 109.5
32 60 109.5
33 46.6 110.5
34 60 109.5
35 46 110.5
36 57 109.5
37 70 109.5
38 44.4 110
39 46.6 110.5
40 44.4 110
41 44.2 120
42 37 120
43 80 120
44 44.2 120
45 44.4 110
46 46 110.5
47 46.6 110.5
48 44.4 110
49 70 109.5
50 126.506 92.567
51 80 120
52 44.2 120
53 80 120
54 46.6 110.5
55 46.6 110.5
56 27.5 120
57 46.6 110.5
58 46.6 110.5
59 44.4 110
60 50 109.5
61 70 128.8
62 75.1 114
63 90 120
64 50 120
65 46.6 110.5
66 46.6 110.5
67 46.6 110.5
68 60 109.5
69 80 109.5
70 80 109.5
71 80 109.5
72 46.6 110.5
73 46.6 110.5
74 44.4 110
75 44.4 110
76 46.6 110.5
77 44.4 110
78 39.5 106.4

Dihedral Coeffs # harmonic

1 0.13 1 3
2 0.13 1 3
3 0.75 -1 2
4 3 -1 2
5 3 -1 2
6 3 -1 2
7 3 -1 2
8 3 -1 2
9 3 -1 2
10 3 -1 2
11 3 -1 2
12 3 -1 2
13 1 -1 2
14 1 -1 2
15 1 -1 2
16 1 -1 2
17 3 -1 2
18 3 -1 2
19 3 -1 2
20 3 -1 2
21 3 -1 2
22 3 -1 2
23 3 -1 2
24 0 1 0
25 0 1 0
26 0.13 1 3
27 3 -1 2
28 3 -1 2
29 3 -1 2
30 3 -1 2
31 3 -1 2
32 3 -1 2
33 3 -1 2
34 3 -1 2
35 0 1 2
36 0 1 2
37 0 1 2
38 3 -1 2
39 3 -1 2
40 3 -1 2
41 0 1 2
42 0 1 2
43 0 1 2
44 0 1 2
45 3 -1 2
46 3 -1 2
47 1.5 -1 2
48 6.4517 -1 2
49 1.5 -1 2
50 2 -1 2
51 3 -1 2
52 3 -1 2
53 3 -1 2
54 0 1 2
55 3 -1 2
56 0 1 2
57 3 -1 2
58 3 -1 2
59 0.75 -1 2
60 1.5 -1 2
61 6.4517 -1 2
62 1.5 -1 2
63 6.4517 -1 2
64 3 -1 2
65 3 -1 2
66 12 -1 2
67 12 -1 2
68 0.1581 1 3
69 0.1581 1 3
70 0.1581 1 3
71 0.1581 1 3
72 0.13 1 3
73 0.13 1 3
74 0.1581 1 3
75 0.1581 1 3
76 0.1581 1 3
77 0.1581 1 3
78 0.1581 1 3
79 0.13 1 3
80 0.13 1 3
81 0.13 1 3
82 0.13 1 3
83 0.13 1 3
84 0 1 2
85 0 1 2
86 0 1 2
87 0 1 2
88 0 1 2
89 0.1581 1 3
90 0.1581 1 3
91 0.1581 1 3
92 0.1581 1 3
93 0.1581 1 3
94 0.1581 1 3
95 0.1581 1 3
96 0.1581 1 3
97 3 -1 2
98 3 -1 2
99 0 1 2
100 0 1 2
101 1.5 -1 2
102 1.5 -1 2
103 3 -1 2
104 3 -1 2
105 3 -1 2
106 3 -1 2
107 0 1 2
108 0 1 2
109 0 1 2
110 0 1 2
111 0 1 2
112 0 1 2
113 0.13 1 3
114 0.13 1 3
115 0.1581 1 3
116 0.1581 1 3
117 0.1581 1 3
118 0.1581 1 3
119 3 -1 2
120 3 -1 2
121 3 -1 2
122 3 -1 2
123 0 1 2
124 0 1 2
125 0 1 2
126 0 1 2
127 1 -1 2
128 1 -1 2
129 3 -1 2
130 3 -1 2
131 0 1 2
132 3 -1 2
133 3 -1 2
134 3 -1 2
135 0 1 2
136 0 1 2
137 0 1 2
138 0.1581 1 3
139 0.1581 1 3
140 0.1581 1 3
141 0.1581 1 3
142 0.1581 1 3
143 0.1581 1 3
144 0.1581 1 3
145 3 -1 2
146 0.1581 1 3
147 0.1581 1 3
148 0.1581 1 3
149 3 -1 2
150 3 -1 2
151 3 -1 2
152 0.75 -1 2
153 1 -1 2
154 1 -1 2
155 0.13 1 3
156 0.1581 1 3
157 0.1581 1 3
158 0.1581 1 3
159 0.13 1 3
160 0.13 1 3
161 0.13 1 3
162 0 1 0
163 0 1 0
164 0 1 0
165 0.1581 1 3
166 0.1581 1 3
167 0.1581 1 3
168 0.1581 1 3
169 1 -1 2
170 1 -1 2
171 3 -1 2
172 3 -1 2
173 0.1581 1 3
174 0.1581 1 3
175 0.1581 1 3
176 0.13 1 3
177 0.1581 1 3
178 0.1581 1 3
179 0.1581 1 3
180 0.1581 1 3
181 0.1581 1 3
182 0.1581 1 3
183 0.1581 1 3
184 0.1581 1 3
185 0.1581 1 3
186 0.1581 1 3
187 0.1581 1 3
188 0.1581 1 3
189 0.1581 1 3
190 0.1581 1 3
191 0.1581 1 3
192 0.1581 1 3

Improper Coeffs # cvff

1 0.37 -1 2
2 0.37 -1 2
3 0.37 -1 2
4 0.37 -1 2
5 0.37 -1 2
6 0.37 -1 2
7 0.37 -1 2
8 0.37 -1 2
9 0.37 -1 2
10 0.37 -1 2
11 0 -1 2
12 0.37 -1 2
13 0.37 -1 2
14 0.37 -1 2
15 0.37 -1 2
16 0.37 -1 2
17 0.37 -1 2
18 0.37 -1 2
19 0.37 -1 2
20 0.37 -1 2
21 0.37 -1 2
22 0.37 -1 2
23 0.37 -1 2
24 0.37 -1 2
25 0.37 -1 2
26 0.37 -1 2
27 0.37 -1 2
28 0.37 -1 2
29 0.37 -1 2

Atoms # full

4664 16 5 -0.2 81.79045027824264 81.28926887008754 78.21498675374863 39 -6 -16
4501 16 3 -0.1 84.15050137648954 79.84614885691038 81.29023736152318 39 -6 -16
4421 16 3 -0.1 81.14621372814496 83.59224358217264 78.84301338304546 39 -6 -16
3861 14 3 -0.1 83.43488491574766 82.00955424231766 84.55031475783899 39 -6 -16
4440 16 3 0 83.05198415510496 84.75532784893755 77.40999422416402 39 -6 -16
5892 21 6 0.1 86.91763868524131 87.67093394735825 83.30836159438847 38 -7 -14
1852 7 3 -0.1 86.0207101120361 85.70130005016519 79.32803615058457 39 -7 -16
4072 14 6 0.1 85.96619676562014 82.12879279100346 84.80726005416122 39 -6 -16
1996 7 6 0.1 85.71595545678657 82.43623751262268 79.73986311841854 39 -7 -16
2001 7 6 0.1 86.8444910898452 80.1947491206513 78.27425380505338 39 -7 -16
4500 16 3 0 82.90472252747557 79.51306167302901 79.3982930006816 39 -6 -16
1999 7 5 -0.2 87.1357464940828 80.88928115125829 77.49647623334639 39 -7 -16
5845 21 2 0 80.5146198877126 88.07458625779302 81.36097159903103 38 -7 -14
4600 16 6 0.1 83.95172194352791 80.79869542098093 77.9453809572824 39 -6 -16
4599 16 5 -0.2 83.12881370450158 80.89093568062573 78.7213497197967 39 -6 -16
1778 7 3 -0.1 89.2270692451334 79.08381415578202 80.23934534097945 39 -7 -16
1834 7 2 0 87.70243233902237 82.22228732732552 77.9492879313634 39 -7 -16
4601 16 6 0.1 83.3485269112709 81.70873544125489 79.353312125213 39 -6 -16
2016 7 5 -0.2 89.38727048942356 79.44874594536199 77.3200195657044 39 -7 -16
3837 14 3 -0.1 85.40841831928928 80.53683996158136 87.64875390970991 39 -6 -16
4506 16 6 0.1 84.66164366039008 80.68766242374548 80.86265056767613 39 -6 -16
1858 7 3 -0.1 86.12117501186003 83.31713457014547 79.365528944134 39 -7 -16
3863 14 3 -0.1 80.4717537665246 81.85842333937819 82.72620437204031 39 -6 -16
1833 7 3 0 87.1791754582695 83.27927413685352 78.64327221209244 39 -7 -16
3868 14 3 -0.1 81.24180153523434 79.6724533363673 87.13915592037053 39 -6 -16
3867 14 6 0.1 82.25702477767334 82.8559495553437 82.63735485608294 39 -6 -16
4407 16 3 0 81.81808771365631 82.83098681157207 77.90136316950783 39 -6 -16
4502 16 3 -0.1 84.61975686918964 79.37762232424703 82.47841271136738 39 -6 -16
4667 16 6 0.1 81.37513602429024 80.6246257579235 77.4474674095221 39 -6 -16
3862 14 3 -0.1 81.6606506529227 82.16433873910735 83.17995792550843 39 -6 -16
4507 16 6 0.1 85.48555082300591 79.68224741064641 83.00174047008471 39 -6 -16
1997 7 6 0.1 84.69645123934247 84.37310875024382 80.38368293622267 39 -7 -16
1836 7 2 0 87.67987091715506 84.46702590064018 78.36329251469535 39 -7 -16
1851 7 3 -0.1 85.60919360336457 84.46283104040333 79.78444523690143 39 -7 -16
1835 7 2 0 88.59313425886285 84.63688098923166 77.43836740762633 39 -7 -16
3866 14 6 0.1 83.95461483220356 82.4562516147497 83.81023291363965 39 -6 -16
1837 7 2 0.14 87.12839330716419 85.70307881534575 78.64005730032989 39 -7 -16
3860 14 3 0 82.16698825691157 81.71596656516513 84.35783497937581 39 -6 -16
6043 21 6 0.1 82.4444473751966 84.6128508908041 85.05927074953388 38 -7 -14
4427 16 3 -0.1 82.30360537704628 85.50195474050335 78.17084880722973 39 -6 -16
4420 16 3 -0.1 81.34674040469102 84.89955477868867 78.90798165323737 39 -6 -16
6113 21 6 0.1 86.72515870578582 85.94668405171052 82.77023942699373 38 -7 -14
6047 21 1 -0.1782 84.79303589040258 85.24711661889157 84.50920744035852 38 -7 -14
6042 21 3 -0.1 82.54154372611448 85.4365818718041 84.34250800359973 38 -7 -14
4665 16 6 0.1 80.98067407801376 81.17992625487575 78.94436345400983 39 -6 -16
4422 16 6 0.1 80.81480167580538 85.49548523146856 79.67206095899466 39 -6 -16
3859 14 3 0 81.48812118614892 80.91932132084396 85.15054020741147 39 -6 -16
5857 21 3 0 81.44460537370666 85.96277148247637 83.83682350928936 38 -7 -14
5890 21 5 -0.2 86.21570415012125 86.78697886531344 83.21770000987527 38 -7 -14
6041 21 3 0.0282 83.73419290849246 85.86580150830086 83.93004173802407 38 -7 -14
4075 14 6 0.1 80.09572720330969 82.13385690541803 81.79219967281651 39 -6 -16
3823 14 3 0 84.09778810712582 80.48708569225805 87.64756048281436 39 -6 -16
5858 21 2 0 80.30398796590597 85.9868648798499 84.49657057008902 38 -7 -14
3856 14 3 0 84.0757367983359 81.43162296165009 85.57324296320135 39 -6 -16
6046 21 8 0.05 85.82976887939465 86.26811199025434 84.61943564863469 38 -7 -14
4611 16 6 0.1 80.47757690914034 83.1229240126644 79.57588220132531 39 -6 -16
3843 14 3 -0.1 85.43029470301151 81.61753102637759 85.63255894503936 39 -6 -16
1775 7 3 -0.1 88.9683472925258 79.03070680104781 81.55570486877022 39 -7 -16
1859 7 4 -0.5600000000000001 87.78929333121293 86.70923933325379 77.95234738121168 39 -7 -16
3836 14 3 -0.1 86.06446276655188 81.10372343632216 86.68132147453014 39 -6 -16
4656 16 6 0.1 82.51705780391065 86.51793445625239 78.31165736280968 39 -6 -16
6108 21 6 0.1 87.23626058029797 84.65580198455349 85.31701933709397 38 -7 -14
6114 21 6 0.1 87.9381552320772 86.33919078384857 85.03431484818688 38 -7 -14
5850 21 3 0 83.83547550127163 86.69158984371916 82.87915204896352 38 -7 -14
1853 7 6 0.1 85.53079456783283 86.58280415520372 79.64152399698295 39 -7 -16
6107 21 5 -0.05 87.05535921350763 85.76330813074206 85.43850978543993 38 -7 -14
3858 14 3 0 82.0364501444191 80.44349823462166 86.34540966519512 39 -6 -16
6053 21 6 0.1 80.3996491485517 84.76286923852685 86.02676055635166 38 -7 -14
6050 21 8 -0.1 80.06032956048763 85.7435330944328 85.96225139096546 38 -7 -14
3857 14 3 0 83.39551881130086 80.70569848871483 86.51105634342542 39 -6 -16
5843 21 3 0 81.53693475737735 86.5897995579281 82.69459144317169 38 -7 -14
5842 21 2 0 80.46922802899068 87.07570219131387 82.17997387873649 38 -7 -14
6048 21 6 0.1 85.39475712300809 87.03814358483424 85.19765698751246 38 -7 -14
6080 21 3 0 84.97622710628198 87.12607568856819 82.4466825011774 38 -7 -14
5851 21 3 0 82.70040851966294 87.06385592352989 82.27300440370148 38 -7 -14
3865 14 3 0 80.27214535947842 80.51927307927504 84.69512532624205 39 -6 -16
3838 14 6 0.1 87.12702774111811 81.0105247788254 86.72118759386719 39 -6 -16
4137 15 6 0.1 88.75677656850196 88.00451709020103 81.80070393306453 40 -9 -14
5915 21 6 0.1 83.69020818715958 86.13030612760605 86.87454779090484 38 -7 -14
5844 21 3 0 81.60953115894966 88.56275862550723 80.87372964765103 38 -7 -14
3855 14 7 -0.15 79.99559590564921 79.32168427405568 86.66945079534405 39 -6 -16
1860 7 10 0.28 87.29831266282741 87.58336250759793 77.70745742624015 39 -7 -16
3864 14 3 0 79.76703746021109 80.94782460842985 83.49695969372547 39 -6 -16
5913 21 3 -0.1 83.80369508574334 85.6688308875959 87.8647163760673 38 -7 -14
5919 21 6 0.1 86.35839779324115 84.17298703485629 87.16567930416934 38 -7 -14
6068 21 6 0.1 81.64962657181805 87.06038005097236 86.58302567206837 38 -7 -14
5891 21 1 -0.3 86.89832477668676 86.1420554225797 86.80819935466062 38 -7 -14
6067 21 5 -0.2 80.75484789701083 86.59841656790466 87.00254036097716 38 -7 -14
6072 21 6 0.1 81.1644001227681 82.97102460678435 87.16535972731246 38 -7 -14
4236 15 2 0 88.06861458936935 89.37990984827212 86.07712136650045 40 -9 -14
5852 21 3 0 82.7372348892393 88.02338280195843 81.33411236505135 38 -7 -14
6069 21 6 0.1 80.03603020951644 87.50882530927467 87.32729521547793 38 -7 -14
5893 21 8 0.05 86.38098209735026 85.10496723804148 87.66361837844377 38 -7 -14
6112 21 3 -0.1 85.09293848439351 88.10446496167174 81.55990371539276 38 -7 -14
3852 14 2 0 79.5684171748176 79.7469960714457 85.47741965463553 39 -6 -16
5849 21 3 0 83.94004158977592 88.58237862224561 81.0320848778482 38 -7 -14
5846 21 2 0.14 79.34714193873167 88.66259214761372 81.30214472397596 38 -7 -14
6001 21 6 0.1 79.18651224873504 83.39772514796574 86.36826156929982 38 -7 -14
4229 15 3 0 89.14225767548092 88.46594134285397 87.82662085310552 40 -9 -14
5918 21 2 0 84.95302492042384 85.18997066344795 88.28813569957578 38 -7 -14
6122 21 6 0.1 88.95597920305167 83.82776568576051 87.52776083070843 38 -7 -14
137867 0 12 0 88.17135850809963 83.41994960711733 83.02231650844232 0 0 0
6000 21 5 -0.05 80.94180580087317 83.14905739148708 88.17644387009918 38 -7 -14
4082 14 6 0.1 81.49050886847705 79.11426058092091 88.02196629908134 39 -6 -16
5859 21 2 0.14 79.23487321523866 86.9789119543583 82.6761123027974 38 -7 -14
6040 21 1 -0.3 80.42247143252202 84.53074196024934 88.45085503720469 38 -7 -14
6117 21 6 0.1 85.99634420328094 88.5832436073452 81.4022250375854 38 -7 -14
4027 14 6 0.1 85.9899571163377 80.20826158495971 88.4339746450684 39 -6 -16
1838 7 2 0.14 88.54766223340492 85.9215395861782 77.09412914230744 39 -7 -16
4240 15 2 0 88.07259479800372 88.90482736521207 87.27005276867887 40 -9 -14
4239 15 2 0.14 86.97344786794523 89.13807480974644 87.85575880593332 40 -9 -14
2014 7 6 0.1 89.35146238719938 79.89153837056978 82.14974566329741 39 -7 -16
5856 21 3 0 79.17573262764674 86.32579602699784 83.90493559280002 38 -7 -14
2818 10 1 -0.1782 89.32418404384688 79.74437652129849 88.29500237494003 39 -7 -15
6118 21 11 -0.3 88.25402511470746 83.52206061505244 88.29581244908277 38 -7 -14
4235 15 3 0 88.997154467929 89.27129590542896 85.17998261732568 40 -9 -14
4110 15 5 -0.05 88.91635633035293 89.05542592039711 81.60530208244359 40 -9 -14
5916 21 8 0.05 81.22216105800912 85.77785603965994 88.27902264423736 38 -7 -14
4499 16 3 0 83.11174420105408 79.22116476738479 80.69573705330296 39 -6 -16
4079 14 6 0.1 79.2793580112252 80.20729340864702 80.1514913682373 39 -6 -16
6120 21 6 0.1 87.76570632586387 82.7134446104406 87.77135869010719 38 -7 -14
2289 8 6 0.1 96.36860912913667 83.74924177194936 77.10086772270733 40 -9 -14
4363 15 6 0.1 99.47511397693015 79.03605006106064 84.71939602132043 40 -9 -14
2296 8 6 0.1 99.96970796179428 83.22787377216281 87.98000343889427 40 -9 -14
1107 4 6 0.1 99.15125345663657 89.33289557234693 79.02478008411387 39 -9 -16
2864 10 6 0.1 92.57665872089801 79.17673006811005 81.8403455778566 39 -7 -15
2812 10 3 0.0282 89.81350960293187 79.41430019333325 87.01113148150544 39 -7 -15
4127 15 3 0 89.55099741867394 89.2766540444306 80.27911193031166 40 -9 -14
4350 15 6 0.1 94.09527062623698 87.80050665554619 77.16373272478869 40 -9 -14
2151 8 4 -0.5600000000000001 99.64360044610478 83.61278382142035 80.0050223820356 40 -9 -14
4194 15 3 -0.1 91.98255722235471 82.6078881029703 79.1160755903591 40 -9 -14
2130 8 2 0.14 99.7087293235897 84.50405424832671 81.1063024325077 40 -9 -14
2144 8 3 -0.1 98.07792126521421 83.64454187193978 78.14346045664858 40 -9 -14
4172 15 2 0 93.84387832514224 83.20905891126543 80.31921511814278 40 -9 -14
2809 10 3 0 90.98093875488613 79.993049901076 85.0964863339517 39 -7 -15
2288 8 6 0.1 95.37726532932496 85.70449594172285 78.12443669934933 40 -9 -14
4332 15 6 0.1 91.00049922063525 82.80655532738095 78.773426796888 40 -9 -14
2126 8 2 0 96.60457345380323 86.76128201080863 80.3380750486604 40 -9 -14
4304 15 8 -0.1 96.42535940463807 82.13426195159201 84.05980296606131 40 -9 -14
2210 8 3 -0.1 96.3436383316565 88.42823934815375 88.31513558096518 40 -9 -14
2303 8 6 0.1 94.43894422771452 87.93568471059996 82.26920465059735 40 -9 -14
4179 15 3 0 93.30529781556754 85.44187296594117 84.18269680446157 40 -9 -14
4191 15 6 0.1 97.22468029620941 79.94499853530064 84.75589240623049 40 -9 -14
2878 10 6 0.1 92.54205229131904 81.42439435608681 82.61930426569376 39 -7 -15
2808 10 3 0 91.62752837701979 80.92201099188088 84.43510614532758 39 -7 -15
4133 15 6 0.1 98.53800353252213 81.56435647236046 81.81735122337217 40 -9 -14
4254 15 3 -0.1 91.31141398514981 87.89894019835458 87.73702169881594 40 -9 -14
4335 15 5 -0.2 90.78747556557603 85.20686927690353 80.27251452341748 40 -9 -14
4347 15 6 0.1 89.75308707474049 86.27258741037832 81.91695147215891 40 -9 -14
2817 10 6 0.1 90.22979403784795 81.76398219246252 87.61125239036876 39 -7 -15
4345 15 6 0.1 98.96254977710872 79.5464655756081 87.49075580219723 40 -9 -14
4113 15 3 0 91.42432096228363 88.80554969791403 78.89512552478442 40 -9 -14
4251 15 6 0.1 91.47655163467265 88.7321826770431 83.97513212568552 40 -9 -14
4241 15 3 0 90.10072781196214 88.57475517299989 85.68634785607253 40 -9 -14
4232 15 3 0 90.19918061539107 88.2550451899306 87.04554056764078 40 -9 -14
2133 8 2 0 99.61227419141 85.29926642225931 83.34578459978161 40 -9 -14
2013 7 6 0.1 89.80669680782617 79.91344600691284 79.93093654354723 39 -7 -16
2018 7 6 0.1 90.0643853574844 80.03784977358538 77.93642795370405 39 -7 -16
4336 15 6 0.1 90.04755441231329 84.45428731583856 80.5657504047637 40 -9 -14
4258 15 6 0.1 92.24756031806407 88.23807024224611 85.3860054813774 40 -9 -14
4353 15 6 0.1 91.37592277413358 88.3249006384488 81.95039325069231 40 -9 -14
4312 15 1 -0.3 99.44665489984119 80.21575844919785 83.0762148651561 40 -9 -14
4192 15 8 -0.1 97.86911697941203 81.70411036152433 83.9684950138462 40 -9 -14
4177 15 2 0 95.13692832099551 84.03626295289446 83.8755833909131 40 -9 -14
4311 15 6 0.1 96.59715337984369 82.58651744341361 87.53171236676917 40 -9 -14
2820 10 3 -0.1 92.1499969844136 80.6081332860945 83.26427558113762 39 -7 -15
2293 8 6 0.1 95.15405069701063 88.12339194097162 79.56682631288157 40 -9 -14
4306 15 6 0.1 95.7067604316336 81.24464284417564 84.09853306939536 40 -9 -14
4344 15 6 0.1 97.20371930564639 79.04986794397801 87.1148560478933 40 -9 -14
4193 15 6 0.1 98.55105878209338 82.50703243006309 83.96223180411187 40 -9 -14
4334 15 6 0.1 98.58531167649264 81.80221085663617 86.6862601777771 40 -9 -14
4220 15 8 -0.1 97.81070079695778 81.09234283449557 86.49691300907587 40 -9 -14
2336 8 6 0.1 94.87944607307055 87.80322278480054 84.3889905220853 40 -9 -14
4343 15 5 -0.2 97.87656671220572 79.88796696261598 87.50707990137624 40 -9 -14
4111 15 3 -0.1 93.28054799356414 88.45428197487746 77.44307634894231 40 -9 -14
2811 10 3 0.01 90.60601669565187 81.57151648483843 86.62213215166818 39 -7 -15
4170 15 2 0 92.1831031794976 84.67731693652502 80.36576681744842 40 -9 -14
4225 15 6 0.1 94.68950899558862 84.61183837189405 87.1348538388522 40 -9 -14
4250 15 5 -0.2 91.30325290433947 88.14059372446073 84.92260709545364 40 -9 -14
4196 15 10 0.28 95.8653059850005 80.97231977446567 81.31269921443625 40 -9 -14
4187 15 3 -0.1 92.5544925663286 81.44510110651551 78.86917402291014 40 -9 -14
4184 15 3 0 93.7215153216689 84.60313676419597 82.03917222752604 40 -9 -14
2302 8 8 -0.1 95.40838130501712 88.14011873071892 81.74704663610515 40 -9 -14
4380 15 6 0.1 90.14735637867948 86.53369275208432 84.10476134514971 40 -9 -14
2810 10 3 0 90.38071881585932 80.36859284888814 86.21674473421976 39 -7 -15
4171 15 2 0 94.43297223133499 83.76898515426188 81.31444989535318 40 -9 -14
2128 8 2 0 98.15493324219065 85.30962615041139 79.79186082319129 40 -9 -14
4292 15 5 -0.05 99.39428608759951 80.09598851056936 84.53540197784237 40 -9 -14
4341 15 6 0.1 95.73399537029198 81.21634105637197 86.78556924926889 40 -9 -14
4189 15 6 0.1 94.0947691512749 80.0944785300255 79.24669449910022 40 -9 -14
4183 15 2 0 92.66891386059328 85.07895534361053 81.60774825869281 40 -9 -14
2281 8 6 0.1 95.54460905388109 87.26142533997564 85.85432161828038 40 -9 -14
2138 8 2 0 96.46590953858254 87.45959958634263 82.49239518122442 40 -9 -14
4354 15 6 0.1 92.37477893867457 87.52594357565397 80.94861268038326 40 -9 -14
4349 15 6 0.1 92.62180668323016 87.02751619283518 78.85588058273919 40 -9 -14
4352 15 5 -0.2 91.27631646750356 87.6459718515077 81.06867162972699 40 -9 -14
2137 8 3 0 96.76814918178357 87.35593422090979 83.88012699217283 40 -9 -14
2291 8 5 -0.2 95.30520084572451 87.45889600916296 80.34812166004465 40 -9 -14
4310 15 5 -0.2 96.5476055329458 81.96788604696893 86.62499904220539 40 -9 -14
4174 15 2 0.14 95.4526114378628 83.00726000077401 81.72206776614101 40 -9 -14
4178 15 3 0 94.07087653891493 84.78500954083837 83.31416244642733 40 -9 -14
4116 15 3 0 90.62617608302617 88.49923786045588 80.00174786067954 40 -9 -14
4181 15 3 0 92.13737731695767 86.00654028932819 83.69099380596597 40 -9 -14
2243 8 5 -0.2 95.78848377162313 87.90444695463626 84.96770317160417 40 -9 -14
2806 10 4 -0.22 91.09741377060438 82.50650257909398 85.98450380689839 39 -7 -15
2129 8 2 0.14 98.74509068551549 84.21540822532602 79.14935284049004 40 -9 -14
2131 8 3 -0.1 99.58370758960592 85.74433371990581 85.62059689031494 40 -9 -14
2139 8 2 0 97.14140248967908 86.83579866124964 81.5643203224152 40 -9 -14
2135 8 3 0 97.91220906200274 86.64011114702481 84.13083331178365 40 -9 -14
2212 8 6 0.1 96.92736645787275 87.96553435899474 87.53120139102296 40 -9 -14
2141 8 6 0.1 97.98080721678988 86.73752978085275 86.32055516704148 40 -9 -14
4131 15 5 -0.05 98.2869352459332 80.92833308329003 82.69402128022736 40 -9 -14
4333 15 6 0.1 92.2233661376674 80.61899172815392 78.26149511986637 40 -9 -14
2143 8 3 -0.1 96.85602957296582 84.11765813318209 77.91688839748095 40 -9 -14
4325 15 6 0.1 90.95568467808059 86.12941993528116 85.48414323714938 40 -9 -14
4180 15 3 -0.1 93.60496655442822 85.41847477633297 85.49620954167438 40 -9 -14
2292 8 6 0.1 94.50265555092798 86.6369857930882 80.35945222330145 40 -9 -14
4175 15 3 -0.1 94.58940841281552 84.60982645872255 86.05436477987219 40 -9 -14
2125 8 3 0 97.03468956416921 85.8522271391114 79.4559567646708 40 -9 -14
2567 9 6 0.1 97.1730369349597 79.97716057336305 78.30006399030864 38 -6 -16
2127 8 2 0 98.74477630545101 85.4876682307479 80.91366355775949 40 -9 -14
2150 8 3 -0.1 96.40392895350952 85.3245703035441 78.39860027586742 40 -9 -14
4337 15 6 0.1 90.53433176567863 85.57930480503947 79.28171218184247 40 -9 -14
4182 15 2 0 91.85383395761575 85.80277155721677 82.35926490237443 40 -9 -14
4186 15 2 0 95.77464774866763 83.13005579039717 83.07351200692284 40 -9 -14
4342 15 6 0.1 97.23937468094299 83.5861645676927 85.34142320279732 40 -9 -14
4195 15 4 -0.5600000000000001 95.5149815590351 81.89052991894981 80.96984610680325 40 -9 -14
4188 15 3 -0.1 93.66310980084174 81.04557035956248 79.52888732427931 40 -9 -14
2136 8 3 -0.1 98.38609986876796 86.37685452589533 85.3479002251205 40 -9 -14
2805 10 3 -0.1 92.14872356228568 79.3607143353021 82.80464631173916 39 -7 -15
4169 15 3 0 92.67883637384263 83.53849537110044 79.8333127767307 40 -9 -14
4132 15 6 0.1 97.43325069860963 80.20813220424202 82.35285720198918 40 -9 -14
4256 15 6 0.1 92.31920938926362 87.75409585254681 87.39691788320384 40 -9 -14
2816 10 6 0.1 91.89797491574761 82.96167801266861 84.23819639531914 39 -7 -15
4287 15 5 -0.2 91.0612350338892 86.69602900717814 84.5458857013633 40 -9 -14
4176 15 3 0 95.28715159434898 83.81802350201846 85.17145628075953 40 -9 -14
2140 8 3 0 98.17045401352107 86.16245227739739 81.86795858039744 40 -9 -14
4185 15 6 0.1 92.96929554751117 85.8674142920737 86.23665035938878 40 -9 -14
4305 15 8 -0.1 96.3974927401527 82.8455513238843 85.41836037068637 40 -9 -14
4190 15 8 -0.1 97.98496625107947 80.62269887700944 84.9900931137321 40 -9 -14
4346 15 8 -0.1 90.77642935714874 86.21027471128079 81.43202766678739 40 -9 -14
2145 8 6 0.1 98.36427819785399 82.62295212510756 77.72429816386625 40 -9 -14
2134 8 3 0 98.62043313629493 86.09287835431076 83.11203968657814 40 -9 -14
2807 10 3 0.01 91.56413844978051 82.18983811052442 84.83324228424746 39 -7 -15
4173 15 2 0.14 94.46028170999462 81.97145048711072 80.12824594634752 40 -9 -14
4114 15 3 -0.1 92.44841012295403 88.03335601440725 78.41847694454172 40 -9 -14
2188 8 3 0 95.4138004754475 89.30199558079582 87.97400283563502 40 -9 -14
2378 9 6 0.1 96.45440491065037 79.0841035076142 80.48475510401914 38 -6 -16
918 4 6 0.1 99.95813716673158 87.51729057957843 77.66841200535417 39 -9 -16
2206 8 5 -0.2 96.03412851782893 89.37465060046932 85.50793527392527 40 -9 -14
2214 8 6 0.1 97.03321827648524 89.42368992453213 85.96738388040382 40 -9 -14
4083 14 6 0.1 82.63067129679479 80.39042044167552 89.37047050940967 39 -6 -16
5994 21 3 -0.1 80.01152785060825 81.75703640809057 89.86858676519603 38 -7 -14
6060 21 6 0.1 81.80222135862881 80.97446286328707 93.9703858973979 38 -7 -14
6116 21 6 0.1 86.90636192567486 81.5337988982252 97.00121832033189 38 -7 -14
2643 10 6 0.1 87.95248870532059 79.46447893480766 89.78369531902062 39 -7 -15
4080 14 5 -0.2 83.60914070328204 80.03524338378654 89.02075582514209 39 -6 -16
5906 21 3 -0.1 87.67390218673498 82.4523590142626 92.69789643946531 38 -7 -14
5920 21 9 0.3 81.84726435725844 84.67322176842954 91.24224445499827 38 -7 -14
5978 21 5 -0.05 79.51608151273336 80.30929541268407 91.63237923136366 38 -7 -14
4081 14 6 0.1 84.17720580700973 80.6073240418775 89.74066945835246 39 -6 -16
5032 18 3 0 81.80803074704892 89.22240112216708 97.39152059877023 40 -9 -15
5912 21 3 -0.1 83.08256799536095 83.490314411775 93.34729146714363 38 -7 -14
5903 21 3 0 85.40566419148702 83.07056497668943 93.1575628310564 38 -7 -14
5911 21 6 0.1 88.66568878328374 81.94655695034358 92.9439733960612 38 -7 -14
5907 21 3 -0.1 87.7067238436007 83.11437757836805 91.52347612169449 38 -7 -14
6073 21 6 0.1 81.83039024383505 82.83484371438789 88.74063262867074 38 -7 -14
5904 21 3 0 86.55522192721665 82.41882551940382 93.47625573475271 38 -7 -14
5908 21 3 0 86.54471175461795 83.7018739376984 91.07759582274609 38 -7 -14
5902 21 3 0 84.21207090775212 82.99390585645804 93.94796865175317 38 -7 -14
5909 21 3 0 85.43403694457395 83.64775439024811 91.88833977261368 38 -7 -14
6119 21 6 0.1 88.6257689785771 82.96910641132753 91.03237878621763 38 -7 -14
5031 18 3 -0.1 81.16837082927157 88.27081291677098 96.76802330488803 40 -9 -15
5896 21 2 0 84.28586241439783 84.02520034630678 91.50174317760718 38 -7 -14
5899 21 7 -0.15 83.14972731796826 84.01208618049918 92.128255925242 38 -7 -14
5895 21 2 0 86.41914778582624 84.32004318987312 89.86730127867659 38 -7 -14
6126 21 6 0.1 82.16244752323841 83.70247255541909 93.76148370464972 38 -7 -14
6078 21 8 -0.1 87.38723425263241 84.66523414633245 88.77685099338238 38 -7 -14
5898 21 7 -0.15 83.02221140632902 85.14677593465187 90.04824833162608 38 -7 -14
5897 21 2 0 84.18125031725953 84.72615758104729 90.45399529871472 38 -7 -14
5894 21 2 0 85.18115408866697 84.78693156096368 89.54372990704564 38 -7 -14
4375 15 6 0.1 89.27633416305652 83.75933583281628 94.96949723399621 40 -9 -14
5998 21 6 0.1 80.52202574662384 79.82423135148491 91.49271495547147 38 -7 -14
5905 21 3 -0.1 86.57570942254246 81.9120657564839 94.70024377738198 38 -7 -14
4317 15 6 0.1 82.346874229126 88.17139801703027 90.96375594714598 40 -9 -14
5901 21 3 0 84.34512962676226 82.35954315089111 95.17980209756456 38 -7 -14
6059 21 5 -0.2 81.40092669928619 80.7531085593812 94.96332241585904 38 -7 -14
6061 21 6 0.1 82.0152643029964 79.86542592621943 95.21659688387382 38 -7 -14
5910 21 6 0.1 87.57125434564279 81.44519185990355 94.84632716581251 38 -7 -14
6127 21 6 0.1 81.35097281207176 82.77592445864884 95.61235017101733 38 -7 -14
5900 21 3 0 85.61059542541582 82.01920136186997 95.48598415076344 38 -7 -14
5914 21 3 0 82.73133091899365 85.56700097644537 88.70123761423729 38 -7 -14
4160 15 3 -0.1 87.61207264077437 85.43738852107917 96.08621943798107 40 -9 -14
6121 21 6 0.1 87.98332789170739 85.54595495038676 89.11864582789381 38 -7 -14
4374 15 6 0.1 87.5108222664645 84.48327032291263 95.65711775532705 40 -9 -14
6124 21 5 -0.2 81.79532022406072 81.88273683946836 95.88382887320425 38 -7 -14
5996 21 6 0.1 80.88969942984895 82.01388434524287 90.45847435926532 38 -7 -14
5867 21 3 0 83.32943492480082 82.04572289623982 96.06903768642175 38 -7 -14
5030 18 3 -0.1 81.48987426575023 86.98557859710655 97.10219183652092 40 -9 -15
4168 15 9 0.3 85.43051547285413 86.11477411007513 94.53340275837887 40 -9 -14
4244 15 6 0.1 88.63323203620439 87.0319941752384 92.64681982485959 40 -9 -14
4147 15 7 -0.15 86.55722667243616 86.31512745507672 95.77408021212648 40 -9 -14
4227 15 3 0 87.87757863196939 88.33637437137467 89.71819775707871 40 -9 -14
5917 21 6 0.1 80.83320226675566 86.40083723769348 89.01452674299432 38 -7 -14
5887 21 3 -0.1 85.88518768781815 81.68693915380274 96.73114921982773 38 -7 -14
4150 15 3 0 88.55324382632651 85.93782725915717 96.9894790806328 40 -9 -14
6125 21 6 0.1 81.41046827943774 81.86663617737774 96.91195595762113 38 -7 -14
5035 18 6 0.1 80.89225711678155 86.14164983298899 96.8401935100889 40 -9 -15
5881 21 3 -0.1 83.64437969605763 81.51943288033198 97.29837385800018 38 -7 -14
4157 15 3 0 87.37478039612675 88.0153734403742 97.03900395148457 40 -9 -14
4151 15 3 0 88.34420691123901 87.2322617022566 97.44192147718518 40 -9 -14
5034 18 6 0.1 81.96618470230995 84.72143639457158 98.2788172308111 40 -9 -15
4165 15 6 0.1 83.51877014060393 87.15626766836374 92.53611702243927 40 -9 -14
4144 15 2 0 86.47616571732979 87.55751462309954 96.22721512718164 40 -9 -14
5028 18 3 0 82.43856683434643 86.72461449071879 98.01021806413583 40 -9 -15
4146 15 7 -0.15 84.90756396213689 87.83198318140852 94.69374217069475 40 -9 -14
4242 15 3 -0.1 88.74794285434518 87.2345689866324 91.57805466396489 40 -9 -14
5029 18 3 -0.1 82.64615558588692 85.51089946326074 98.51300087017745 40 -9 -15
4230 15 3 0 89.01311791734125 88.07826897351568 89.08674901060819 40 -9 -14
4303 15 6 0.1 82.84786662972586 88.3168178174011 88.79456024758494 40 -9 -14
4288 15 1 -0.3 85.25568013836866 87.75089957867596 91.72183497377003 40 -9 -14
5997 21 3 0 79.8375042286274 82.35482725033053 88.66124209593931 38 -7 -14
4145 15 2 0 85.52294272408645 88.33550352177083 95.69710332589196 40 -9 -14
4164 15 8 0.05 84.01234909656172 88.1568533291909 92.40241374638036 40 -9 -14
5961 21 3 -0.1 79.836485747642 79.35058001184076 97.04619535265539 38 -7 -14
4152 15 3 0 89.09433234991536 87.65596525796013 98.45452211423516 40 -9 -14
5880 21 3 -0.1 84.94309216762498 81.4704005580519 97.66197391193573 38 -7 -14
4245 15 3 0 87.75954460155312 87.94883115576651 91.02288970308047 40 -9 -14
6071 21 6 0.1 82.90807335738381 81.31811886689593 98.04436564120668 38 -7 -14
5882 21 6 0.1 85.22670080584936 81.20619645146677 98.68842364451297 38 -7 -14
5027 18 3 0 83.16546094753738 87.70766088818435 98.58242853450962 40 -9 -15
5976 21 1 -0.1782 79.82131988107095 81.24697492569337 92.7032217745209 38 -7 -14
5960 21 3 0 79.90188396329141 80.43646405095762 94.90118764520362 38 -7 -14
4302 15 6 0.1 84.4585141109691 88.30150505951016 88.80418437200002 40 -9 -14
4162 15 3 0 84.20728051552955 88.68444840186746 93.80768169790893 40 -9 -14
4248 15 5 -0.05 86.54969778703138 88.42336666076585 91.90910927619582 40 -9 -14
4156 15 3 0 87.29976077697711 89.35811620872205 97.43033907228764 40 -9 -14
4321 15 6 0.1 86.98075403378817 88.21368282081033 92.87442383823678 40 -9 -14
5243 18 6 0.1 80.39845368949477 88.31301746448119 96.03402106593758 40 -9 -15
5011 18 3 -0.1 84.00478421033706 83.9298252878519 99.75366565766956 40 -9 -15
5382 19 6 0.1 80.36241774375685 82.23721767536574 99.41102998890366 40 -9 -15
3922 14 6 0.1 85.78380287379538 79.1541328406852 90.91564352939179 39 -6 -16
5024 18 3 0 83.7355239287465 85.26890170545038 99.31138205410502 40 -9 -15
5025 18 3 0 84.5824932142674 86.2563088270512 99.68178104495625 40 -9 -15
5240 18 6 0.1 83.22050488306239 83.26297041535567 99.73937521348492 40 -9 -15
5377 19 3 -0.1 79.27728979467905 82.51249576856533 99.49651051545266 40 -9 -15
5033 18 3 0 82.78453261758895 88.96736867407309 98.25747607394148 40 -9 -15
5026 18 3 0 84.14008965060547 87.51756370132459 99.5039218589765 40 -9 -15
3923 14 6 0.1 87.10671623249094 79.25740600592819 92.94555494429923 39 -6 -16
4154 15 3 -0.1 89.03772811023792 88.94656601556476 98.83721693908502 40 -9 -14
4315 15 5 -0.2 82.99982947247449 88.90317641921756 91.41462706163347 40 -9 -14
5995 21 3 0 79.08739856154735 80.92341679595798 90.2920802413021 38 -7 -14
4299 15 5 -0.2 83.64372996012243 89.00675295570565 88.88968522978459 40 -9 -14
6123 21 6 0.1 88.90331343253922 82.97600873203633 89.03143684028444 38 -7 -14
5955 21 3 0.0282 79.22806129543996 80.77781038937236 93.82398562564023 38 -7 -14
4149 15 3 0 89.49189557697775 85.10985170633515 97.48846025773642 40 -9 -14
4228 15 3 -0.1 86.92386521999262 89.0590088999743 89.18354837448571 40 -9 -14
5966 21 6 0.1 80.87730812321998 79.2153136161659 97.1493033603834 38 -7 -14
5959 21 3 0 79.20538210085746 79.92874638925193 95.98747221156015 38 -7 -14
137877 0 12 0 88.82857434746178 80.96762812414671 99.37023503547498 0 0 0
5383 19 6 0.1 79.04022236842899 82.55609371609029 97.4489985598476 40 -9 -15
5487 19 6 0.1 81.78683380981325 80.00213315250167 99.86604480423819 40 -9 -15
2108 8 3 0 95.16572492451922 85.43360548946015 99.78994352875407 40 -9 -14
2160 8 3 -0.1 97.34576494887241 84.42261245879824 91.0842884386905 40 -9 -14
2071 8 3 0 96.83366809885877 83.21719240090114 96.79248537000194 40 -9 -14
2329 8 6 0.1 97.6916531850272 82.65105349564843 94.90199385520867 40 -9 -14
2162 8 3 0 99.46731486032745 83.66000505064164 91.6193261724228 40 -9 -14
4226 15 5 -0.05 90.95683875864182 86.50614051842719 91.90651018440772 40 -9 -14
4309 15 6 0.1 92.06037693260997 83.98749604189524 95.78403084752992 40 -9 -14
882 4 2 0.14 99.95830357809717 86.91653904110863 96.79476963438358 39 -9 -16
4204 15 3 -0.1 91.21862711348717 83.79440941771287 91.34091043103078 40 -9 -14
4130 15 6 0.1 91.85948021224144 82.91555494944474 99.5387196618254 40 -9 -14
2121 8 6 0.1 92.3880605258028 89.01804209031349 93.36300548845591 40 -9 -14
2091 8 3 -0.1 97.1349617682771 82.68542409443037 99.4503356053211 40 -9 -14
4201 15 3 -0.1 96.07188699954683 80.36177206976157 89.26942622538671 40 -9 -14
2161 8 3 0 98.49907060964291 83.94290269545249 90.6947335640736 40 -9 -14
2164 8 3 0 98.08435678899686 84.41631452825828 93.3272492976379 40 -9 -14
2112 8 3 0 93.75884678834946 87.69126611954209 99.39722896515266 40 -9 -14
4159 15 6 0.1 89.54494696959279 89.1425888897756 99.71987545681532 40 -9 -14
4213 15 6 0.1 90.72945667159075 84.19123499558438 90.49447662027309 40 -9 -14
2085 8 3 -0.1 97.62263589401611 82.24266235350329 97.24567860610692 40 -9 -14
2098 8 2 0 92.57517406825127 88.99595209023889 97.8826900557342 40 -9 -14
2275 8 6 0.1 98.07166118191799 81.48505784554581 96.64167990944601 40 -9 -14
4247 15 6 0.1 91.91598752758634 86.22826321696347 91.45166780130872 40 -9 -14
4208 15 3 0 91.56601265175274 83.622251321072 93.59055814730907 40 -9 -14
2180 8 1 -0.1782 96.18716373122149 85.70098541345996 92.71437741151715 40 -9 -14
2104 8 3 0 96.36592905176813 83.67434771393613 99.0383463363266 40 -9 -14
2211 8 6 0.1 97.13151081577149 86.99635348372611 89.62824374418977 40 -9 -14
2099 8 2 0 93.06269642156248 88.85043589422726 99.12290199925872 40 -9 -14
2084 8 3 -0.1 97.7598688785342 81.94972842857868 98.53574002247635 40 -9 -14
4209 15 3 -0.1 93.10952387582972 81.99673025210134 94.34099970943805 40 -9 -14
4217 15 3 -0.1 98.23227256443664 80.21852595808318 90.0092589542024 40 -9 -14
2200 8 6 0.1 95.61171310927051 88.57798918136726 93.88691856400776 40 -9 -14
4222 15 3 -0.1 97.76607913915089 80.44098315228048 91.22510987357686 40 -9 -14
4197 15 3 0 96.51842817370422 80.77115614672867 91.46250261163667 40 -9 -14
4212 15 3 0 94.05002521841544 81.76312202190024 91.86595852640876 40 -9 -14
2086 8 6 0.1 98.53309137035744 81.22023555374773 98.73840525634604 40 -9 -14
2102 8 7 -0.15 92.53672038917549 88.28709971536077 95.81025948540744 40 -9 -14
4210 15 3 -0.1 94.26425091118384 81.24709379871621 94.14497217059315 40 -9 -14
2265 8 6 0.1 98.62238988819873 84.84475646515685 95.40623999103883 40 -9 -14
4203 15 3 0.0282 91.05593715625925 84.32022370446003 92.5597740761339 40 -9 -14
4243 15 3 0 89.92053477689426 87.09376371187278 90.96087637578141 40 -9 -14
2187 8 3 0 95.81610423110376 88.51032820161339 90.56349590182752 40 -9 -14
1091 4 6 0.1 99.12519642276891 88.32732657760958 92.13706801213473 39 -9 -16
2198 8 3 -0.1 95.44959310122204 88.85255482837047 92.83615106968374 40 -9 -14
4153 15 3 -0.1 89.98312218172723 86.82383945593432 98.9948889463146 40 -9 -14
2163 8 3 0 99.28304567969705 83.931176527656 92.95679120011323 40 -9 -14
4223 15 6 0.1 92.12451767857873 82.96802334140457 88.95597617633047 40 -9 -14
4198 15 3 -0.1 96.03994954327248 80.93433315276528 92.69913670335146 40 -9 -14
4218 15 3 0 97.36530177180433 80.20678474149888 88.94976559507268 40 -9 -14
4308 15 6 0.1 90.99751729613192 85.23519166012302 94.96215804905736 40 -9 -14
4200 15 3 0 95.69455196781709 80.90293893824285 90.44569294820535 40 -9 -14
4319 15 6 0.1 91.15176122361949 82.25592444645285 97.36330442299956 40 -9 -14
2101 8 2 0 92.96819823464827 88.1437290353647 96.98564735001126 40 -9 -14
4135 15 3 -0.1 91.04878954204656 84.80274866695417 99.24539523186645 40 -9 -14
2172 8 3 -0.1 98.7453333025583 83.80324496371654 89.41512098038058 40 -9 -14
1066 4 1 -0.1782 97.13012341552621 88.22386307651908 97.61582401026044 39 -9 -16
4221 15 6 0.1 96.6804184291161 80.79555688064258 93.5778094969279 40 -9 -14
889 4 4 -0.39 99.20431338949723 87.9363571972843 96.14711148300823 39 -9 -16
2107 8 3 0 94.77597943916004 85.73212372108806 98.56951115950626 40 -9 -14
890 4 5 0.06 97.67105526728807 88.10927013347741 96.2412948355167 39 -9 -16
2264 8 6 0.1 97.12793104946029 85.49934934064096 94.92692147854467 40 -9 -14
2113 8 3 0 94.12584770689202 86.85585473744341 98.39979734062621 40 -9 -14
2116 8 3 -0.1 94.77296210367501 85.33166815690541 96.23134347935365 40 -9 -14
4211 15 3 0 94.76515877681521 81.32970593865541 92.88063075658151 40 -9 -14
4231 15 3 0 90.09321516945157 87.53009888619839 89.69159781117378 40 -9 -14
4205 15 3 0 92.21660669501227 82.8622370849397 91.09466043710188 40 -9 -14
4372 15 5 -0.2 90.09045008420946 83.477646673544 95.55777023441664 40 -9 -14
4115 15 3 0 89.90720905805263 83.87624253689657 97.00361539349898 40 -9 -14
4224 15 1 -0.1782 90.32975707719557 85.45620889947143 92.6747182543785 40 -9 -14
4373 15 6 0.1 90.2085575115096 82.40881432914986 95.39383675697286 40 -9 -14
4327 15 6 0.1 98.4785427150031 80.27899582545379 92.03269300543293 40 -9 -14
4148 15 3 0 90.19909045472662 85.5668722207507 98.57961324154597 40 -9 -14
4128 15 3 -0.1 91.25348208111706 83.54127863402633 98.97361927775631 40 -9 -14
4214 15 6 0.1 92.75783521692318 82.01469410154567 95.42351191827078 40 -9 -14
2330 8 6 0.1 94.73649065648306 84.58777103118867 95.42195523397359 40 -9 -14
2169 8 6 0.1 96.59270850094245 84.52585966272255 90.31920534906337 40 -9 -14
4216 15 3 -0.1 92.60438456704418 82.65358979365716 89.85647717718676 40 -9 -14
1146 4 6 0.1 97.31543453118725 88.93403483379844 95.54395272183923 39 -9 -16
2105 8 3 0 96.13263932627123 83.9762521258998 97.69990628391399 40 -9 -14
4202 15 3 -0.1 93.70132694618404 81.97090190135705 89.61281387068708 40 -9 -14
2106 8 3 0 95.24803310712264 85.03212914813162 97.49370608142279 40 -9 -14
2159 8 3 0.0282 97.11427682098112 84.81200967416248 92.38529514696184 40 -9 -14
4129 15 3 -0.1 90.69181072367341 83.15163592076415 97.80757860032563 40 -9 -14
2209 8 3 -0.1 96.45245498398451 87.91280110180949 89.53592969441513 40 -9 -14
2328 8 5 -0.2 97.03624661073677 83.39676724151246 95.27188416922435 40 -9 -14
1166 4 3 -0.1 99.5468803033459 85.90793745138046 97.62212326902882 39 -9 -16
6704 23 6 0.1 95.52908479919485 79.01532797441592 97.05125305925112 38 -8 -15
891 4 6 0.1 97.23241287426193 87.29268301286784 95.77951807976247 39 -9 -16
4307 15 5 -0.2 91.31538555339523 84.16753657821884 95.03154848096753 40 -9 -14
2100 8 2 0 93.75116395502022 87.14663152326075 97.21096872382296 40 -9 -14
2199 8 3 0 96.05656055424727 88.15526724499223 91.86954726510896 40 -9 -14
2263 8 5 -0.2 97.76801700412739 84.62404144391044 94.78927461723535 40 -9 -14
4219 15 6 0.1 99.28605081631855 80.0381034000599 89.90220238347423 40 -9 -14
1167 4 6 0.1 98.67105165536621 86.00298217955248 98.2327820062708 39 -9 -16
4206 15 3 0 92.94492401191332 82.37846231007293 92.12174070158655 40 -9 -14
2331 8 6 0.1 96.07059940763286 83.17811847793675 94.74185182856013 40 -9 -14
2202 8 6 0.1 97.33437705921378 87.3597404162835 93.3503304741563 40 -9 -14
4207 15 3 0 92.57200079403725 82.67964331392491 93.36560216783246 40 -9 -14
4199 15 3 0 94.45889494588612 81.50048541222091 90.6331464476547 40 -9 -14
4253 15 3 -0.1 91.2587337697687 87.54397993653346 89.05283646229928 40 -9 -14
2182 8 5 -0.05 96.87173495061029 86.97840830996583 92.4291207463614 40 -9 -14
4246 15 6 0.1 91.24280320978576 87.36995429826254 92.58835773070732 40 -9 -14
2124 8 9 0.3 93.13484724584356 87.05101721726803 94.804872454655 40 -9 -14
2203 8 6 0.1 97.74800065396221 86.78484878944357 91.84050268914068 40 -9 -14
4255 15 6 0.1 92.13908821811339 87.25136233259265 89.6460640926913 40 -9 -14
2103 8 7 -0.15 93.95178759371748 86.40911918108623 96.17107139356811 40 -9 -14
4215 15 6 0.1 94.81432379387873 80.82264718161713 94.98889426759222 40 -9 -14
2273 8 6 0.1 90.15271805616229 89.16501035780416 93.22524723975351 40 -9 -14
6495 23 6 0.1 99.39735218767504 79.31768457965566 95.10330025051395 38 -8 -15
2179 8 6 0.1 98.05525366662 84.17354243044235 88.7579775322035 40 -9 -14
2118 8 3 0 91.81151030927836 89.41665419990102 95.45341080109031 40 -9 -14
2919 10 6 0.1 91.88572377664504 79.08462290319409 88.85148209459862 39 -7 -15
2158 8 3 -0.1 99.92304542410893 83.24358747061598 89.05848260195337 40 -9 -14
4158 15 6 0.1 90.62284624093624 87.23999623262709 99.70884785677771 40 -9 -14
2170 8 6 0.1 99.99248471337681 83.34542533847055 94.85769272479541 40 -9 -14
1060 4 3 0.0282 96.91437792348361 89.45221414351914 98.24098998337482 39 -9 -16
1087 4 5 -0.2 99.5139275438302 89.37744857258144 92.06425618607304 39 -9 -16
6703 23 6 0.1 97.55605384841871 79.17105997680557 96.62614670867232 38 -8 -15
1065 4 6 0.1 97.48044660062726 87.5013767742692 99.82303281195973 39 -9 -16
4339 15 6 0.1 95.35839777871051 80.17499584743696 88.5545081439615 40 -9 -14
4340 15 6 0.1 93.99416717541553 81.90728798158972 88.56513460585757 40 -9 -14
1574 6 3 -0.1 85.23011326639163 87.78935934305024 107.10051211135882 40 -9 -16
5249 18 6 0.1 87.84015426066982 86.03262356494764 100.18209537446971 40 -9 -15
5297 19 3 -0.1 82.54103975858565 79.94437260169045 100.63326801574017 40 -9 -15
5542 19 6 0.1 81.9619395011879 81.7300557994056 104.47602075220648 40 -9 -15
5328 19 3 -0.1 82.92483507345406 81.45488146390569 104.7954340649927 40 -9 -15
5005 18 3 -0.1 85.91288427183385 84.59557774226258 100.65961923851987 40 -9 -15
5494 19 8 -0.1 88.08015959560447 81.84697068674373 108.63203730966806 40 -9 -15
5311 19 2 0 86.88966231486339 81.68543701784951 107.62339047007315 40 -9 -15
5322 19 3 -0.1 87.40168693334155 79.89582929168422 104.47371533144766 40 -9 -15
5320 19 3 0 86.20057163204346 80.1103301157271 103.96532381948668 40 -9 -15
5488 19 6 0.1 82.78774730554777 86.49860994203573 107.76165655225283 40 -9 -15
5315 19 7 -0.15 83.23280237048328 81.87009923072053 106.07824254997058 40 -9 -15
5316 19 3 0 84.8534820017935 79.86997903142688 102.13218388441638 40 -9 -15
5321 19 3 -0.1 86.01805565438849 79.690805747716 102.70134255530897 40 -9 -15
5317 19 3 0 83.71424379376543 80.32792655282194 102.70344524273904 40 -9 -15
5325 19 3 0 85.43324770670309 81.17277419443215 105.84831050532958 40 -9 -15
5318 19 3 0 83.91760549175441 80.78078111134845 104.03295172873354 40 -9 -15
5319 19 3 0 85.17435358753744 80.7807470588945 104.58072045683123 40 -9 -15
5006 18 6 0.1 85.24839073456178 82.57198945224287 100.80556758487509 40 -9 -15
5396 19 3 -0.1 80.69932576255923 88.07235079573195 108.01841178723122 40 -9 -15
1699 6 6 0.1 87.4936563731143 83.44925677807882 104.09918352927983 40 -9 -16
5004 18 3 -0.1 85.072473217219 83.57215022910873 100.44348853174849 40 -9 -15
5283 19 3 0 82.5043349451452 80.38700557540379 101.91309706263027 40 -9 -15
1593 6 6 0.1 85.25417837667986 84.07711521862463 103.62906843750724 40 -9 -16
1594 6 3 -0.1 87.44398772452715 84.2308968820545 104.94278952704248 40 -9 -16
1570 6 3 -0.1 85.21738333008442 84.8518192744053 104.36610603126631 40 -9 -16
5323 19 3 -0.1 87.63640843320961 80.30980128963097 105.72985831635032 40 -9 -15
5195 18 6 0.1 86.88878164626085 84.3899294219576 101.15988767644969 40 -9 -15
1589 6 3 -0.1 88.60719120612362 84.68873632430608 105.51656050343101 40 -9 -16
5535 19 6 0.1 88.57165188855697 80.10327051308249 106.22664176372777 40 -9 -15
1587 6 6 0.1 83.29277491685352 84.93189082432727 102.76193942260812 40 -9 -16
5312 19 2 0 84.51851779242396 81.85710797439621 106.4908537582983 40 -9 -15
5324 19 3 0 86.71973947915733 81.06098817821935 106.4362857542399 40 -9 -15
1569 6 3 0 86.32228109511527 84.92822417130503 105.19500805809528 40 -9 -16
5477 19 6 0.1 81.30972139636431 82.61760480748238 101.10671879318441 40 -9 -15
5489 19 6 0.1 82.90713490846997 84.99266776132916 106.95679171593778 40 -9 -15
1583 6 3 0 84.32536214702972 85.85865495696149 104.24338439830953 40 -9 -16
5090 18 6 0.1 89.26786702204588 85.28368067831966 102.21443058987157 40 -9 -15
5336 19 9 0.3 82.16919084779568 82.60908699088804 107.21914510204005 40 -9 -15
5476 19 6 0.1 81.22799382125751 83.07583728871394 102.72508188159625 40 -9 -15
5540 19 5 -0.2 81.04814728390231 80.90187938300079 102.20959500892111 40 -9 -15
1582 6 3 -0.1 83.3906380069592 85.83918575958651 103.26851922817795 40 -9 -16
4991 18 3 0 85.67896161468596 85.87698571722494 100.3833642107414 40 -9 -15
1572 6 3 0 86.25406906258138 85.83668224156536 106.15641225090613 40 -9 -16
5412 19 6 0.1 80.8634447142326 84.37359655657106 105.65098099741192 40 -9 -15
5416 19 5 -0.05 82.15828946569334 85.62335562723547 107.54196392773332 40 -9 -15
5313 19 2 0 84.69177398905093 82.34725164739905 107.6706371772647 40 -9 -15
1590 6 3 0 88.5772929008293 85.72990189913172 106.38940262801545 40 -9 -16
5413 19 3 0 81.03253073278684 86.17523379405779 106.68162377330096 40 -9 -15
1586 6 6 0.1 81.58090789240168 86.599501689106 102.5748425868501 40 -9 -16
5185 18 6 0.1 87.29475703284335 85.94471948672505 102.68479016584322 40 -9 -15
1573 6 3 -0.1 87.37880480499906 86.13357801830271 106.88303040451689 40 -9 -16
5310 19 2 0 85.8152325475 82.3961113850508 108.14558505837327 40 -9 -15
1571 6 3 0 85.23297615257977 86.76899689120964 106.18631546935535 40 -9 -16
5456 19 1 -0.3 81.59207983505996 85.13713305707918 108.78311924261958 40 -9 -15
1711 6 6 0.1 87.52925672265091 86.7482324659211 107.79285172315889 40 -9 -16
1581 6 3 -0.1 82.48677621867613 86.82796843614068 103.21291401772781 40 -9 -16
1584 6 3 0 84.37320379504155 86.81925073779581 105.10980442045383 40 -9 -16
5410 19 3 -0.1 80.48792113684686 85.344447801475 105.83311970990941 40 -9 -15
5248 18 5 -0.2 86.93599420771325 86.62895080149039 100.6470680046084 40 -9 -15
5314 19 7 -0.15 83.63188982645539 82.97689509494943 108.13642649451948 40 -9 -15
5335 19 6 0.1 87.62686130458488 83.97377486757073 108.67703333662442 40 -9 -15
5183 18 5 -0.2 87.1584576693932 86.84561932014407 102.22346474406629 40 -9 -15
5331 19 6 0.1 85.25493734084893 84.30168760315675 110.79169316968397 40 -9 -15
5537 19 6 0.1 88.05429240644708 81.08450184033741 109.41469246501683 40 -9 -15
5539 19 6 0.1 89.47613451845606 82.754804274374 107.4216567674574 40 -9 -15
5309 19 8 0.05 87.55096748854992 83.14242707326376 109.3618468981406 40 -9 -15
1691 6 6 0.1 80.15832997960042 86.88537886212387 100.91442800229038 40 -9 -16
1578 6 3 0 83.55171175187743 87.8360394630563 104.98063325397162 40 -9 -16
5334 19 2 0 86.06818140118882 83.03410415246267 109.30571132645991 40 -9 -15
5395 19 3 0 80.31015747396336 87.32034041469616 107.04739915100488 40 -9 -15
5543 19 6 0.1 80.69758392770326 80.55525632698735 103.2166263084596 40 -9 -15
5329 19 3 -0.1 85.02744102517735 83.81375874588572 109.91296379486062 40 -9 -15
1487 6 3 0 79.39557480971233 88.89854685424083 100.58816388515979 40 -9 -16
5475 19 5 -0.2 80.78771543584656 82.39303130735725 102.01599885058872 40 -9 -15
5330 19 3 0 83.78409438862064 83.79010759973903 109.29850428199234 40 -9 -15
5326 19 6 0.1 86.68804532541537 79.11111878506132 102.13908956219599 40 -9 -15
5184 18 6 0.1 86.2059766179375 87.1527251360334 102.70698748201889 40 -9 -15
5376 19 3 0 79.27336318288772 82.58164805292826 101.84827659575046 40 -9 -15
5273 19 3 0 84.90545046420308 88.13769672553008 111.41548649351068 40 -9 -15
1681 6 6 0.1 79.89589939536265 88.18656684865918 102.97519553573221 40 -9 -16
1579 6 3 0 82.55082127855312 87.879870216656 103.98352143207796 40 -9 -16
5469 19 6 0.1 82.83444310439477 87.3149988811962 109.64445960650039 40 -9 -15
5251 18 6 0.1 86.89377986968844 87.60301042563104 100.09908865419727 40 -9 -15
5466 19 8 -0.1 82.61003807008106 87.14405415060105 110.71745892029793 40 -9 -15
5332 19 8 0.05 82.46452300249949 84.57352708881824 109.79565022781236 40 -9 -15
5541 19 6 0.1 80.44561624487633 80.43266259071481 101.37349120732593 40 -9 -15
5084 18 3 0 88.37109946766682 87.77277839989914 102.70685471879096 40 -9 -15
5417 19 6 0.1 81.73357466640608 88.25627392689464 108.2879447756121 40 -9 -15
1712 6 6 0.1 85.71523226691208 87.77990144762762 108.11148611122903 40 -9 -16
5459 19 6 0.1 85.18022994495539 86.59877866978617 109.94555832681375 40 -9 -15
5523 19 5 -0.05 89.14865326437827 84.26084074943113 110.76290034595216 40 -9 -15
5307 19 1 -0.3 88.06141105865863 83.2936273316291 110.70725734254259 40 -9 -15
5333 19 6 0.1 81.88311009753428 83.79730630645453 110.30209819408537 40 -9 -15
5463 19 1 -0.1782 87.62329973595743 86.09541036076452 110.28512911751365 40 -9 -15
5303 19 3 -0.1 84.78139429128562 79.36577587911704 100.83744367393128 40 -9 -15
5407 19 2 0.14 79.89678795594459 89.04230737680255 108.44319865809676 40 -9 -15
1745 6 6 0.1 81.62965106932907 88.60180196137428 101.02713271613547 40 -9 -16
1588 6 3 -0.1 84.38676745172411 88.81628569423576 106.93999364413222 40 -9 -16
5036 18 3 -0.1 84.69988105427214 88.58982605984912 100.1837572670541 40 -9 -15
5250 18 6 0.1 85.33947473426613 88.53054038516069 101.02010910926722 40 -9 -15
5414 19 6 0.1 79.43369699594814 85.03555019619282 103.10598287644697 40 -9 -15
5296 19 3 -0.1 83.67644362994844 79.43223110376074 100.12556642328232 40 -9 -15
1577 6 3 0 83.58521333700654 88.87629079007858 105.8234287679014 40 -9 -16
1683 6 6 0.1 88.01377675653168 88.55635094286758 107.15418381589402 40 -9 -16
1682 6 5 -0.2 89.11937382448554 88.85381438842515 107.33540938165848 40 -9 -16
1580 6 3 0 81.77898139482568 89.00157884617091 103.84313938778324 40 -9 -16
5462 19 8 0.05 88.51147318346146 85.61548285294256 111.30623873476287 40 -9 -15
1501 6 3 -0.1 79.38899709116517 87.54549909032937 100.53112013032282 40 -9 -16
1744 6 5 -0.2 80.76247551952773 89.24269575978316 101.30148494439277 40 -9 -16
1679 6 5 -0.2 80.59681360942884 89.089079159727 102.84574441043209 40 -9 -16
5458 19 3 -0.1 85.63023841371084 87.20816729732763 110.72366081652787 40 -9 -15
1714 6 6 0.1 88.89313218970443 89.23492819456405 109.40051553821596 40 -9 -16
5524 19 6 0.1 89.44114014678216 84.45689051798516 109.68647598822034 40 -9 -15
5327 19 6 0.1 88.22032419241789 79.47952395114027 103.89043733027871 40 -9 -15
5457 19 3 0.0282 86.9719046666359 87.12552117657363 110.8505926150535 40 -9 -15
5392 19 1 -0.1782 79.20464760165301 83.31483912414602 104.14314209779793 40 -9 -15
5398 19 3 0 79.19530831244545 87.66801623753429 106.318495531001 40 -9 -15
5079 18 3 0.0282 88.14791995402217 89.08865729024981 102.9845086795227 40 -9 -15
5483 19 5 -0.2 82.69293519779275 85.6294893951694 110.99974379028285 40 -9 -15
5411 19 3 0 79.32814926065447 85.66169816012555 105.18910733712941 40 -9 -15
5470 19 6 0.1 80.36517883947678 87.35607435117997 110.65046048635656 40 -9 -15
5467 19 5 -0.2 81.26416118563974 87.68860955272143 111.21250946336646 40 -9 -15
5210 18 6 0.1 95.64131889381255 89.20669083468296 107.64337042931326 40 -9 -15
5534 19 11 -0.3 89.53147710540465 81.95220577442679 108.05916302220665 40 -9 -15
1706 6 6 0.1 89.58700276925283 87.27798608001676 108.83798565039952 40 -9 -16
1591 6 6 0.1 89.59063357295642 84.30577424958832 105.28201810880608 40 -9 -16
1715 6 5 -0.2 89.8700802051891 86.36830999891319 106.8907167256917 40 -9 -16
1713 6 6 0.1 89.52765437659518 89.24403390850016 106.30564483556475 40 -9 -16
4364 15 6 0.1 91.51769430515886 85.17075524924556 100.15345820955602 40 -9 -14
5083 18 3 0 89.66118988778723 87.27243612265846 102.80259670135459 40 -9 -15
5085 18 3 -0.1 90.027793247387 86.04518690866209 102.56314386975089 40 -9 -15
1813 7 3 0 95.86482530142501 82.22355429121778 107.55597414236145 39 -7 -17
2109 8 3 -0.1 95.85133671313329 84.34732346737252 100.02469505395389 40 -9 -14
1735 6 6 0.1 92.84602005607859 86.31699281335202 107.89430126822032 40 -9 -16
1817 7 3 -0.1 96.69497440213435 81.46245856089612 105.51974096832849 39 -7 -17
4652 16 3 -0.1 89.94679755209242 79.18554431622947 110.5786989834724 39 -6 -17
1973 7 6 0.1 96.00162894162307 84.3160911967999 111.01178137940987 39 -7 -17
5538 19 6 0.1 89.9763395619418 81.05278160633682 107.65338584846099 40 -9 -15
5168 18 5 -0.05 98.26168965699566 89.20258047979397 109.05658704629889 40 -9 -15
5077 18 3 -0.1 95.07820297205501 88.5483279752353 104.79250714516785 40 -9 -15
1972 7 6 0.1 95.28304428405679 82.64856379399664 110.95247320922184 39 -7 -17
5239 18 6 0.1 98.8708420545581 88.5747281334157 108.53337415864519 40 -9 -15
5169 18 6 0.1 97.48722474606049 88.61955685164553 109.68500505617475 40 -9 -15
1564 6 8 -0.1 91.41707997820394 89.13668615962159 109.19126688686195 40 -9 -16
1823 7 6 0.1 96.4142284249034 80.00177739960208 103.53356620742093 39 -7 -17
1821 7 3 0 94.44640976810328 79.00448331132762 106.55211269333776 39 -7 -17
1565 6 6 0.1 91.02159128941267 88.5960022000526 110.02212526146678 40 -9 -16
5219 18 5 -0.2 97.13271799498953 88.92302932217686 106.09080668190563 40 -9 -15
5529 19 6 0.1 90.28823560053974 86.64382550227323 110.8312700494846 40 -9 -15
5091 18 6 0.1 91.47766425078585 84.44697339844353 102.88694976444069 40 -9 -15
1971 7 5 -0.2 95.09623449440944 83.72085274979584 110.85099129721962 39 -7 -17
5087 18 3 0 92.12789692814019 86.2592396695991 103.54382457253091 40 -9 -15
5075 18 3 0 92.81092890403195 88.32190492975299 104.21972009520431 40 -9 -15
5221 18 6 0.1 97.96279433468696 88.36468734399072 106.56429723974378 40 -9 -15
1054 4 4 -0.22 97.2613946397039 88.51400619807791 101.58248835579043 39 -9 -16
5086 18 3 -0.1 91.23233448992086 85.51292996186893 102.9357549142957 40 -9 -15
2337 9 1 -0.1782 99.65856554007019 80.30651333229508 110.50156345777972 38 -6 -17
4657 16 6 0.1 90.57075855470916 79.88977337669571 110.10265497653656 39 -6 -17
5073 18 3 0 94.13875203093562 86.44896728192353 104.59699795868207 40 -9 -15
5536 19 6 0.1 90.16050172915494 82.26427891500778 108.92319909966211 40 -9 -15
1592 6 8 -0.1 89.92549287899499 87.60442918187636 107.8500529739209 40 -9 -16
2114 8 6 0.1 96.1257164460053 84.04285528546173 101.03385813027933 40 -9 -14
1822 7 6 0.1 97.30357133830609 81.61364175309876 104.68127248648736 39 -7 -17
1503 6 5 -0.05 92.84850179336908 89.34006257965972 109.3418782533881 40 -9 -16
5076 18 3 0 94.03478505624533 87.76300360920165 104.58630637470914 40 -9 -15
1059 4 3 0.01 97.24241419578662 88.44941191423365 100.30645392091142 39 -9 -16
5203 18 6 0.1 95.12614413141493 84.90255179331749 105.52024174950776 40 -9 -15
1562 6 8 -0.1 91.36589811626672 88.1156417559406 108.12021038765434 40 -9 -16
1717 6 6 0.1 90.47572118223596 85.53949966664433 107.39715570347029 40 -9 -16
5088 18 3 0 91.92027434794072 87.56601701946259 103.59243837310014 40 -9 -15
1716 6 6 0.1 90.54981837573332 86.71685265576927 106.1115869826012 40 -9 -16
5094 18 3 0 96.16800128579064 88.01980446859145 105.37843992795148 40 -9 -15
2320 8 6 0.1 97.37809373752627 82.51643190925196 100.46137591403652 40 -9 -14
1812 7 3 0 96.71635132286474 82.3402762640649 106.56929083163024 39 -7 -17
1563 6 6 0.1 91.76741676563506 88.57648926218167 107.2177883116434 40 -9 -16
5082 18 3 0 90.67456273114254 88.04893720771425 103.23883645900331 40 -9 -15
2599 9 6 0.1 98.79993549160619 79.92919545592348 106.39972940595952 38 -6 -17
1818 7 3 -0.1 95.8977146633044 79.64023964732617 104.43227991694533 39 -7 -17
5098 18 3 -0.1 95.20788931151422 85.91987658363364 105.29962614587104 40 -9 -15
2028 7 6 0.1 98.31591865477787 83.45341819606023 105.76248876900222 39 -7 -17
2115 8 6 0.1 95.2567117179026 86.08318276317698 101.8490159382052 40 -9 -14
5095 18 6 0.1 97.02797094884713 86.38125293386798 106.14732068061883 40 -9 -15
1799 7 3 -0.1 97.65819607321328 83.30581772556056 106.54494605772871 39 -7 -17
1814 7 3 0 95.04219308111131 81.1327933458481 107.60142386359787 39 -7 -17
1684 6 1 -0.3 93.48432285859589 88.10993739851152 108.95317115074205 40 -9 -16
2323 8 6 0.1 93.66276224557588 87.85997062966264 101.48928301274081 40 -9 -14
1792 7 3 -0.1 97.79585868984579 84.0463040836008 107.59956661213772 39 -7 -17
1816 7 3 0 95.82750577836194 80.46149619203698 105.47539279540892 39 -7 -17
1779 7 3 0 95.85220683377176 83.21352052871352 108.56503802461518 39 -7 -17
5074 18 3 -0.1 93.12387402395963 85.66988300404687 104.14355670481262 40 -9 -15
2038 7 6 0.1 94.40261493748005 81.31244268813131 109.64300449622294 39 -7 -17
1815 7 3 0 95.06997776410319 80.18619010739951 106.5543069852177 39 -7 -17
2039 7 6 0.1 93.72766470082006 83.31280305401238 109.17388792298973 39 -7 -17
2036 7 5 -0.2 94.67918334347316 83.80461791259182 109.38682788220586 39 -7 -17
2110 8 3 -0.1 94.87083987115062 86.2272787758721 100.8628037401194 40 -9 -14
5097 18 6 0.1 93.170009040274 84.56564485364456 104.15096016040913 40 -9 -15
1983 7 6 0.1 96.91286331087775 84.83613535655904 109.2704168804072 39 -7 -17
1793 7 3 -0.1 96.87542180716605 84.0775602500671 108.60485896665483 39 -7 -17
5093 18 3 -0.1 96.20342301346851 86.7457522146884 105.70441532675774 40 -9 -15
1665 6 6 0.1 92.21593674118552 86.59401769632093 109.50285778358872 40 -9 -16
1794 7 6 0.1 98.50360012141172 84.9057417190537 107.55315270656405 39 -7 -17
2037 7 6 0.1 94.45590157970591 84.91163809139469 109.10113952957155 39 -7 -17
1811 7 7 -0.15 93.85131692946989 79.53314738777324 108.72137086944667 39 -7 -17
2111 8 3 -0.1 94.14798490401732 87.35636806010764 100.66192188906534 40 -9 -14
1824 7 3 -0.1 94.46513818736061 80.73339410163005 108.75772126633706 39 -7 -17
1664 6 5 -0.05 92.44320378592046 87.16117430179324 108.58462391549809 40 -9 -16
5081 18 3 0 90.37274010134793 89.318722448022 103.53253954059866 40 -9 -15
2482 9 3 0.0282 99.32340743317596 79.00918672143516 110.94957950642394 38 -6 -17
2529 9 3 -0.1 99.11419610965666 79.0637876719572 105.94037944264008 38 -6 -17
1878 7 6 0.1 95.49610294812939 86.45633933432195 110.99203883199775 39 -7 -17
5530 19 6 0.1 90.0713586284908 83.91337467312707 111.21372266101307 40 -9 -15
1848 7 3 0 88.94549992671129 83.70403777748497 122.44731564804727 39 -7 -17
4588 16 6 0.1 87.83444830445927 80.64882430065899 112.91663238751869 39 -6 -17
4586 16 8 0.05 88.75705471743298 80.88028839200037 113.51271952737147 39 -6 -17
4587 16 1 -0.1782 89.05425770953654 79.95440801015486 114.58060867536585 39 -6 -17
4660 16 6 0.1 87.62588603327646 86.06117513232616 117.08252659695826 39 -6 -17
4647 16 5 -0.05 88.7315348155121 82.30291371941388 114.19882184853086 39 -6 -17
4431 16 1 -0.3 87.38963162744624 82.6513836742481 114.61567600391209 39 -6 -17
4455 16 6 0.1 86.44354142586654 79.89024027872077 115.36842666158933 39 -6 -17
4433 16 8 0.05 87.2221606921118 82.61292478622809 116.00468558034959 39 -6 -17
4458 16 2 0 86.28571119963968 81.58508792313127 116.60269562646735 39 -6 -17
1968 7 8 -0.1 88.78621598295936 87.29719461923568 120.69606195023661 39 -7 -17
4453 16 3 -0.1 85.96983932927944 80.33095021616164 116.2313673742672 39 -6 -17
4654 16 6 0.1 89.06623381273708 82.98512207990038 113.38479974302888 39 -6 -17
5266 19 3 0 87.6040969000833 88.05418348153451 111.6155302786447 40 -9 -15
4459 16 6 0.1 88.1212588784026 82.44052240282812 116.47021983700913 39 -6 -17
4454 16 3 0 85.05649028705372 79.71802696780863 116.95951238856375 39 -6 -17
4618 16 8 -0.1 86.6970513825592 83.91138123735563 116.6898029305878 39 -6 -17
4434 16 2 0 85.87813945243064 82.04245017362543 117.77794683982233 39 -6 -17
4444 16 3 0 84.59382857575129 84.84976771950662 121.49048970152506 39 -6 -17
4661 16 6 0.1 85.89701042036612 84.1647435807163 116.02975861245994 39 -6 -17
4438 16 7 -0.15 84.52187966923607 80.33325923026013 118.10084504079555 39 -6 -17
4435 16 2 0 86.08961262765376 83.35411244194673 118.03336348915474 39 -6 -17
4658 16 11 -0.3 87.78734552424162 85.0015059553173 116.74841793407694 39 -6 -17
4663 16 6 0.1 88.25091895743746 85.15042305927192 115.7510230177677 39 -6 -17
4739 17 3 -0.1 81.44733233261174 86.09167446809703 120.22508061731881 39 -7 -16
5484 19 6 0.1 83.67963490092022 85.46372092031896 111.48420814387487 40 -9 -15
5464 19 6 0.1 87.90782996120629 85.39109446837136 112.23518246963643 40 -9 -15
5485 19 6 0.1 82.00869530869939 85.25652703702607 111.80280870998074 40 -9 -15
4437 16 2 0 85.0224658596582 81.45016508720462 118.5372114725375 39 -6 -17
4448 16 3 0 85.66323696579833 83.89136827449563 119.23150622354876 39 -6 -17
1989 7 6 0.1 89.35217321006249 80.76919841648399 118.5790444526892 39 -7 -17
2044 7 6 0.1 88.85714571606647 79.78873665417314 119.74875777647969 39 -7 -17
4460 16 9 0.3 83.29240315520293 79.87286269446761 119.13534039684664 39 -6 -17
4436 16 2 0 84.54766120602405 82.00570542486692 119.62935994199279 39 -6 -17
4447 16 3 -0.1 85.98609495815253 85.1189993681983 119.62598828529552 39 -6 -17
4659 16 6 0.1 86.73751169994122 85.64212055874256 119.14525414396493 39 -6 -17
4662 16 6 0.1 88.54859212263726 84.54371872124077 117.3719203878612 39 -6 -17
4449 16 3 0 84.90731751088907 83.13967954922838 120.08364175968556 39 -6 -17
4738 17 3 -0.1 80.81471296238773 84.95627427480798 120.05977637685137 39 -7 -16
4910 17 8 -0.1 82.96948694415464 88.99755420029192 120.99072841908094 39 -7 -16
4439 16 7 -0.15 83.60713137107079 81.27408315656153 120.17895907117861 39 -6 -17
4951 17 6 0.1 82.31910380872651 86.25366907982122 119.64297134730168 39 -7 -16
4743 17 6 0.1 81.3525953670513 84.28653283069538 119.56983383581745 39 -7 -16
4452 16 3 -0.1 82.82920146795365 81.76364489642913 121.19587605691859 39 -6 -17
4446 16 3 -0.1 85.4740010331646 85.62054269808911 120.76421404542955 39 -6 -17
1970 7 6 0.1 87.97118381212172 87.04173160109991 120.0399246041239 39 -7 -17
4451 16 6 0.1 85.66601519450987 86.63775309863084 121.04698594676714 39 -6 -17
4740 17 3 0 81.00190777433274 87.05226328263485 121.03528615627889 39 -7 -16
4443 16 3 0 84.33544643275891 83.57501042103046 121.20896268831135 39 -6 -17
5471 19 6 0.1 80.97704264133945 87.22492367176405 112.23245427849884 40 -9 -15
4726 17 2 0 80.99055553048983 89.17273640542722 122.15770845724617 39 -7 -16
2011 7 6 0.1 87.72842095461338 79.78986897149753 121.63103153784064 39 -7 -17
4648 16 6 0.1 89.4192683368303 82.30578100873565 115.05722149878576 39 -6 -17
1850 7 2 0 88.94824591043201 86.12856825761796 121.67155177654311 39 -7 -17
4727 17 2 0 81.66713893145305 88.29251624118784 121.43042260055822 39 -7 -16
4955 17 6 0.1 83.80967304468577 87.89012622329258 119.11438738582078 39 -7 -16
1846 7 2 0 88.9526772651299 81.45039439055127 121.86412414325073 39 -7 -17
4736 17 3 0 79.732241171331 84.68305521318032 120.76487858448584 39 -7 -16
4666 16 6 0.1 81.92457772964275 81.35787049950856 121.42703714146157 39 -6 -17
4442 16 3 0 83.31787488022785 82.8597127000222 121.82228610523873 39 -6 -17
5496 19 3 0 88.93288599428303 88.03032847728734 111.80806849201643 40 -9 -15
4742 17 6 0.1 79.95892757655075 82.67297498386753 120.30263461627888 39 -7 -16
137875 0 12 0 80.67174904940099 79.87519256547326 117.10742874484916 1 0 0
4741 17 3 0 79.81100164377958 86.77121785334802 121.64735773064058 39 -7 -16
4953 17 6 0.1 83.80966505734649 88.87707603303126 121.77202509321151 39 -7 -16
1845 7 3 0 89.47846229818127 81.71133087779775 120.6168206982052 39 -7 -17
5259 19 3 0 85.60125379503373 89.10494259560745 112.01884834811179 40 -9 -15
1856 7 8 -0.1 88.76722243476307 88.83605427205914 121.00537492836386 39 -7 -17
1796 7 6 0.1 86.6829419309789 88.56109448188869 121.52018485535356 39 -7 -17
4737 17 3 -0.1 79.27322864904713 83.44643317000524 120.70741667549508 39 -7 -16
5267 19 3 0 86.90595850154405 89.12352041840657 111.97974315352796 40 -9 -15
2010 7 8 -0.1 88.28874428941029 80.28100139043795 122.4554174939942 39 -7 -17
5528 19 3 -0.1 89.50568793863249 89.05050392541558 112.4259045140635 40 -9 -15
5274 19 2 0 83.55844786376348 88.11978714033035 111.49553370277752 40 -9 -15
5465 19 8 -0.1 81.44800397001764 89.20615566274161 111.55055045115398 40 -9 -15
5272 19 3 0 82.8931502867076 89.13067802945524 112.1400261260354 40 -9 -15
1854 7 8 -0.1 88.6702713591476 89.47620577920654 119.67616636960665 39 -7 -17
4950 17 11 -0.3 83.41076768880788 88.86420921194349 119.49498262346478 39 -7 -16
1847 7 2 0 88.61090365913884 82.49614603855137 122.72256131502724 39 -7 -17
1855 7 6 0.1 87.85866058722004 88.89285181665981 119.09039150773711 39 -7 -17
4728 17 2 0 79.34827324378975 87.64971776578751 122.44827579687242 39 -7 -16
2005 7 6 0.1 89.35320085078496 87.59949114434117 117.86178514109099 39 -7 -17
2000 7 6 0.1 86.22393050069886 81.17239584729653 122.78928764075908 39 -7 -17
4445 16 3 -0.1 83.94868577518805 85.42377304153149 122.49871501170452 39 -6 -17
137868 0 12 0 81.37437321981477 84.30607090413777 115.2468647678561 1 0 -1
1842 7 3 0 89.43519049158643 83.9440267034753 121.20388896340592 39 -7 -17
4735 17 3 0 79.1197306832638 85.65575366881735 121.47832694412348 39 -7 -16
1795 7 5 -0.05 87.49931307654735 89.2992284061406 121.7422173624914 39 -7 -17
4450 16 6 0.1 84.13536658908272 86.46375983084346 122.76913413088093 39 -6 -17
4729 17 2 0 79.81618658487986 88.84269757026749 122.55831617945876 39 -7 -16
4613 16 6 0.1 86.2896424749292 79.10140504873041 119.52894805395078 39 -6 -17
4952 17 6 0.1 82.51132583783847 89.00211153279369 118.95558456804815 39 -7 -16
5468 19 6 0.1 80.75564724588952 89.45343457631297 112.39147530342794 40 -9 -15
4441 16 3 0 82.68931477894553 83.4316962412708 122.91600334539751 39 -6 -17
4620 16 3 0 89.68784625953228 79.42856517101099 111.92700798224465 39 -6 -17
2503 9 6 0.1 97.94566211839361 79.19064882386006 117.86729820595546 38 -6 -17
1884 7 8 -0.1 89.97883544105622 89.45952643800699 118.90604762231197 39 -7 -17
1857 7 6 0.1 89.6458886485041 89.1293671648826 121.58776065753733 39 -7 -17
1237 5 3 0 98.78759087048326 89.39922541121102 120.07335908924901 38 -8 -17
2592 9 6 0.1 96.18409122419519 89.36945565739968 117.72898949280864 38 -6 -17
1908 7 6 0.1 94.86348013261251 79.26241029027344 112.24902447618086 39 -7 -17
2554 9 6 0.1 99.89856219666407 88.22721767399537 116.32794456994023 38 -6 -17
1906 7 3 -0.1 94.19677157920188 78.9924468192142 113.10348800326112 39 -7 -17
2466 9 3 0 94.58904381939443 87.84569282915776 117.68345320242514 38 -6 -17
2467 9 6 0.1 93.89672454930233 89.35779163676847 118.96369661897981 38 -6 -17
1208 5 3 -0.1 99.85099543996729 83.32116264267894 120.24584836497243 38 -8 -17
2506 9 6 0.1 98.5309113135571 81.4530280627532 114.24093682313577 38 -6 -17
2489 9 3 0 99.12290687000257 79.32968037906984 113.46788256475153 38 -6 -17
2621 9 6 0.1 97.60019023448993 79.73433269493849 122.03800762836694 38 -6 -17
5306 19 5 -0.2 89.58378889824073 86.65309451151934 111.6730438425053 40 -9 -15
1915 7 6 0.1 91.27325981135554 79.38704212384597 120.63016749927186 39 -7 -17
1879 7 6 0.1 95.34196634449165 88.54351169344699 112.04906458217455 39 -7 -17
2017 7 6 0.1 90.13313948482687 79.0667156085716 122.50056207602556 39 -7 -17
4432 16 6 0.1 90.03974918416833 81.54565630602804 111.88950436707508 39 -6 -17
5533 19 6 0.1 90.56961293184551 89.03769754889477 112.53366477382076 40 -9 -15
2591 9 5 -0.2 95.48285293921181 88.82166283362648 117.06921921855927 38 -6 -17
4430 16 5 -0.2 89.91570035783376 80.75802226017714 112.56216518747055 39 -6 -17
1210 5 6 0.1 99.77222147809397 82.237229679332 120.33633886812012 38 -8 -17
1896 7 3 0 91.83744632902939 79.0332849871315 117.34519004609187 39 -7 -17
1951 7 5 -0.2 89.66328314715861 80.53600850191764 119.58101409335916 39 -7 -17
2559 9 6 0.1 97.02819505786121 86.35100317552362 117.46838287203164 38 -6 -17
2462 9 6 0.1 94.3534925632807 81.53144794945118 122.56452621278632 38 -6 -17
1895 7 3 0 93.0764721277544 79.6582661432782 115.02503372384591 39 -7 -17
1875 7 3 0 93.84288007763477 87.96127763854999 113.27592168228303 39 -7 -17
1917 7 3 -0.1 92.555082265933 80.62929106461982 115.81713434238706 39 -7 -17
1869 7 3 0 92.2567179327218 84.83731010100692 113.7350519285335 39 -7 -17
2447 9 3 0 94.33833150527714 84.37779001789401 118.19429479556906 38 -6 -17
2450 9 3 -0.1 94.66446841252971 83.8097373774079 117.01660994178667 38 -6 -17
1910 7 6 0.1 95.371245747862 81.0092030124151 113.0994746394846 39 -7 -17
1841 7 2 0 89.59356862515807 85.1615001856119 120.93029875464055 39 -7 -17
1888 7 1 -0.1782 93.56716195432351 81.83970019048229 112.3904119253219 39 -7 -17
2452 9 3 -0.1 95.44940540348502 80.57524130450228 118.10206221667073 38 -6 -17
5308 19 6 0.1 90.17209024742984 86.31827093895485 112.53154603376483 40 -9 -15
1865 7 3 -0.1 90.8532765751831 89.04339064874823 115.661567770946 39 -7 -17
1890 7 5 -0.05 94.33501422091834 81.37270151150129 113.42877598206579 39 -7 -17
2498 9 5 -0.2 99.32957197131714 80.87479340792933 113.65648031793481 38 -6 -17
2440 9 8 -0.1 98.62066752296208 88.80829072498766 114.69492967423663 38 -6 -17
2465 9 3 -0.1 93.96113554266665 88.32964060479628 118.7492646811042 38 -6 -17
1920 7 6 0.1 91.96949581527863 81.2187205301632 117.60198277222679 39 -7 -17
1907 7 3 0 93.81237480154638 79.99927663384443 113.93801545288932 39 -7 -17
2457 9 3 -0.1 94.27178723384728 82.06623397411605 121.59886194646198 38 -6 -17
2441 9 6 0.1 98.14908242241772 88.21192591215265 113.87155777100281 38 -6 -17
2461 9 6 0.1 95.84974085322742 80.1107497356523 117.2202248464315 38 -6 -17
2557 9 6 0.1 94.89031063462971 79.55137164193226 122.43462504080583 38 -6 -17
1234 5 3 -0.1 96.67245046709151 88.15427326764683 121.0588081569764 38 -8 -17
2468 9 8 -0.1 96.58779204020442 88.2348447073265 116.18194289855717 38 -6 -17
1862 7 3 -0.1 93.67895131632221 89.17843087386781 113.71184830081198 39 -7 -17
1843 7 3 0 89.81257650153393 82.96435164580332 120.37905242291515 39 -7 -17
1864 7 3 0 91.85879790180023 88.58607174124572 114.94333495519558 39 -7 -17
1922 7 6 0.1 91.85205451117379 80.50197522772385 119.61138435812595 39 -7 -17
1239 5 6 0.1 95.82636156454473 87.68488753274023 121.46900364268201 38 -8 -17
1231 5 3 0 98.95795028727449 88.07495611551272 120.39573482556418 38 -8 -17
2588 9 6 0.1 94.49713870081345 84.20603085094353 116.05244934452818 38 -6 -17
2003 7 6 0.1 89.94131099721787 88.45795863187423 115.79532336210815 39 -7 -17
1238 5 6 0.1 96.96417211021657 85.7962876704283 121.23159113616728 38 -8 -17
1233 5 3 -0.1 97.89663124214096 86.17837907533405 120.93903779140342 38 -8 -17
2453 9 3 0 95.11830098151583 81.85042014902834 118.13628096146337 38 -6 -17
2582 9 6 0.1 95.96474094232055 87.66511244190274 115.44058101434527 38 -6 -17
1974 7 5 -0.2 90.11306114284412 87.96951395150346 118.58055899328775 39 -7 -17
2458 9 3 -0.1 93.8659615431589 83.3556221875566 121.59562234945327 38 -6 -17
2575 9 6 0.1 93.25134459836558 87.77499227421494 120.65053360655631 38 -6 -17
1444 5 6 0.1 97.88197089890939 83.56926848181577 120.86875181823565 38 -8 -17
1215 5 3 -0.1 98.85009900651784 84.05329697733542 120.6292990588505 38 -8 -17
1232 5 3 0 97.8170724056329 87.4925700558705 120.79758028571496 38 -8 -17
2433 9 6 0.1 99.43166808681917 82.48448842389477 116.47396609098391 38 -6 -17
1877 7 6 0.1 91.86758488899714 82.80335969246276 113.88442044686538 39 -7 -17
2473 9 6 0.1 98.17057095828426 84.21092754626335 117.01887774921991 38 -6 -17
2448 9 3 0 94.10428435669829 85.68955110835358 118.31162170743264 38 -6 -17
2589 9 6 0.1 98.1157867047302 87.60599266989485 117.5899168053463 38 -6 -17
2428 9 3 -0.1 99.8233747020216 83.35255936236454 116.04625920305921 38 -6 -17
2423 9 3 -0.1 99.12052171311709 84.41504858619129 116.44326750822103 38 -6 -17
2006 7 6 0.1 90.81464302353028 87.58087033173713 120.56123024742584 39 -7 -17
1840 7 3 0 90.2156562823855 85.54712159762524 119.87011336959304 39 -7 -17
1969 7 8 -0.1 90.0817033810346 87.14415183809984 119.90428707215884 39 -7 -17
2587 9 6 0.1 95.0192458783265 86.2653206214398 116.53524893697204 38 -6 -17
2469 9 6 0.1 93.39884382514602 85.74364357517008 121.57886502832778 38 -6 -17
2552 9 8 -0.1 99.50502614801167 87.7933368951251 115.44764601224153 38 -6 -17
4653 16 6 0.1 90.8932942104425 80.63958697510978 113.09139954874105 39 -6 -17
2004 7 6 0.1 90.64889786803293 86.51541260209153 115.92921983595781 39 -7 -17
1874 7 3 -0.1 94.73400271418637 87.71145374697383 112.309679991119 39 -7 -17
2446 9 3 -0.1 93.6852947177765 85.41404050278233 120.59875239048081 38 -6 -17
1914 7 5 -0.2 91.05964513139806 79.78063848306026 119.62262954897948 39 -7 -17
2558 9 5 -0.2 97.52342679656881 87.15507336829633 116.83874165353257 38 -6 -17
2455 9 3 0 94.7446543365487 81.55638500785703 120.48182150121158 38 -6 -17
2456 9 3 0 95.21239664472854 80.27618037428653 120.41775588940824 38 -6 -17
2553 9 8 -0.1 98.4780836173876 86.71151622194485 115.76571864557138 38 -6 -17
1228 5 3 0 98.98482432913644 85.38356791689493 120.54694059127706 38 -8 -17
2499 9 6 0.1 99.07329406439905 81.29439143428831 112.69218657933125 38 -6 -17
2470 9 3 -0.1 93.59446304398516 87.48310951565229 119.72535055349117 38 -6 -17
1868 7 3 -0.1 92.38376112211732 83.52853702544047 113.31082861129124 39 -7 -17
2459 9 3 0 93.93883858526544 84.11402302573933 120.46701838489972 38 -6 -17
1863 7 3 0 92.11442808836568 87.32644750439141 114.64418663835359 39 -7 -17
2464 9 3 -0.1 95.20790319314675 82.62192159024112 117.04345306877511 38 -6 -17
1872 7 3 0 94.04266509907272 84.1645988263255 111.79084658015177 39 -7 -17
1866 7 3 -0.1 91.35400866248744 86.3191021413705 115.17591358052536 39 -7 -17
1876 7 3 0 93.01871662488682 87.01821143680753 113.70977610355901 39 -7 -17
2449 9 3 -0.1 94.51009594541185 86.58217998355458 117.3839534799593 38 -6 -17
1975 7 6 0.1 91.09441925487549 87.79973155671625 118.09907097168357 39 -7 -17
1873 7 3 -0.1 94.73462219253446 86.48759437377984 111.72688788408087 39 -7 -17
1919 7 6 0.1 92.8192229967494 81.68766337070389 115.71905892920682 39 -7 -17
1867 7 3 0.0282 93.31236637046787 83.18370476103331 112.40670787131738 39 -7 -17
1849 7 6 0.1 90.57824528936645 82.66843444558238 118.43582532967865 39 -7 -17
1844 7 3 -0.1 90.34773073487355 83.35431229395951 119.19526299792747 39 -7 -17
2454 9 3 0 94.77348260426487 82.3132798950289 119.31676348493849 38 -6 -17
2445 9 3 0 93.7522825830714 86.16081364010077 119.49699759915794 38 -6 -17
2590 9 6 0.1 97.89769347992835 86.32954922237953 114.90641117193596 38 -6 -17
2471 9 6 0.1 95.53583788763515 82.14214600310461 116.06401632668153 38 -6 -17
2460 9 3 0 94.41347519734116 83.57507268717423 119.31559645067628 38 -6 -17
1887 7 6 0.1 90.89223219340289 84.20883900187744 115.23123050271894 39 -7 -17
2502 9 3 -0.1 98.51838065875744 79.38905089713596 115.87426895293827 38 -6 -17
1839 7 3 -0.1 90.66936801826482 84.64207353259052 118.9617231322974 39 -7 -17
2451 9 3 0.0282 95.38233251456995 79.79620016247533 119.23960142674355 38 -6 -17
2463 9 6 0.1 93.6846377220144 83.65800280888608 122.57515644350745 38 -6 -17
2504 9 6 0.1 99.11388233110897 80.18022031244074 116.23144748258002 38 -6 -17
2555 9 5 -0.2 95.43360334124847 79.26039302869917 121.57320189061011 38 -6 -17
1880 7 3 -0.1 91.46600737260138 85.03319738893407 114.75620584172646 39 -7 -17
1889 7 6 0.1 91.35699089802011 84.92809397730434 118.09676897825538 39 -7 -17
1870 7 3 0 93.00178949207572 85.77414592948607 113.19818838150655 39 -7 -17
1871 7 3 0 93.89994763716005 85.47117031891068 112.17229312525978 39 -7 -17
1911 7 6 0.1 94.39266235880754 82.04552349900023 114.24027091741772 39 -7 -17
2424 9 3 0 99.39168963516478 85.57099490879291 116.00456691748019 38 -6 -17
1918 7 3 -0.1 92.0174382066409 80.31235655248274 116.94687616505286 39 -7 -17
2438 9 8 -0.1 97.47931105783627 89.3583362176822 115.59726917727833 38 -6 -17
1235 5 3 -0.1 96.64092433384485 89.48362224092882 120.87467604191676 38 -8 -17
6128 21 6 0.1 84.96052576159306 90.15130376967245 80.08382719513236 38 -7 -14
4270 15 3 0 80.23802547245513 93.32298032868586 83.03144603463294 40 -9 -14
2236 8 3 -0.1 85.17287410475598 96.33295752322647 83.33075130732765 40 -9 -14
4118 15 3 -0.1 87.94816505322797 90.82875427352323 79.27605276820377 40 -9 -14
4324 15 6 0.1 82.99089547324492 95.45439209087445 79.26170786573093 40 -9 -14
6129 21 6 0.1 82.91133274744377 91.41732885575 79.82148283471147 38 -7 -14
6074 21 3 -0.1 82.88148044718515 90.43658120074049 80.12766424219124 38 -7 -14
5848 21 3 -0.1 83.96684091201668 89.71984477093919 80.32394594732163 38 -7 -14
4125 15 6 0.1 87.15159180998319 90.47338126810631 79.96464731661102 40 -9 -14
4900 17 6 0.1 79.70987427002466 93.51955998723648 78.38882986872541 39 -7 -15
4117 15 3 0.0282 87.69094414309858 91.84214343176603 78.35271468921464 40 -9 -14
4122 15 3 -0.1 88.6174564863349 92.18619147865955 77.49796778150026 40 -9 -14
4351 15 6 0.1 87.95786650991197 92.88926202772562 80.86612924661408 40 -9 -14
4136 15 1 -0.0564 86.54323026554414 92.58627287611465 78.39480178505478 40 -9 -14
4260 15 3 0 84.83115799296681 93.22251129186805 81.8683993537825 40 -9 -14
4278 15 1 -0.1782 79.91908580704714 91.8539752680501 84.84955167534712 40 -9 -14
4283 15 2 0 86.09475652144008 93.03629113496993 81.87470205044878 40 -9 -14
4338 15 6 0.1 80.67395296495872 95.95080443125775 79.53853189319759 40 -9 -14
4281 15 3 -0.1 86.88845735383661 93.13866303971696 80.78315423857268 40 -9 -14
4282 15 3 0.0282 86.18114497139143 93.19290975894661 79.60363149264835 40 -9 -14
531 2 6 0.1 81.69487664125843 97.30022409222029 88.0161990033684 39 -8 -15
4252 15 1 -0.1782 87.57945459891005 91.50522808274835 82.82297725748224 40 -9 -14
4275 15 3 0 82.28587932408787 93.5815285333663 81.93090432937746 40 -9 -14
4263 15 3 0 84.29332903782237 93.71467719255827 80.76642309068461 40 -9 -14
423 2 6 0.1 81.45285783922635 97.32276006971703 85.64176570709989 39 -8 -15
4264 15 3 -0.1 84.88553622290836 93.51159368511625 79.61704621079991 40 -9 -14
549 2 6 0.1 81.17790111336997 98.53096732438533 83.56629196260793 39 -8 -15
5847 21 3 0 81.66613086487183 89.79661403344402 80.36107335310584 38 -7 -14
4262 15 3 0 82.98395000157491 94.08517777962413 80.87383779017472 40 -9 -14
4261 15 3 0 84.21120504626981 92.78877975696696 82.92381094158962 40 -9 -14
4274 15 3 0 82.84492866753627 92.7743969301438 82.84941936716588 40 -9 -14
4323 15 6 0.1 84.52168966781583 93.32615062190118 78.60951712776298 40 -9 -14
4357 15 6 0.1 85.1865257687798 90.99854256353359 82.98288648234868 40 -9 -14
4259 15 8 0.05 86.60775354788257 92.41729190227052 83.09008800129955 40 -9 -14
496 2 5 -0.05 82.21021348903187 98.34164087035147 81.01967376776913 39 -8 -15
4273 15 3 -0.1 82.05984178107609 92.05553284166947 83.70581897648407 40 -9 -14
4285 15 8 -0.1 85.30428973622844 91.9100043862185 83.61423872068012 40 -9 -14
4284 15 6 0.1 87.01970955172797 93.32468948395403 83.64956964961831 40 -9 -14
4265 15 3 -0.1 82.4198315141022 94.84633197401652 79.96899624161229 40 -9 -14
4233 15 3 0.0282 87.68598225536914 90.64535973764613 83.92370833818863 40 -9 -14
4234 15 3 0.0282 88.78191805424083 89.81820144890357 83.96301377425821 40 -9 -14
2220 8 3 -0.1 88.88294070640559 95.40851888452556 82.1894815908482 40 -9 -14
4272 15 3 0.0282 80.75406975840761 92.37386338341764 83.83754180200435 40 -9 -14
2219 8 3 0 88.60846737463031 95.6704625657157 83.51335362460486 40 -9 -14
2224 8 3 0 84.76437105369659 95.90597324978584 84.48728931594127 40 -9 -14
4280 15 3 -0.1 81.08743915031083 95.20150641526456 80.14992419938088 40 -9 -14
4279 15 6 0.1 82.46626665749102 91.32746461303279 84.22486621501902 40 -9 -14
4269 15 3 0 80.9879039846377 93.86330392232489 82.06649362240333 40 -9 -14
2294 8 6 0.1 84.5036774366902 96.46917614463251 82.53600539216242 40 -9 -14
2218 8 3 0 87.41762351212418 96.03595399101293 83.91993380040189 40 -9 -14
2279 8 6 0.1 88.15569839043077 95.5771681352682 81.41275661218248 40 -9 -14
2232 8 6 0.1 82.74732091406989 95.75394314947468 83.95038583180893 40 -9 -14
4238 15 3 0 86.75718192543852 90.74620575869535 84.9518719533014 40 -9 -14
2223 8 3 0.01 83.46161268866796 95.67298348969067 84.68739154323899 40 -9 -14
4318 15 8 -0.1 85.5472926418646 91.6734388500343 85.0380114416987 40 -9 -14
2231 8 3 0 86.95565954721347 95.61188573822369 85.11353099689427 40 -9 -14
4359 15 6 0.1 85.90349834745052 92.65676160152046 85.53906852893584 40 -9 -14
2225 8 3 0 85.61122366953869 95.60310886045033 85.49763667030058 40 -9 -14
2221 8 3 -0.1 86.48484506494138 96.49436868297903 83.08817779012392 40 -9 -14
4330 15 6 0.1 84.03364783156307 90.4175983644377 85.3727974287778 40 -9 -14
5860 21 3 -0.1 80.48638823400799 90.4458609518893 80.41858217283023 38 -7 -14
547 2 5 -0.2 81.61629594848927 99.42039001918164 83.95664902233435 39 -8 -15
337 2 6 0.1 84.4034479246019 99.49080393535442 78.9097590476656 39 -8 -15
2280 8 6 0.1 86.8266556012112 96.9223422127895 82.14270405535139 40 -9 -14
5861 21 6 0.1 80.53602125214064 91.4764452096374 80.12926868831262 38 -7 -14
960 4 2 0 88.60876921023792 98.80620768803333 87.4528888615301 39 -9 -16
4268 15 3 0 80.3587600190042 94.71460667916412 81.17421043150492 40 -9 -14
4331 15 6 0.1 83.69209928409809 91.91099064876416 85.97135948222908 40 -9 -14
4358 15 6 0.1 81.19064050770075 90.41464197595973 85.81981981638832 40 -9 -14
4329 15 5 -0.2 84.48559518023227 91.16846750641426 85.91202203125825 40 -9 -14
4102 15 5 0.06 80.45904800553838 91.19457586760217 85.99386843417172 40 -9 -14
2222 8 4 -0.22 83.07781934847463 95.1640047094547 85.80275644246193 40 -9 -14
2230 8 3 0 87.82878602790353 95.18633521353635 86.06551331034794 40 -9 -14
4237 15 2 0.14 86.94745402063678 89.95329922189067 85.9233523318344 40 -9 -14
497 2 6 0.1 82.63006099436673 97.34280249044215 81.4020226968762 39 -8 -15
2226 8 3 0 85.19789319080354 95.07348130928668 86.63017350431528 40 -9 -14
421 2 3 -0.1 81.5073990588862 98.23889367888492 86.1731790639465 39 -8 -15
2229 8 3 -0.1 87.36726083697059 94.95710868325452 87.28761849197939 40 -9 -14
567 2 6 0.1 81.14002999962553 98.19843531915703 81.17636616792146 39 -8 -15
4094 15 2 0.14 80.24322362103948 93.4408554276139 87.49570862476841 40 -9 -14
2227 8 3 0.01 83.86548253284957 94.83952321018153 86.72312710452353 40 -9 -14
516 2 1 -0.3 82.4347844370502 98.57597476468143 79.57814891762978 39 -8 -15
538 2 6 0.1 83.5445023663854 98.55617135191251 83.35630710834573 39 -8 -15
4257 15 4 -0.39 86.1064178958829 89.88638824835277 87.07230161722647 40 -9 -14
4101 15 4 -0.39 80.90424671346703 92.21008378305066 87.05146457274996 40 -9 -14
4313 15 8 0.01 84.8822610079547 90.68655514447296 87.2649117430096 40 -9 -14
397 2 6 0.1 84.76691140354272 98.97100809937396 81.15308027294861 39 -8 -15
4730 17 7 -0.15 79.08772160644479 89.72732275660861 77.41994984132907 39 -7 -15
2228 8 3 0.0282 86.05346711267984 94.68572171403963 87.57211205913941 40 -9 -14
4297 15 8 -0.1 83.56756745831576 89.98007075317891 87.76144901937639 40 -9 -14
422 2 3 0 81.61406665881046 99.3526020111652 85.46568952356974 39 -8 -15
983 4 4 -0.5600000000000001 88.2046202843907 99.3691650874596 85.2927443640112 39 -9 -16
426 2 3 -0.1 81.64791474799448 98.22367750012292 87.43598640816 39 -8 -15
424 2 8 -0.1 82.95383851918983 99.51031101577229 83.22571221083686 39 -8 -15
976 4 3 -0.1 86.34255906836631 99.11040420771877 87.00475851757875 39 -9 -16
4103 15 6 0.1 79.6270570197855 90.6775843844639 86.45830190862159 40 -9 -14
2233 8 6 0.1 83.55702162060653 94.18072185324733 87.5209813908738 40 -9 -14
961 4 2 0.14 87.61649789685944 99.1032458858752 86.54760556364863 39 -9 -16
4314 15 6 0.1 85.14347141561893 91.53481797465594 87.93873796267904 40 -9 -14
4746 17 3 0 79.36004209855066 91.04666947672905 77.46264741791065 39 -7 -15
335 2 5 -0.05 83.48872762924778 99.59293590774995 79.50677080394789 39 -8 -15
4108 15 3 -0.1 79.06874975773351 95.45427940498459 87.49503540784345 40 -9 -14
394 2 8 -0.1 82.71504094532006 99.57640864165097 81.75253609724793 39 -8 -15
2235 8 6 0.1 88.10771677982943 94.9241434056334 87.98724397756071 40 -9 -14
4107 15 2 0.14 81.78222579458593 92.0349489070451 88.1857772343078 40 -9 -14
4379 15 6 0.1 79.16567523315842 94.25101288928586 85.79452012397192 40 -9 -14
4119 15 3 0 89.13147887491127 90.12689909583193 79.3092891836489 40 -9 -14
2216 8 3 0 89.48625180249118 95.30430903592912 84.42770684297517 40 -9 -14
2217 8 3 0 89.14275855886794 95.04805460501014 85.69110724757032 40 -9 -14
2286 8 6 0.1 89.40224241592269 92.86024194099647 87.9794101328421 40 -9 -14
401 2 3 0 82.11610319641272 99.32879715781107 88.12867812810295 39 -8 -15
4747 17 6 0.1 81.14431196658221 92.26303816634776 77.18758047164475 39 -7 -15
920 4 6 0.1 88.49727142717668 99.58354454157238 82.54522525749024 39 -9 -16
396 2 8 -0.1 84.01034224202705 99.77231216013594 80.93205333464286 39 -8 -15
977 4 6 0.1 85.52835375996467 99.49446496582264 86.46718875135018 39 -9 -16
975 4 3 -0.1 86.16188433581743 98.81974538124835 88.28760200668866 39 -9 -16
4378 15 3 -0.1 79.53745894107836 94.33450023897146 86.82352297991596 40 -9 -14
4267 15 3 0.01 79.06920254983557 95.06197044544835 81.41854849839363 40 -9 -14
6130 21 3 -0.1 79.3442540170053 89.97449522936492 80.91659891935055 38 -7 -14
984 4 10 0.28 87.65404810291885 99.21570201590359 84.38599961521308 39 -9 -16
4300 15 6 0.1 83.0177299119435 89.55300292243619 86.86118196956814 40 -9 -14
4286 15 6 0.1 87.93858984619811 89.51905057759373 81.5252822213281 40 -9 -14
4678 17 2 0.14 79.77106077409765 99.96675233420503 77.11646933842815 39 -7 -15
4123 15 7 -0.15 91.92519754424855 90.29898181734274 77.31323460615253 40 -9 -14
962 4 2 0.14 89.57504213652778 99.13455418686803 85.578865657164 39 -9 -16
1115 4 6 0.1 96.36499214675774 97.7162766595744 77.14473050406171 39 -9 -16
2285 8 5 -0.2 90.19969349402844 93.42867517034477 88.44268494088759 40 -9 -14
1130 4 6 0.1 92.67329627444079 99.82141520934584 83.41300434469689 39 -9 -16
3236 12 3 -0.1 95.59262507358599 99.83710898571549 83.4407525801626 39 -9 -15
3472 12 9 0.3 96.15628490111288 99.60067729981772 80.73746123461711 39 -9 -15
1014 4 5 -0.05 99.83483673053934 93.41650545141799 85.00274533635567 39 -9 -16
2305 8 6 0.1 97.19468337589714 89.77576236711387 79.36748494721608 40 -9 -14
1161 4 6 0.1 99.02088982566079 90.63023843776563 80.52083055208388 39 -9 -16
2189 8 3 0.0282 92.56215080552815 92.30589277431524 85.61550611078927 40 -9 -14
2240 8 6 0.1 92.05840257533177 94.91195873721308 85.53214382938613 40 -9 -14
62 1 3 0 99.25795930394608 99.29936581807621 87.74639880735607 39 -9 -15
978 4 8 -0.1 90.74993017733526 99.46647475062129 80.91988155941883 39 -9 -16
4089 15 1 -0.1782 89.56039132227211 89.7024833989823 82.74829176469716 40 -9 -14
63 1 3 0 98.03622047069126 99.48699749515694 88.35029945765181 39 -9 -15
1113 4 6 0.1 93.84450978456005 94.84748421816387 88.39939607138137 39 -9 -16
994 4 3 0 97.63569749400958 93.90520218241704 81.40632040397678 39 -9 -16
1129 4 6 0.1 92.22669679140641 97.20881972665548 81.93394073109103 39 -9 -16
2072 8 3 0 94.95571377836657 90.65884134279126 81.00873300697808 40 -9 -14
2068 8 3 -0.1 96.33372364785265 92.23829961263708 77.51590452817067 40 -9 -14
1012 4 1 -0.1782 99.51061495033139 92.11971007609851 84.45377184559645 39 -9 -16
992 4 3 -0.1 97.58467453772997 92.88372581252085 83.44666762560271 39 -9 -16
2237 8 3 -0.1 91.06774653699583 94.93223093193757 82.79934899997245 40 -9 -14
2193 8 2 0.14 92.44486898544424 91.78015551487435 87.85376816769222 40 -9 -14
2308 8 5 -0.2 95.82352398071629 89.62763759389044 81.84252573171786 40 -9 -14
42 1 6 0.1 99.3137052353901 96.93375679925867 83.08592287982002 39 -9 -15
1008 4 8 -0.1 92.19663684633964 98.96878380349875 80.67915384579977 39 -9 -16
959 4 2 0 89.77761188915159 98.84490198757024 86.85403090888546 39 -9 -16
2313 8 6 0.1 89.6726243530543 93.06400086379261 85.74451705868901 40 -9 -14
1094 4 6 0.1 90.3354800579275 97.94088675977994 83.0383237840093 39 -9 -16
1009 4 6 0.1 97.86427424815757 96.20676676201819 77.70800859022269 39 -9 -16
2304 8 9 0.3 94.06538329576547 93.7664198050087 77.58319995291934 40 -9 -14
1093 4 8 -0.1 92.41139284667959 98.7989040129732 83.29009371226645 39 -9 -16
1131 4 5 -0.2 92.32350617393831 98.27073276750033 79.31116363209924 39 -9 -16
2315 8 6 0.1 91.73798446981759 94.44684690608301 87.50700004935153 40 -9 -14
974 4 2 0 90.68399741622463 99.01450504937108 84.82330798700849 39 -9 -16
2093 8 6 0.1 93.61382730965425 89.65989668353919 83.2971381380385 40 -9 -14
1092 4 8 -0.1 90.90775878471574 98.89988084342083 83.32349996801291 39 -9 -16
2192 8 2 0 93.45142480407354 90.97723701936155 87.59320342105633 40 -9 -14
972 4 3 0 90.75433764179304 98.27901991684563 87.34988001918506 39 -9 -16
2306 8 6 0.1 97.89957509094651 90.8846311638627 77.61470593861188 40 -9 -14
61 1 3 0 99.3026272649237 98.81781388009922 86.4459968156057 39 -9 -15
1035 4 6 0.1 99.2819331606986 94.2667939973843 84.66143064553984 39 -9 -16
6895 24 3 0.01 99.60937445434669 98.88700281838959 78.38472183556686 39 -8 -15
2081 8 6 0.1 91.23802507016804 92.14170275209482 82.00032835875615 40 -9 -14
963 4 3 -0.1 93.66117917543606 97.29679852313163 84.98896924106744 39 -9 -16
2070 8 3 -0.1 96.49550397301087 90.61223410940218 79.14698318439272 40 -9 -14
1044 4 6 0.1 96.1138269774605 95.5569010800574 87.46572312312446 39 -9 -16
6904 24 6 0.1 98.70539413092234 98.9387989539085 77.8620313949935 39 -8 -15
989 4 3 -0.1 94.06065329610286 96.48548717714301 79.7015759132751 39 -9 -16
1019 4 3 0 98.7968417305642 93.78884648821897 87.32456325496321 39 -9 -16
2083 8 3 0 93.8055243526513 91.09754676361717 81.6072563968689 40 -9 -14
988 4 3 0 95.33727301663394 95.98427475308269 79.67268840347886 39 -9 -16
3258 12 6 0.1 95.78354582123859 98.7720083277041 83.6611420996448 39 -9 -15
1001 4 6 0.1 97.18890154944698 92.66872024438857 84.45845481037574 39 -9 -16
995 4 3 0 98.8708372775264 93.33318845761526 81.23934093476261 39 -9 -16
4124 15 2 0 91.10021334239352 89.83881545641307 78.26132526349912 40 -9 -14
979 4 6 0.1 90.05843049662566 98.56330752975799 80.85652760465976 39 -9 -16
1007 4 6 0.1 94.09224598613706 98.5517890518432 77.34086881879855 39 -9 -16
2215 8 8 0.05 91.36875473204633 94.20968592851605 85.07415777752303 40 -9 -14
2208 8 1 -0.1782 92.0935467512031 93.0159494091542 84.60268891114883 40 -9 -14
1133 4 6 0.1 92.2148461476898 99.00444708422165 78.4969127584939 39 -9 -16
2076 8 2 0 93.60704851127264 92.44283935744954 79.72032001797525 40 -9 -14
985 4 3 0 96.130000125112 96.50509187652221 78.71663165322282 39 -9 -16
64 1 3 0 96.93686567684537 99.22841419705935 87.70488575340727 39 -9 -15
991 4 3 0.0282 98.82608504010753 92.41031966039894 83.30922202738381 39 -9 -16
2274 8 8 -0.1 91.06574564303219 93.65028588041304 87.18559008061943 40 -9 -14
2073 8 3 0.0282 91.27416619465392 93.55126091190357 80.3624628412529 40 -9 -14
1042 4 3 -0.1 96.86529383005862 94.92820817951302 87.80454929968649 39 -9 -16
986 4 3 -0.1 97.30872422680417 96.02795066855738 78.55274182543162 39 -9 -16
2194 8 3 0 91.9924283748674 92.48853528871825 86.8506924252068 40 -9 -14
1041 4 3 -0.1 97.75942813099473 94.48194103961355 86.9067697728463 39 -9 -16
965 4 2 0 91.73782585986338 98.31632797181439 85.39222851411746 39 -9 -16
1098 4 5 -0.2 92.68494908668869 98.18401082115773 81.9572793633637 39 -9 -16
1128 4 6 0.1 94.22452120603768 95.31686255400103 81.91201664962972 39 -9 -16
4121 15 7 -0.15 89.83319014783702 91.48249229658659 77.62951124888777 40 -9 -14
2238 8 3 0.0282 90.0875913786312 94.89314161149628 81.86991124637119 40 -9 -14
2092 8 1 -0.0564 90.16765433040509 94.22919423901251 80.63102369385057 40 -9 -14
2191 8 3 0 94.0571180705603 90.76722433069652 86.51568163048107 40 -9 -14
2197 8 3 0 95.16252787791696 89.85970472501515 86.72871068932507 40 -9 -14
1031 4 3 0 99.77845819427966 93.32720788657348 86.54329001095013 39 -9 -16
1011 4 6 0.1 95.11768928845156 93.94911110417164 83.5589674751436 39 -9 -16
990 4 3 -0.1 95.2529803888995 94.88815656921622 81.77699830380502 39 -9 -16
1099 4 6 0.1 93.73175597625557 97.92672782722168 81.88253812611791 39 -9 -16
966 4 3 0 91.82261419816884 97.98463810558975 86.64642272947886 39 -9 -16
2045 8 1 -0.1782 94.07661035624125 91.53586081601195 84.16934566434297 40 -9 -14
2307 8 6 0.1 92.0246832452288 94.69478467070428 82.53285901744431 40 -9 -14
1127 4 6 0.1 93.2444380341854 96.18625477171136 80.31907682227228 39 -9 -16
4120 15 2 0 89.99698563679398 90.44482808482107 78.39510004847634 40 -9 -14
2309 8 6 0.1 95.95115372442311 89.83621373870011 82.88411557990386 40 -9 -14
964 4 3 0 92.64449223420768 98.00371722404518 84.62432818065116 39 -9 -16
2242 8 6 0.1 92.35853950227735 90.62899065533033 83.30020216799872 40 -9 -14
2241 8 8 -0.1 90.2092790271195 93.99050416481325 86.02906566566486 40 -9 -14
967 4 3 0 92.82410209579996 97.24659880379815 87.1749823092774 39 -9 -16
2075 8 3 0 93.10186804655363 92.03092638853548 80.91810940330937 40 -9 -14
999 4 3 0 97.8883593329019 95.21329545763908 79.46736442389877 39 -9 -16
2074 8 3 -0.1 91.88415810597584 92.53626876854092 81.20566285572278 40 -9 -14
2079 8 7 -0.15 95.18578208935011 92.53121771626945 78.12996953547496 40 -9 -14
2190 8 3 0.0282 93.56186186610326 91.44998184291185 85.45946151115804 40 -9 -14
1163 4 6 0.1 98.95718056855424 89.84439227210103 82.05715598032327 39 -9 -16
60 1 3 0 98.15624993789307 98.29670983970507 85.9632752906562 39 -9 -15
1003 4 6 0.1 99.66018864528334 95.03150443751234 78.40726471011578 39 -9 -16
998 4 3 -0.1 99.07866694474126 94.66642761068164 79.22237312152808 39 -9 -16
968 4 3 -0.1 93.73445406839585 96.88980206267857 86.23447178043094 39 -9 -16
1006 4 3 0 93.6980424240099 97.57096504843747 79.11593888883226 39 -9 -16
47 1 3 -0.1 98.25017687462004 97.52605375125853 84.82500780129502 39 -9 -15
1043 4 6 0.1 97.7005694754665 94.9152159468156 85.87347618385573 39 -9 -16
2207 8 6 0.1 96.00008351512741 90.16282258573486 84.70922708449096 40 -9 -14
2066 8 5 -0.05 93.45064713106198 90.74363981175019 83.14372738004667 40 -9 -14
2069 8 3 0 95.37980828004919 91.02951355225946 79.79284424729956 40 -9 -14
987 4 3 0 95.9108591742735 95.20870067909586 80.63869002072194 39 -9 -16
1000 4 3 0 97.14126335631636 94.75018432469737 80.50072588639499 39 -9 -16
1005 4 3 -0.1 94.50014126323728 97.96003519070871 78.06614448058718 39 -9 -16
70 1 6 0.1 96.19007458700881 98.23501927515622 86.07937806290812 39 -9 -15
276 1 6 0.1 97.32068716593864 97.32338267922314 84.2675106665678 39 -9 -15
2078 8 3 -0.1 91.93558750495013 94.0371926185652 79.26707866135897 40 -9 -14
1010 4 3 -0.1 95.72920251121454 97.40645843791523 77.85969259021736 39 -9 -16
1132 4 6 0.1 91.55820171801216 97.45241799815275 79.24222527573292 39 -9 -16
993 4 3 0 96.9349602081935 93.56461271338677 82.5001031052263 39 -9 -16
40 1 3 -0.1 99.33005108195667 97.50844349015668 84.01957701909015 39 -9 -15
65 1 3 -0.1 97.03730945292398 98.52592004108219 86.5644300552263 39 -9 -15
2067 8 3 -0.1 96.97699850378969 91.21752833698119 78.07658606336244 40 -9 -14
1004 4 3 -0.1 95.72504059627106 94.08264965343845 82.72985434795952 39 -9 -16
973 4 6 0.1 94.67761893256397 96.43218320253848 86.20115828648251 39 -9 -16
2080 8 2 0 94.73624663010851 91.96016006406289 79.24736122350713 40 -9 -14
2239 8 2 0 90.68137574826673 94.9278154501618 84.04954890622578 40 -9 -14
996 4 3 0 99.40765252323331 92.42764612512435 82.09024586836726 39 -9 -16
2077 8 7 -0.15 93.01120971757827 93.27463526869421 78.82761119682209 40 -9 -14
2082 8 6 0.1 91.55786872849114 94.79049102947369 78.5890470723069 40 -9 -14
997 4 3 -0.1 99.59958860783274 93.71715007235035 80.10064784561867 39 -9 -16
1013 4 6 0.1 94.42102049412188 96.99869231373083 84.21887487781636 39 -9 -16
71 1 6 0.1 94.75340614717088 99.28056873363094 87.721521590105 39 -9 -15
969 4 3 0 92.76163320890213 96.71047668282039 88.52484396232887 39 -9 -16
1160 4 5 -0.2 99.67554060110749 90.13613247856246 81.23763614509546 39 -9 -16
66 1 3 -0.1 95.70113287638881 99.58246705600004 88.15673341034783 39 -9 -15
1122 4 6 0.1 92.80298102034678 99.84698569999318 80.66229659507553 39 -9 -16
2310 8 6 0.1 96.85962961973866 89.66032032774004 81.57258662593877 40 -9 -14
971 4 2 0 90.61928285624225 97.8404725559887 88.50151005672485 39 -9 -16
4360 15 3 -0.1 81.20488262474805 96.34281746643143 92.31285722609479 40 -9 -14
4290 15 3 -0.1 83.66102008919329 92.44029883460144 91.65985370902789 40 -9 -14
5245 18 6 0.1 80.8257895473292 91.57205224887575 95.59284992358334 40 -9 -15
4361 15 6 0.1 83.59665968561634 96.25083666988226 93.91282207385542 40 -9 -14
425 2 6 0.1 82.26814480998908 98.28132271662447 89.92067116385307 39 -8 -15
4322 15 3 -0.1 79.12203958829548 96.85710999199742 89.39542798974153 40 -9 -14
4298 15 8 -0.1 83.61194190701192 89.72241269154547 90.26841636905208 40 -9 -14
4301 15 6 0.1 84.48983659342845 90.075477168989 90.74246837351254 40 -9 -14
2054 8 3 0 89.49989909159211 94.95864637745191 95.77672702014938 40 -9 -14
4106 15 2 0 82.9273622482564 90.97948473408653 89.92497406569288 40 -9 -14
5170 18 8 0.05 79.85821994749388 96.13267587023208 96.18904862420993 40 -9 -15
5021 18 2 0 83.00811470741631 91.18971679681997 98.77312810454622 40 -9 -15
4091 15 3 0 82.03361814940547 93.13377670477875 90.23694896720254 40 -9 -14
2259 8 6 0.1 89.270777925739 90.15629657378629 91.22702213227262 40 -9 -14
4105 15 3 0 82.8483177217278 92.16640734484542 90.65745681491848 40 -9 -14
4291 15 6 0.1 84.60424977205804 91.90870175163339 91.76042473177331 40 -9 -14
2256 8 6 0.1 89.02103120788732 91.60912624407152 89.61496425435921 40 -9 -14
4975 18 3 0 81.06676491096226 99.38515595681062 98.21531654314842 40 -9 -15
2057 8 4 -0.39 87.22607081605675 94.0320032797579 90.59648288405907 40 -9 -14
2096 8 6 0.1 89.26683517939516 95.34581916541731 98.93947072107613 40 -9 -14
2060 8 3 0 89.37193588271046 92.83331377100401 91.47740469849435 40 -9 -14
2314 8 6 0.1 87.24132195740358 92.62306517278253 88.9197186393035 40 -9 -14
2059 8 6 0.1 85.94949148099292 92.33681023653256 89.97240105819921 40 -9 -14
4163 15 6 0.1 83.6371955887546 90.64812530362921 93.49961048525232 40 -9 -14
4289 15 3 0.0282 83.43955307550831 93.57166849271759 92.37523687542361 40 -9 -14
4295 15 1 -0.1782 84.28422562186395 93.89165806733975 93.3797378379035 40 -9 -14
2058 8 5 0.06 86.52210838998312 93.22661381407389 89.51180134009512 40 -9 -14
2063 8 2 0.14 88.31227451425084 93.67266956217374 91.51670102736844 40 -9 -14
4161 15 3 -0.1 84.09364576290336 90.00123569271585 94.11923573381453 40 -9 -14
2047 8 3 0 88.99838781791296 94.36640933903652 93.61072913024117 40 -9 -14
4294 15 8 0.05 83.38716981691472 94.2488254280956 94.48243419088634 40 -9 -14
4098 15 3 0 82.37196264635816 94.36504457908117 92.08706807146804 40 -9 -14
4296 15 6 0.1 82.58747746415294 93.51382437779498 94.47467207830333 40 -9 -14
4090 15 2 0 81.49607126837755 93.006972642172 89.09539400914677 40 -9 -14
4167 15 6 0.1 85.55381233237541 92.36691389597082 94.77625287473182 40 -9 -14
4099 15 3 0 81.76324141718534 94.18062653789478 90.96165107767024 40 -9 -14
2234 8 1 -0.1782 85.6309380450394 94.06954770406146 88.70743803463847 40 -9 -14
2046 8 2 0 88.17696959010316 94.34267501936309 92.67741755867131 40 -9 -14
4328 15 3 0 82.15005878407419 95.46474521910585 92.79848968395102 40 -9 -14
4368 15 6 0.1 88.34341389108224 91.92275863193461 96.63518367627978 40 -9 -14
4138 15 5 -0.2 82.82216629425464 95.59796105744668 94.11950163051074 40 -9 -14
2050 8 2 0.14 86.68186926705702 95.11210967155219 91.38430762790614 40 -9 -14
4166 15 2 0 84.74500962010725 90.40967091079077 95.1967599616443 40 -9 -14
2055 8 3 0 88.84358540757398 95.16749488281806 94.64924391703705 40 -9 -14
4370 15 6 0.1 87.83504375702483 91.5591231228685 95.20352820299277 40 -9 -14
4140 15 6 0.1 82.17993132503892 96.12734820763878 94.85302476861635 40 -9 -14
4356 15 6 0.1 85.20698743635847 94.40483521421629 95.463467143255 40 -9 -14
2049 8 2 0 87.32987694079773 95.31064602614435 92.5387626146159 40 -9 -14
4355 15 5 -0.05 84.18768540675208 94.09460980215968 95.70571811641824 40 -9 -14
2334 8 3 -0.1 85.608282688649 95.90179554582299 91.23212635851134 40 -9 -14
4093 15 2 0 80.6542901361044 93.83780972008348 88.65361900768204 40 -9 -14
4141 15 8 0.05 85.1802099320545 91.83811565033628 95.65065769168791 40 -9 -14
4366 15 11 -0.3 87.46693354359574 92.1372699167519 96.05722625997373 40 -9 -14
4139 15 1 -0.3 84.23569159922567 92.76826871088963 96.23594534482146 40 -9 -14
4371 15 6 0.1 87.43456946514527 93.17736377211341 95.75013679899538 40 -9 -14
2056 8 3 0 87.7831389484648 95.92069281572758 94.64193656354843 40 -9 -14
2335 8 6 0.1 84.9902475199391 95.67518885625499 90.32382054932816 40 -9 -14
2048 8 3 0 87.07797711038644 96.09837646873517 93.49455336450937 40 -9 -14
4362 15 6 0.1 83.98997611363309 94.84815472280188 96.52137444957047 40 -9 -14
2316 8 3 -0.1 88.28499116717893 96.61874420068078 96.76968524566898 40 -9 -14
2064 8 3 -0.1 85.47470396423824 96.95434438060477 92.13646006147894 40 -9 -14
4326 15 8 -0.1 86.21423141040528 91.61545811106964 96.77951260835418 40 -9 -14
4143 15 2 0 86.37627383137976 90.1588529275402 96.7849174257409 40 -9 -14
2284 8 3 0 89.17645159478322 95.64710815853319 96.86406759414122 40 -9 -14
4100 15 3 0 80.87257087641719 95.02401571504916 90.4988975970809 40 -9 -14
5171 18 1 -0.1782 81.0894680478082 96.05113610103659 96.92041005836639 40 -9 -15
2053 8 3 0 87.58140639834161 96.7540904854004 95.61701450928709 40 -9 -14
2065 8 6 0.1 84.71128846825897 97.61932578377318 91.8960256141629 40 -9 -14
4365 15 6 0.1 81.0397254551297 97.26129759892858 92.84616460525409 40 -9 -14
2051 8 3 0 86.18685901244912 97.01421921756896 93.32698017716014 40 -9 -14
4097 15 3 0 80.55117097690628 96.09735506980118 91.18906683614796 40 -9 -14
4369 15 6 0.1 86.07269237498542 92.11867782986185 97.76625939511996 40 -9 -14
2052 8 3 -0.1 86.54376854378148 97.63384107901369 95.59627651452647 40 -9 -14
5019 18 2 0 81.46068060052954 90.62463476319995 97.25560989449926 40 -9 -15
2278 8 3 -0.1 85.91082658935716 97.75794315900401 94.41115664763508 40 -9 -14
5018 18 2 0 82.05380025516118 91.56202309236681 98.01041863413091 40 -9 -15
5165 18 3 0.0282 81.37198565138394 97.18863772779835 97.59411536921036 40 -9 -15
4092 15 3 0 80.33963701500397 94.89963898735671 89.33595073475718 40 -9 -14
5015 18 1 -0.3 80.09851157949593 93.6853911951792 95.90140947276615 40 -9 -15
5017 18 8 0.05 80.29450230037055 92.92016753010007 97.10837417923422 40 -9 -15
982 4 3 -0.1 87.18918848029628 98.58263616486371 89.15125649347085 39 -9 -16
1120 4 6 0.1 87.00097920015352 98.34036378200987 90.14629645892052 39 -9 -16
2321 8 6 0.1 88.03351264584556 97.25563024709265 97.61871121718437 40 -9 -14
5202 18 8 -0.1 80.3710920312953 91.43030198102898 96.52743724233483 40 -9 -15
5042 18 2 0 81.58068682164466 92.79431985430934 97.98663853148787 40 -9 -15
5166 18 3 -0.1 82.52217730572839 97.23570156744961 98.28511504047277 40 -9 -15
5167 18 6 0.1 83.04033346742108 96.32357787272463 98.2489556287864 40 -9 -15
2332 8 6 0.1 86.2166207267187 98.17066297761488 96.45456563737142 40 -9 -14
2333 8 6 0.1 85.128556444584 98.52315197631648 94.28418917310249 40 -9 -14
4376 15 6 0.1 79.4846355274701 97.96796715384649 91.18004431765755 40 -9 -14
4974 18 3 0 80.54882988282712 98.25745735186602 97.64361982024201 40 -9 -15
4096 15 3 -0.1 79.70089306327446 97.06888507061562 90.67315518945777 40 -9 -14
4367 15 6 0.1 88.0958166555226 90.82528043489236 98.66771132473872 40 -9 -14
4095 15 3 0 79.45306873269448 95.76019033782775 88.72720778402466 40 -9 -14
4967 18 3 0 82.22053989540464 99.34966828012165 98.89570212897154 40 -9 -15
5192 18 6 0.1 84.9580158478314 95.67846194299048 98.90311294457655 40 -9 -15
5037 18 3 -0.1 82.1779901528883 93.69503762253312 98.75068864874535 40 -9 -15
402 2 3 -0.1 82.52199999175349 99.21206705667291 89.38532166790856 39 -8 -15
5020 18 2 0 83.37737773807746 89.99272875539602 98.9584864885835 40 -9 -15
4981 18 3 0 82.91311723815099 98.30883109407623 99.02206267507081 40 -9 -15
5039 18 6 0.1 81.72145828109515 94.66929260702985 98.87111368278994 40 -9 -15
4320 15 6 0.1 86.46507166119824 89.53940256791718 91.92364781061792 40 -9 -14
419 2 6 0.1 83.17098716458221 99.31149584359656 92.00132110337604 39 -8 -15
5172 18 6 0.1 80.05688775712298 96.29625031584791 95.12631365102635 40 -9 -15
5022 18 7 -0.15 83.71219853663337 92.06820642355089 99.43332108156193 40 -9 -15
5038 18 3 0 83.35202619966019 93.40358189006488 99.37384233469868 40 -9 -15
1124 4 6 0.1 89.09144015769091 96.19551331272532 89.94703319257266 39 -9 -16
1125 4 6 0.1 89.06925403004387 97.34501212856108 91.29509995833317 39 -9 -16
957 4 3 0 88.46056051013798 98.51692616372641 88.65808441568596 39 -9 -16
5043 18 6 0.1 79.41391730046912 92.88285441448252 97.78106450951586 40 -9 -15
4316 15 6 0.1 82.32741736505857 89.53458279694298 91.93942502662259 40 -9 -14
4155 15 3 -0.1 88.18590623287838 89.81786396951534 98.2477992590926 40 -9 -14
4249 15 6 0.1 86.18365932183644 89.57876153577351 89.73358606683286 40 -9 -14
4142 15 2 0 85.531217926538 89.60067005740893 95.8553485034296 40 -9 -14
1121 4 6 0.1 85.1093815540481 98.74776271356055 88.62278773913727 39 -9 -16
5231 18 5 -0.05 79.15797617504899 94.77321089268814 96.2160082644002 40 -9 -15
5204 18 3 0 79.34759314141218 98.33123980640825 97.10348652139871 40 -9 -15
5023 18 7 -0.15 84.35290971753396 89.82392378339937 99.75947402317186 40 -9 -15
5191 18 5 -0.2 84.89107244864708 95.65524659959833 99.91164179618428 40 -9 -15
4104 15 3 0 82.65171541551805 91.04358834448905 88.5838743337801 40 -9 -14
2252 8 6 0.1 89.70122410936109 93.0591752637311 97.75235551560007 40 -9 -14
2094 8 5 -0.2 89.93875475838261 95.27148763907086 98.06083681048744 40 -9 -14
73 1 3 -0.1 99.00184993463685 99.80343079897733 94.29354450824188 39 -9 -15
1088 4 6 0.1 98.10150058929207 89.58080029976304 93.58123685855192 39 -9 -16
1016 4 3 -0.1 99.89706235545339 92.3240563804829 90.32792998626411 39 -9 -16
911 4 7 -0.15 89.89454225073764 99.79480047848956 95.2082165563786 39 -9 -16
1136 4 9 0.3 89.98220981830926 99.73571515320252 96.83447710892122 39 -9 -16
958 4 2 0 89.54462409872869 98.06008249388614 89.29811552702873 39 -9 -16
2253 8 8 -0.1 89.74321991249587 91.93130071920626 90.33120525809983 40 -9 -14
2061 8 3 0 89.94503651589501 93.42509582673509 93.67019770580247 40 -9 -14
2287 8 6 0.1 89.92058907241315 94.38044279282639 88.74409120662266 40 -9 -14
1123 4 5 -0.2 89.63389853591782 97.05488729094986 90.39063692293249 39 -9 -16
2062 8 2 0 89.98174238896469 92.5476567182535 92.59743979950832 40 -9 -14
2186 8 3 0 95.01722655859766 89.53548716125361 90.27988011275967 40 -9 -14
1052 4 3 -0.1 94.8917977402445 94.99893827721654 99.6481824725856 39 -9 -16
902 4 3 -0.1 90.03499959194195 99.60145823153604 92.64447564773393 39 -9 -16
11 1 3 0 98.63315803958875 97.80706354049445 99.70239629014769 39 -9 -15
268 1 6 0.1 94.61051909504886 99.47254412501619 95.92678359741865 39 -9 -15
240 1 3 0 96.7491040906472 98.94323456194823 99.6184589546919 39 -9 -15
2270 8 6 0.1 91.34768017647748 93.43706460532994 90.32982127333247 40 -9 -14
1141 4 6 0.1 93.04233711350733 97.61226904748784 91.22979587693595 39 -9 -16
2185 8 3 0 94.77091228101618 89.7955531403006 88.97466623053703 40 -9 -14
1139 4 6 0.1 95.6035027740541 96.82328468454281 96.94356693161373 39 -9 -16
1117 4 5 -0.2 98.4401322350183 91.8980811386462 94.85846791124183 39 -9 -16
273 1 6 0.1 94.87593428527474 98.81936282050788 98.77731527002784 39 -9 -15
75 1 6 0.1 98.91892725758623 99.45791657800798 95.31304537400152 39 -9 -15
2311 8 5 -0.05 91.03692681582721 93.10559905989794 99.11290921914335 40 -9 -14
2317 8 6 0.1 90.73486073663796 95.95894127077004 98.22984332066937 40 -9 -14
2250 8 8 0.05 90.5011528622956 93.82244584788651 97.93036590945198 40 -9 -14
207 1 1 -0.1782 96.98161446667811 98.81735835697842 96.76883733172878 39 -9 -15
17 1 3 0 99.86515101795348 97.1012509865368 97.82210877813084 39 -9 -15
2276 8 6 0.1 94.91067474923886 91.8174953074662 93.73008746096549 40 -9 -14
2247 8 6 0.1 91.63486422608278 92.67344726211046 94.74846584023918 40 -9 -14
1027 4 2 0.14 98.81303458709988 92.51219109450415 91.09412153443012 39 -9 -16
1168 4 6 0.1 93.03916943951704 95.11603175890609 89.87185528775451 39 -9 -16
2257 8 6 0.1 91.6648175339398 91.56386084035789 92.27318543282523 40 -9 -14
1147 4 6 0.1 98.74314511485228 93.95554747262298 95.25121563077477 39 -9 -16
2117 8 3 -0.1 91.38098238855514 90.22569050191716 96.4513620450699 40 -9 -14
1058 4 3 0 97.04451029238653 89.5311624141774 99.56958680837529 39 -9 -16
1090 4 6 0.1 99.0554270148275 89.73109952224955 91.08735514620686 39 -9 -16
907 4 3 0 92.29746403759718 97.326433990293 95.03497185985162 39 -9 -16
1051 4 3 0 95.79647180258084 93.97330044516181 99.37361176711357 39 -9 -16
2123 8 6 0.1 92.78371594232044 91.48338636886666 98.62179184544658 40 -9 -14
69 1 3 0 97.93398049970071 99.8887597688153 89.63892364643387 39 -9 -15
2097 8 8 0.05 91.84749083859751 90.89453080785837 98.86133578825398 40 -9 -14
79 1 6 0.1 96.25559269433242 99.19728969208765 94.2159955489376 39 -9 -15
970 4 2 0 91.60675608402362 97.06320512409903 89.13693966240841 39 -9 -16
2244 8 1 -0.3 92.86938757233982 90.97059215819601 93.89841374425201 40 -9 -14
925 4 6 0.1 92.88410149041897 95.39195860446236 92.30880995537719 39 -9 -16
912 4 2 0 90.800789370373 98.97646715437224 94.59732501680355 39 -9 -16
10 1 3 0 97.7202594356213 98.28699473198346 98.97740902336068 39 -9 -15
1070 4 3 0.0282 94.59531476507676 95.90078286935207 98.64967154402297 39 -9 -16
282 1 6 0.1 94.60269305555691 98.86614032533969 92.37210990930521 39 -9 -15
160 1 5 -0.05 99.70304020560727 96.46803305721147 92.24314255889897 39 -9 -15
2204 8 5 -0.05 94.32123116579311 90.82274233272653 93.83447639356798 40 -9 -14
201 1 3 0.0282 97.85801464061414 98.25280790722724 97.60512239645337 39 -9 -15
1145 4 6 0.1 95.91366907137086 92.89799859297675 95.5759550506254 39 -9 -16
924 4 1 -0.0564 93.36722810295686 96.65726459768216 98.63445737119511 39 -9 -16
2272 8 6 0.1 89.79947223799633 90.49810299333664 94.23805011801907 40 -9 -14
1015 4 3 0 99.8058375767813 92.63673830931597 89.00276627876814 39 -9 -16
2245 8 3 0.0282 90.51128393647087 94.09758903937099 95.76072570717788 40 -9 -14
1142 4 6 0.1 91.86810008110768 98.72603418609228 90.87519756522407 39 -9 -16
3 1 3 0 99.6803695953579 97.21297446101798 99.08320586585528 39 -9 -15
1067 4 6 0.1 96.58254076047868 90.54219201145767 96.54675994352063 39 -9 -16
1072 4 6 0.1 97.73000594227922 95.44449769226955 95.84926402191275 39 -9 -16
1029 4 3 0 95.99930293924149 95.06686825847235 90.09617773952908 39 -9 -16
1039 4 6 0.1 95.05737006936879 96.91747946671498 90.45950454568424 39 -9 -16
1024 4 2 0 96.96996629070412 93.5578376164775 91.48654820598104 39 -9 -16
1134 4 8 -0.1 91.16355239450111 96.73797094534959 90.59272645766472 39 -9 -16
901 4 3 0 90.89095819502415 98.79843972860321 93.33472608750502 39 -9 -16
278 1 11 -0.3 94.42275048322402 99.96103422226852 92.54144212136703 39 -9 -15
1023 4 3 0 96.20308075583408 94.58669631077096 91.42305288482721 39 -9 -16
1047 4 8 0.05 96.78640601916696 94.82749000762011 95.9804946172824 39 -9 -16
1062 4 3 0 96.74546599567987 91.82462699245627 98.18543439617099 39 -9 -16
909 4 7 -0.15 91.21673887140861 98.62944784621408 96.70092329878912 39 -9 -16
1017 4 3 0 97.81421158551929 93.74033919804495 89.39547702387978 39 -9 -16
1073 4 8 -0.1 96.89724975345258 93.29934629778045 96.014117765962 39 -9 -16
2255 8 5 -0.2 90.1880094576307 90.76374067912131 91.13188186313192 40 -9 -14
2195 8 2 0.14 93.20100515580808 91.38188738010165 89.71807930475097 40 -9 -14
1085 4 8 -0.1 99.10870190209238 89.97647685957625 93.40947225336498 39 -9 -16
1020 4 3 0 96.89491093792304 94.62780777812509 89.11150991126482 39 -9 -16
1038 4 5 -0.2 95.02841274583577 96.17277132503972 89.65967774077676 39 -9 -16
50 1 5 -0.2 95.69471999537546 99.54894027910841 98.72202318143317 39 -9 -15
914 4 6 0.1 91.79715413351154 98.42567416748558 98.75958495514523 39 -9 -16
1048 4 3 0 96.46687227439928 94.04879356934873 98.18388859156568 39 -9 -16
1069 4 3 -0.1 95.47579255479913 96.02842952832928 97.64637857120272 39 -9 -16
1063 4 3 0 96.5518763729112 91.84576298284152 99.50688914881343 39 -9 -16
2122 8 2 0 91.79923231851801 90.00795297627869 97.65498691816539 40 -9 -14
1119 4 6 0.1 98.93119124668526 91.6572496001779 95.80655372005538 39 -9 -16
2213 8 4 -0.39 92.14020407874372 92.05514677740817 89.1745506575898 40 -9 -14
1028 4 2 0 97.77156994320136 93.23704037099995 90.61026530547453 39 -9 -16
2183 8 3 0 94.57597246508972 90.3765191276839 91.29920493782765 40 -9 -14
1021 4 3 0.0282 96.29414873223695 94.71612140727481 93.73527111536961 39 -9 -16
913 4 6 0.1 93.54332225855958 95.77143534226502 95.87350914335407 39 -9 -16
232 1 6 0.1 98.85477355985952 95.80853869561443 92.17862143929176 39 -9 -15
2120 8 8 0.05 91.99501083679547 89.84832902506068 94.03294791564957 40 -9 -14
2254 8 8 -0.1 90.68111883399311 91.23980748311388 92.43732506622271 40 -9 -14
2246 8 3 -0.1 90.7272986468487 93.32195083527779 94.72481558249817 40 -9 -14
2196 8 2 0 93.87766766517383 90.66096761534014 88.76592871956555 40 -9 -14
877 4 1 -0.1782 94.84911492337616 96.25575881355155 92.69782160114147 39 -9 -16
2312 8 6 0.1 92.14095682263694 93.35855790944245 99.2101624834461 40 -9 -14
1040 4 1 -0.1782 95.97253898287828 95.3109818819364 94.93162276617119 39 -9 -16
2271 8 5 -0.2 90.58909468922528 90.18352262127125 93.51451696500858 40 -9 -14
1075 4 5 -0.2 93.64618225521727 95.69222823324384 89.16637110376476 39 -9 -16
233 1 6 0.1 99.31697767275192 97.311161427889 91.62007410486997 39 -9 -15
1135 4 6 0.1 91.24809463115145 95.67390824447536 90.94181659639261 39 -9 -16
2201 8 3 0 94.76512597397885 89.99256364482025 92.5924758256044 40 -9 -14
908 4 2 0 91.48500255031001 98.26426952825429 95.4183779362662 39 -9 -16
905 4 3 0.0282 92.85982827404268 97.11165105556876 97.40382064821111 39 -9 -16
2251 8 1 -0.1782 91.36119928300178 93.94936841945703 96.83836893448799 40 -9 -14
915 4 3 0 92.48475030232682 97.06616162264976 93.67875487920195 39 -9 -16
1022 4 3 0.0282 95.62463799463896 95.08929465959503 92.6134110490104 39 -9 -16
2277 8 6 0.1 94.67106510199051 90.27273936274221 94.69198697736063 40 -9 -14
1118 4 6 0.1 97.71619086355622 91.19153247956793 94.9707585014305 39 -9 -16
1045 4 4 -0.39 98.55404606290378 92.24506409696883 92.48363474566074 39 -9 -16
1071 4 2 0 96.38603725945259 95.05041636499584 97.42096803428356 39 -9 -16
2258 8 6 0.1 90.88399547057558 90.17225818931317 90.52584083237906 40 -9 -14
2269 8 8 0.01 90.93004609857698 92.72349426862452 89.68127631828636 40 -9 -14
906 4 3 -0.1 92.97369578720851 96.71521455552664 96.08992083137753 39 -9 -16
1140 4 5 -0.2 91.99299595522999 97.76225981403083 91.3886033068377 39 -9 -16
1025 4 2 0.14 97.35326583564165 92.99310433716394 92.6070790998639 39 -9 -16
1061 4 3 -0.1 96.78331091335963 90.58490586521413 97.57536317189185 39 -9 -16
2119 8 6 0.1 90.89649309335798 91.12912196163765 96.21311592604755 40 -9 -14
2205 8 6 0.1 93.53687192783892 92.22189401012912 91.61581577750087 40 -9 -14
1106 4 8 -0.1 97.90975442294882 93.25320333120003 95.000487715613 39 -9 -16
910 4 3 -0.1 92.01879305817255 98.09802673611625 97.68675432150775 39 -9 -16
904 4 3 0 91.79807562325442 97.87999868036442 92.8624287653536 39 -9 -16
1046 4 6 0.1 95.50231212632207 96.82330685649109 88.84367956151449 39 -9 -16
2095 8 1 -0.3 90.66674954027776 91.71350686081468 99.09607384443335 40 -9 -14
203 1 6 0.1 98.9824118247829 97.43435948715938 96.03099841438399 39 -9 -15
1049 4 3 0 96.86448221297657 93.01124067038303 97.54710793711762 39 -9 -16
898 4 5 -0.05 93.44352562955895 95.90612932808361 93.11451699639943 39 -9 -16
2184 8 3 -0.1 93.75880109421637 91.4049413912159 90.97085177080378 40 -9 -14
1074 4 6 0.1 93.37135600991449 95.05282945394839 93.86963441784755 39 -9 -16
1101 4 8 0.01 99.19105265139166 91.51142952143236 93.56811103280785 39 -9 -16
202 1 3 -0.1 98.93361412109783 97.63338378226337 97.06342521168486 39 -9 -15
1026 4 3 0 97.07455179632397 93.68093494035747 93.74775029370254 39 -9 -16
1137 4 6 0.1 90.20339287841442 99.60432409839314 91.6224244032343 39 -9 -16
206 1 8 0.05 96.2501872716135 99.85817348430606 97.34484536243626 39 -9 -15
2282 8 8 -0.1 92.34921408869107 89.91911385513485 99.98933080123686 40 -9 -14
200 1 1 -0.3 99.92388207392817 97.02017353026264 93.58147249367822 39 -9 -15
1018 4 3 0 98.74497748690743 93.278448909968 88.55603544262823 39 -9 -16
1536 6 8 0.05 79.43723660414398 97.40834256273334 101.92384453952376 40 -9 -16
1601 6 3 0 82.20443086099593 96.29358797282691 106.8682565205772 40 -9 -16
1680 6 6 0.1 79.89753728454617 89.94238691988704 103.03229734067394 40 -9 -16
1575 6 3 0.0282 82.05355319553252 90.0501659280225 104.57989371360316 40 -9 -16
5124 18 5 -0.05 83.42140890257632 93.51186594930557 102.55444470352153 40 -9 -15
5107 18 3 0 87.06874162846725 92.83030455566984 104.75200175580326 40 -9 -15
1623 6 6 0.1 84.01963260817672 96.09696751635084 110.92831098396877 40 -9 -16
5044 18 9 0.3 84.91573891453152 91.31764613274753 100.43251981642953 40 -9 -15
1607 6 3 0 83.21553219122369 97.8149497216566 108.9612115686283 40 -9 -16
5100 18 1 -0.1782 86.95289582705517 89.7174823574848 102.9342799028438 40 -9 -15
5120 18 6 0.1 84.62394510291742 91.30735707733588 103.05977266618942 40 -9 -15
5080 18 3 -0.1 89.23680827323312 89.84924459190078 103.20160951173612 40 -9 -15
5089 18 6 0.1 89.0026354882563 90.92284090321772 103.247893240746 40 -9 -15
5197 18 6 0.1 83.10344547633156 92.6059108474745 102.02498835281335 40 -9 -15
5118 18 3 -0.1 85.21202707546311 92.0611796207616 103.5059105293484 40 -9 -15
5102 18 5 -0.05 86.66953582909089 90.3314783615834 104.21427337054169 40 -9 -15
5129 18 3 -0.1 88.1300128314526 92.59787872964577 105.55309686231192 40 -9 -15
5119 18 3 0 86.36723070416998 91.79702910385265 104.19690124977043 40 -9 -15
5122 18 6 0.1 85.72580478304155 89.8771187824372 104.57942611900262 40 -9 -15
5106 18 3 0 86.6205623449016 94.03645670092938 104.6121606679534 40 -9 -15
5121 18 3 0 84.79595989638462 93.31478573232516 103.34079950247363 40 -9 -15
5196 18 6 0.1 82.62900197759264 93.63372268728 103.22816187780212 40 -9 -15
5123 18 6 0.1 87.44329869522704 90.10962444669788 105.01930525113357 40 -9 -15
5173 18 8 -0.1 85.43584586931901 98.97203770128921 101.73481081522274 40 -9 -15
5041 18 6 0.1 85.05920984803114 93.95825099191127 100.74407631554288 40 -9 -15
5040 18 8 0.05 84.12561318659404 94.38190120641579 100.37588410139908 40 -9 -15
5103 18 3 0 85.46577480931066 94.31241053649198 103.87312599805992 40 -9 -15
5131 18 6 0.1 88.51017898929864 91.605347023264 105.7341023318472 40 -9 -15
1576 6 3 -0.1 82.93033167637323 89.91765211793586 105.57384176130661 40 -9 -16
5164 18 1 -0.3 83.343724650777 94.66903625701225 101.54273158424084 40 -9 -15
5104 18 3 -0.1 85.04731959672391 95.58592768186183 103.78453586278263 40 -9 -15
5130 18 3 -0.1 88.60780240749189 93.58020792925392 106.37110471533958 40 -9 -15
1603 6 3 0 81.65302574276795 94.30252445532537 105.91515513549676 40 -9 -16
5451 19 2 0 80.04180567503546 96.09321875690159 110.08835526651404 40 -9 -15
1626 6 3 -0.1 83.18885861779155 94.39799016175166 107.65752233324183 40 -9 -16
1596 6 1 -0.1782 81.70967961607298 91.32276500359184 104.20440210693732 40 -9 -16
5108 18 3 0 88.20550686552136 94.8478744575348 106.19322637978944 40 -9 -15
5105 18 3 0 87.26612349997636 95.03311621268466 105.24777041624174 40 -9 -15
1585 6 6 0.1 83.2922008921867 90.77302057982043 106.04461320587464 40 -9 -16
1747 6 6 0.1 81.17227771438255 90.21655489467769 101.03375705815147 40 -9 -16
5111 18 3 0 87.84447838828798 97.18896133594538 106.7775080554681 40 -9 -15
1625 6 3 -0.1 82.49731780639209 93.71438032427639 106.80988327535616 40 -9 -16
1627 6 6 0.1 82.6837118231035 92.67691666635383 106.70660195120408 40 -9 -16
1602 6 3 0 81.50081106772954 95.62370437908834 105.97975325817774 40 -9 -16
1677 6 8 -0.1 89.22841106591014 89.82359663485809 108.5333511960595 40 -9 -16
5497 19 5 -0.2 81.06772355203599 91.6345878644935 110.94476158631977 40 -9 -15
5117 18 3 0 88.55817729893799 95.98489737023027 106.99391628523941 40 -9 -15
5116 18 2 0 86.92988769145967 96.21630610596398 104.95849715691702 40 -9 -15
5125 18 6 0.1 84.08819425562868 95.90349247131041 103.32524980458118 40 -9 -15
1604 6 3 0 82.98108818560131 95.68447772485978 107.8269419500975 40 -9 -16
5115 18 2 0.14 85.922252810061 96.49615625624467 104.200961654155 40 -9 -15
1597 6 6 0.1 86.58960841316802 90.88051132805074 107.59140642304163 40 -9 -16
1599 6 3 0 80.55091637660473 96.2689153028529 105.28304758026904 40 -9 -16
1619 6 6 0.1 80.62861979936343 91.50431462616287 106.07526022181537 40 -9 -16
1628 6 6 0.1 84.06321632937804 94.05104714046661 108.01638911508317 40 -9 -16
1612 6 2 0 82.14111258214943 97.48145715093908 106.83156294155492 40 -9 -16
1598 6 5 -0.05 80.72687409531821 92.01646814387257 105.09896233783202 40 -9 -16
1615 6 3 0 80.86533137322172 93.56098102290892 105.09377831722423 40 -9 -16
5174 18 8 -0.1 84.56530557486943 97.03071653932192 100.60295305148416 40 -9 -15
5177 18 6 0.1 83.85483574065492 96.85643159031011 101.41562992238244 40 -9 -15
1697 6 6 0.1 85.9497782080477 95.30768801888198 108.49681992923537 40 -9 -16
5178 18 6 0.1 86.57601457324706 97.06932989991529 101.6427544639524 40 -9 -15
1548 6 3 0 88.41163455104406 91.05216062065169 108.79168011276245 40 -9 -16
1547 6 3 -0.1 87.16064675362978 91.42832810134381 108.35321055048658 40 -9 -16
5452 19 6 0.1 80.80535519971608 94.56069467789457 108.88362184478028 40 -9 -15
5112 18 2 0 87.2716119656753 97.28338455847879 105.62834931698772 40 -9 -15
1613 6 3 0 83.52955815268987 96.4626337582146 108.87050244870608 40 -9 -16
1600 6 3 -0.1 80.2350043472016 97.50308137490273 105.57442633502761 40 -9 -16
5127 18 6 0.1 89.26709274897424 96.28507771751157 109.058545532613 40 -9 -15
1552 6 3 -0.1 86.64096793261123 92.58080736112649 108.85193021834696 40 -9 -16
5175 18 5 -0.2 85.85766063801366 97.70118927032152 101.05677905474855 40 -9 -15
1537 6 6 0.1 80.40911057302601 96.88869207305719 102.10703280810208 40 -9 -16
1557 6 6 0.1 85.6682183420712 92.69436642584347 108.52142428056132 40 -9 -16
1549 6 2 0 89.05995150036182 91.7731801063606 109.60922467946808 40 -9 -16
1605 6 3 0.0282 82.46941355464342 99.82827458148245 109.86298855855429 40 -9 -16
5425 19 4 -0.39 80.20896013315539 90.08311840816594 109.36996072039977 40 -9 -15
5133 18 4 -0.39 85.74216487945371 97.89330438288799 104.07060124677504 40 -9 -15
1687 6 5 -0.2 79.90436513892773 98.89175775266358 101.82572088800495 40 -9 -16
1553 6 3 0 86.83454988956264 94.5183432365126 110.28154347650357 40 -9 -16
1551 6 3 0 87.3513475966636 93.36730701969395 109.64848245004887 40 -9 -16
5427 19 8 0.05 79.91062810426645 94.72204667878701 109.49907514288633 40 -9 -15
1659 6 5 -0.2 85.77700203456814 95.48286297154465 109.56803546366444 40 -9 -16
1752 6 6 0.1 86.05509252133965 96.60470429523909 109.6444539714413 40 -9 -16
5527 19 6 0.1 81.54834073922075 92.78835910040466 109.38812571366772 40 -9 -15
1622 6 5 -0.2 84.26899047831327 95.58531954683038 109.95972321412826 40 -9 -16
1611 6 2 0.14 81.1837022768449 98.17867395341769 106.19598063314174 40 -9 -16
5525 19 6 0.1 79.14878836544624 93.52295562895446 111.28935742783783 40 -9 -15
1608 6 2 0 82.54860344108434 98.2009616656799 107.8630587895919 40 -9 -16
5176 18 6 0.1 86.22628430771144 99.73231279285253 101.69221794641847 40 -9 -15
1550 6 3 0 88.5442577733564 92.89024919648027 110.00982194159474 40 -9 -16
1630 6 6 0.1 83.82533417792118 94.60326099394527 110.02398106520829 40 -9 -16
1540 6 9 0.3 79.86831336669624 94.40917773216543 101.15734409485859 40 -9 -16
1606 6 3 0.0282 83.26353423579302 98.70589750088646 109.99112313021539 40 -9 -16
5113 18 2 0.14 86.46592082148946 98.29222110858515 105.2068317685143 40 -9 -15
1614 6 3 -0.1 79.97846252434171 94.19605517686786 104.36350851400086 40 -9 -16
5110 18 3 0.0282 87.68657003190562 98.34689652448596 107.59244101040335 40 -9 -15
4965 18 1 -0.1782 88.17804139397589 98.5353073643168 108.89039904635415 40 -9 -15
1629 6 4 -0.39 81.12241871483289 99.506099117804 106.58003381908676 40 -9 -16
5190 18 6 0.1 83.84476322234256 98.18278883229665 103.22756721018223 40 -9 -15
5482 19 6 0.1 82.2668791598037 90.22450510023195 109.85224493062111 40 -9 -15
1617 6 3 0 79.8171997548639 95.52761209243317 104.46099399458137 40 -9 -16
1746 6 6 0.1 79.72799358257193 91.62042584796163 101.50949748169457 40 -9 -16
5486 19 8 -0.1 80.61498126985977 92.68794731493445 110.022909078343 40 -9 -15
5449 19 3 -0.1 79.70137247133987 97.13863108715175 109.47336137989146 40 -9 -15
5450 19 3 0.0282 79.35145125962883 98.14615617143639 110.11062320029723 40 -9 -15
5453 19 8 -0.1 80.05103471019964 93.87456667116066 110.75716952816771 40 -9 -15
5481 19 8 0.01 81.29547517562932 90.27627967331324 110.39351874237855 40 -9 -15
1689 6 6 0.1 81.01591989040602 98.9017625547066 101.70118898570368 40 -9 -16
5114 18 3 0 86.19991551917744 99.24009908668734 105.95098933249278 40 -9 -15
5189 18 8 0.01 84.84583733718293 98.72180055352848 103.19675970250819 40 -9 -15
5519 19 6 0.1 79.65309326769778 96.97425343708349 108.43196012152559 40 -9 -15
1618 6 6 0.1 79.7056974421898 91.92164961259896 104.64534860763462 40 -9 -16
5132 18 6 0.1 89.2955696906614 93.27447642355848 107.08362821871562 40 -9 -15
1609 6 2 0.14 81.89313161493789 99.38193893246566 107.74651240596805 40 -9 -16
1674 6 6 0.1 82.00185455463522 99.50648863892133 103.90784977940386 40 -9 -16
5109 18 3 0.0282 86.77967393135421 99.2408511892314 107.18870544188536 40 -9 -15
1556 6 3 0 89.30266220070455 93.60465442371581 110.82576374527954 40 -9 -16
4980 18 3 0 84.28754581388199 99.33328235628267 100.71171937319582 40 -9 -15
1670 6 8 -0.1 79.76351869874793 99.69777176255863 103.12923574615996 40 -9 -16
1688 6 6 0.1 79.43507383941967 99.34558413091882 100.96307092079965 40 -9 -16
1621 6 6 0.1 79.30339470658457 97.92510176510784 105.52901179911133 40 -9 -16
5406 19 3 0 79.38196808610017 92.29267973213167 109.20966268198437 40 -9 -15
1595 6 6 0.1 84.29654471586588 89.52011305551021 107.78360618988776 40 -9 -16
1554 6 2 0 87.54726863048015 95.02758557686843 111.28035355900693 40 -9 -16
1616 6 6 0.1 79.24776122589293 93.70444958894612 103.80043736518955 40 -9 -16
5428 19 3 0 80.54111055853173 96.04820482324249 111.25357890243995 40 -9 -15
1673 6 6 0.1 79.19096388809778 99.18989606437295 103.89174997359731 40 -9 -16
1658 6 6 0.1 84.97869381850732 99.84836777271755 111.11867319172799 40 -9 -16
4986 18 5 -0.05 89.03797715297763 99.66926075233202 109.27050932140614 40 -9 -15
5235 18 6 0.1 84.10941564098837 99.6875533629652 105.92750200186242 40 -9 -15
1509 6 6 0.1 85.791386090832 98.39710000612267 111.1161726527701 40 -9 -16
5179 18 6 0.1 86.40070859345964 98.09101616573636 100.19046131543385 40 -9 -15
5432 19 3 -0.1 80.00070401228524 98.23414349609429 111.3794826449334 40 -9 -15
5003 18 3 0 89.41050208291765 99.96507891411264 110.83091559360008 40 -9 -15
1461 6 1 -0.1782 83.76451449301014 98.32560972314702 111.24662768563184 40 -9 -16
5405 19 2 0.14 79.29699382788027 91.0121785872391 108.86145127134343 40 -9 -15
5499 19 6 0.1 82.04674720400118 92.01159985473781 111.35285493937945 40 -9 -15
5193 18 6 0.1 85.85026511075515 95.39628846249273 100.42719578569893 40 -9 -15
1719 6 6 0.1 87.65768035191182 97.08905233996083 111.44992326687725 40 -9 -16
4982 18 2 0 83.87011245961227 98.26984206705086 100.01977686570623 40 -9 -15
1064 4 6 0.1 97.04504302684796 89.55520105732245 103.22656850000435 39 -9 -16
5078 18 3 -0.1 92.52789838149148 89.59902905380875 104.43970376641725 40 -9 -15
5126 18 5 -0.2 89.58108214055444 95.91587639481871 108.07189092605384 40 -9 -15
5072 18 10 0.28 98.44704960375584 94.14228701815568 110.45527809088779 40 -9 -15
1504 6 6 0.1 93.15530702823872 90.14203791083303 108.64392496998306 40 -9 -16
5009 18 6 0.1 98.48640639916441 91.82756181551099 110.93778334091655 40 -9 -15
3766 13 6 0.1 96.97675208671113 99.32888719419921 109.67376059802041 37 -8 -15
1567 6 4 -0.5600000000000001 92.44681671933127 92.30166628811904 110.95021572325243 40 -9 -16
5211 18 5 -0.2 93.51054134747449 98.92340830863097 110.88064916086157 40 -9 -15
2318 8 6 0.1 90.64365837562364 93.50443783862994 100.07418457526293 40 -9 -14
1053 4 3 -0.1 95.83756193549137 92.9362521675497 101.45054885402791 39 -9 -16
5047 18 2 0 95.30161062059153 95.14828596851855 110.67738998521003 40 -9 -15
5220 18 6 0.1 97.61535066187113 89.51778247268717 105.36275240623942 40 -9 -15
5099 18 6 0.1 91.10736165557265 91.15085833017027 104.09097197845799 40 -9 -15
3539 13 7 -0.15 96.73221601810428 97.2486569083627 107.19225228747867 37 -8 -15
5228 18 5 -0.2 91.02121283460552 98.1020001888092 110.81404084420029 40 -9 -15
272 1 3 -0.1 96.66213620116953 98.9275446834783 100.99314826385084 39 -9 -15
5071 18 4 -0.5600000000000001 97.47575667995832 94.51383427506315 110.77216625808018 40 -9 -15
5050 18 2 0.14 96.18098229029796 94.18178382680011 110.37544261587709 40 -9 -15
5046 18 2 0 94.25602513500385 97.59493261789143 111.0466141675967 40 -9 -15
3698 13 3 0.0282 99.3784034496108 91.98794719622602 104.08763872205772 37 -8 -15
5134 18 6 0.1 89.87139734074375 94.84108941494296 108.38662568319654 40 -9 -15
2324 8 6 0.1 92.54574310111784 91.5951687368015 101.29515322458622 40 -9 -14
5187 18 6 0.1 95.02866195256918 90.89253443366252 105.85478245610102 40 -9 -15
1111 4 6 0.1 94.20287511553234 95.11815424423379 100.5082731651656 39 -9 -16
5013 18 6 0.1 89.97455772098141 99.45769883973685 108.74321034434394 40 -9 -15
3765 13 6 0.1 99.117092246219 98.5606875098901 109.65449599775926 37 -8 -15
5092 18 3 -0.1 91.36115391936819 90.08025866290657 104.02975905435183 40 -9 -15
5216 18 6 0.1 93.08746802884137 90.36573110699332 104.9269643811685 40 -9 -15
5229 18 6 0.1 90.22812558957332 97.57480071812527 110.1932893676799 40 -9 -15
1112 4 6 0.1 95.3234845668174 93.74396052945454 101.92404201438686 39 -9 -16
5059 18 2 0 93.69039083029384 96.64873538825454 110.20251031993232 40 -9 -15
3552 13 1 -0.0564 98.6021253660759 92.99387454349831 103.67869248347813 37 -8 -15
3533 13 3 0.0282 98.41200478661897 94.01380507412901 104.5476331841485 37 -8 -15
5007 18 5 -0.05 98.5161854809142 91.30128443329957 109.97377765266971 40 -9 -15
3550 13 6 0.1 95.1872156750839 98.5156189076152 108.2103528469514 37 -8 -15
1546 6 2 0.14 91.12927283176819 92.35096349772238 110.5681182529579 40 -9 -16
1055 4 3 0.01 97.08080069373057 89.65491687384109 102.11597751142362 39 -9 -16
5056 18 3 -0.1 92.54998953254352 94.28191517717715 107.12248010305348 40 -9 -15
1558 6 2 0 90.43092074882742 91.55196552616854 109.7656334124166 40 -9 -16
5222 18 8 -0.1 92.24114716471294 98.42760384825489 110.02269026640218 40 -9 -15
5069 18 6 0.1 96.55703135680488 90.66590538427403 109.98943080169977 40 -9 -15
3542 13 6 0.1 96.27311173836394 94.02680960985018 104.37147759894675 37 -8 -15
289 1 6 0.1 99.28180110378858 98.82855566500729 104.65539532023773 39 -9 -15
5062 18 2 0 95.85981568144103 93.47012558469355 109.25191850582668 40 -9 -15
5096 18 8 -0.1 96.45716735458299 89.80753182141859 107.20812805304264 40 -9 -15
8 1 3 -0.1 97.87859166780879 98.6943203482509 103.09191506854917 39 -9 -15
5053 18 2 0 94.68049979743745 93.69944118405894 108.63408718684653 40 -9 -15
3538 13 3 -0.1 97.15929929202014 94.48964439525024 104.78329674901022 37 -8 -15
9 1 3 0 97.70572752855986 98.54106642075419 101.73147771229824 39 -9 -15
5051 18 3 -0.1 93.36190965231526 93.24778963052383 106.84353368936732 40 -9 -15
1068 4 3 -0.1 96.3596617031259 91.90673119484173 102.07753252991256 39 -9 -16
3528 13 3 -0.1 96.28823186086456 98.26701026307316 108.05111322013954 37 -8 -15
3529 13 3 0 98.87021108557097 97.37872841113472 107.8450563476425 37 -8 -15
3530 13 3 -0.1 98.51815795325538 98.23081632218184 108.80189780337811 37 -8 -15
5101 18 6 0.1 93.21321113348168 92.64164560879014 105.97555632780262 40 -9 -15
2322 8 11 -0.3 93.1538160008441 90.69108500122012 100.9971601129781 40 -9 -14
5256 18 6 0.1 90.74042986694339 97.77831470844902 107.75759901559832 40 -9 -15
1057 4 3 0 96.77814051091502 90.73485520030164 100.16486727880172 39 -9 -16
3764 13 9 0.3 95.76571446330735 96.28103626703346 106.23260159728886 37 -8 -15
5186 18 5 -0.2 95.83804792987985 91.07578821616113 106.53443461904826 40 -9 -15
3697 13 3 -0.1 99.62957005120808 91.83256357773251 105.41781971418845 37 -8 -15
5068 18 8 -0.1 97.1715903109471 91.19188102285297 109.22465317835858 40 -9 -15
5058 18 2 0 92.60366916466134 97.08675838299848 109.54774185090922 40 -9 -15
3536 13 2 0 98.27382885147382 95.99374257102134 106.20818845987169 37 -8 -15
234 1 3 -0.1 99.06739221229094 98.43035178486605 103.64816156537745 39 -9 -15
7 1 3 0 99.9699759060416 97.70209552913329 103.0396322405104 39 -9 -15
3537 13 7 -0.15 97.16047760389488 95.53735799928826 105.61916028334106 37 -8 -15
5217 18 6 0.1 96.48192472660443 91.58150024761079 105.91799661196251 40 -9 -15
12 1 3 0 98.62997417743594 97.9275655050699 101.0452456177648 39 -9 -15
5218 18 6 0.1 94.8724537200452 91.16608508434247 108.42638143290787 40 -9 -15
5008 18 6 0.1 99.21144664798089 91.92600050375675 109.28281702774748 40 -9 -15
5163 18 5 -0.2 90.87831326391444 96.67257016872566 107.73174426232998 40 -9 -15
5054 18 3 0 93.90466735089927 94.76790807985552 108.94023494206948 40 -9 -15
5060 18 3 0 94.2589264242653 95.48339757382251 109.9666424857322 40 -9 -15
5180 18 8 -0.1 96.59627597964803 92.39318556387781 108.46969707731213 40 -9 -15
2326 8 6 0.1 93.22400348984675 90.06021915343071 101.89372662943583 40 -9 -14
4 1 3 0 99.71786391642866 97.46632287665716 101.74151798668797 39 -9 -15
1676 6 8 -0.1 90.7131463749581 90.34196419079498 108.71175098925269 40 -9 -16
3540 13 2 0 97.99511170229943 96.89945620867722 107.13970373039714 37 -8 -15
5201 18 6 0.1 91.07616898225297 96.48792357169721 106.63145515354495 40 -9 -15
3535 13 3 0 99.47313900609157 95.58593040481631 105.99984925090082 37 -8 -15
277 1 6 0.1 95.69010283257654 99.14074745183305 101.50697783472995 39 -9 -15
1568 6 10 0.28 93.09657923151323 91.52199276368664 110.97248849856146 40 -9 -16
5055 18 3 0 92.85214377565485 95.12005810484989 108.23811831824692 40 -9 -15
1678 6 6 0.1 91.13869634074821 90.79524711616988 107.78963050765239 40 -9 -16
3534 13 3 -0.1 99.52007069652743 94.64456537502444 105.01749949825054 37 -8 -15
288 1 6 0.1 97.18186907464025 99.19582605919541 103.784796817794 39 -9 -15
5057 18 3 0 92.13604590310851 96.26341863040352 108.52588170195871 40 -9 -15
3767 13 6 0.1 99.14877109070528 92.39550741381038 106.26459553523097 37 -8 -15
5181 18 8 -0.1 95.39609106689772 91.85572894085487 107.67819688268533 40 -9 -15
1056 4 3 0 96.78506021672573 90.79487800589952 101.41902236925986 39 -9 -16
1126 4 6 0.1 96.1529132866721 91.8812636013139 103.17476454269286 39 -9 -16
5182 18 6 0.1 97.30602892670964 92.88684511671245 107.77742577445335 40 -9 -15
5223 18 6 0.1 92.14371294640296 99.18869438289896 109.21555216937176 40 -9 -15
5052 18 3 0 94.40796115896178 92.9806635050046 107.60406578448865 40 -9 -15
5067 18 6 0.1 98.2280372592378 90.82659009722002 107.51519757475438 40 -9 -15
3527 13 3 -0.1 97.22482371814523 98.64744681731638 108.94310781116876 37 -8 -15
5066 18 8 -0.1 97.53529324285589 90.23893792745572 108.13969465275461 40 -9 -15
2327 8 6 0.1 94.10353078362029 91.07355487923333 100.60543358168725 40 -9 -14
5061 18 6 0.1 91.88212710355508 94.58115305343163 106.29961647485337 40 -9 -15
5212 18 6 0.1 94.07478087439407 99.61787824848332 110.17724142014768 40 -9 -15
5188 18 1 -0.3 98.9267052871855 89.91098099566439 110.01703396362561 40 -9 -15
1050 4 3 0 96.12307999909092 92.97186458394874 100.1500994643551 39 -9 -16
3739 13 6 0.1 99.47084707325534 91.27236471256818 102.16727305438181 37 -8 -15
3680 13 3 -0.1 99.80675546175041 91.05597492031573 103.1705835417377 37 -8 -15
1543 6 2 0 90.4439218299056 93.3034757151576 111.06165722372305 40 -9 -16
2325 8 6 0.1 91.46902534961689 89.54866600817375 100.55912348802907 40 -9 -14
1505 6 6 0.1 93.01994805532388 89.61482296606968 110.37146415303741 40 -9 -16
5215 18 6 0.1 95.24661774997669 89.54279852414481 104.37204704173729 40 -9 -15
5048 18 2 0 95.90058452397622 96.02898575998395 111.44594394142955 40 -9 -15
5270 19 5 0.06 82.22779648074338 91.16573022345663 114.66493807973136 40 -9 -15
5526 19 6 0.1 81.29496785097716 90.8194959919471 114.1447785370751 40 -9 -15
5268 19 3 0 87.50006173993094 90.20101679766223 112.59782008812508 40 -9 -15
5258 19 2 0 84.99915528479826 90.0376262858522 112.58820463076353 40 -9 -15
5275 19 2 0.14 83.61504607232587 90.09280671118059 112.7678995429255 40 -9 -15
5265 19 3 0 88.83032583275494 90.17238276204283 112.78067830131411 40 -9 -15
5261 19 2 0 85.55919149241757 90.9929280218504 113.22285209957288 40 -9 -15
5269 19 4 -0.39 83.33647071911405 91.10553797337647 113.65665452454616 40 -9 -15
5264 19 3 -0.1 89.38443362691712 91.23579141117847 113.40603699760977 40 -9 -15
5260 19 3 0 86.83429326165377 91.12501686823505 113.30441874573305 40 -9 -15
5490 19 3 -0.1 88.6984660991387 92.0510826702121 114.2268567766199 40 -9 -15
5262 19 2 0.14 84.66960278879868 91.61482843492911 113.92112640749473 40 -9 -15
5263 19 3 0 87.32942093668733 92.00207905033477 114.14268969891292 40 -9 -15
5441 19 3 -0.1 81.48395649444254 93.69204726456441 113.57229331567669 40 -9 -15
5546 19 3 -0.1 85.12207361961156 92.54074659217595 114.8578240607701 40 -9 -15
5271 19 6 0.1 82.41551159876947 90.35431472873269 115.37669483686788 40 -9 -15
5276 19 3 -0.1 86.41514693312261 92.61137428434901 114.99598249522313 40 -9 -15
5545 19 6 0.1 89.33801576466313 92.82515833162265 114.75117703650521 40 -9 -15
5446 19 1 -0.1782 82.19965746140493 92.43751028392774 115.35016507397182 40 -9 -15
5547 19 6 0.1 84.54584203137287 93.20505439221928 115.58623656185509 40 -9 -15
1725 6 6 0.1 85.27276277117562 96.60558528462255 112.2740134881304 40 -9 -16
5277 19 6 0.1 86.86386416792516 93.12018289860711 115.77769206267538 40 -9 -15
2962 11 6 0.1 80.17039832928111 90.48452543505462 119.46379340550354 40 -9 -15
5440 19 3 0.0282 81.97266099753902 93.67094835857982 114.78369447467156 40 -9 -15
2008 7 6 0.1 88.92541026631447 90.34171119524873 117.28994465086062 39 -7 -17
5439 19 3 0.01 82.24072880380938 94.86730840625367 116.85320430370525 40 -9 -15
5445 19 6 0.1 82.29709032823695 93.90461607595441 117.39795414631189 40 -9 -15
5438 19 3 0 82.08860051068972 94.75936429303913 115.50105786893556 40 -9 -15
5436 19 3 0 82.35154682488533 97.03403331720746 115.56829284221908 40 -9 -15
5442 19 3 0 81.18540227764066 94.81356241162956 113.02167071865068 40 -9 -15
1726 6 6 0.1 85.76749038682615 95.49673759440876 113.29362004736537 40 -9 -16
1721 6 6 0.1 86.43577906299721 95.43730879055312 115.31947387931703 40 -9 -16
1722 6 6 0.1 86.56454286173553 95.44491070599693 117.83877538100208 40 -9 -16
1482 6 5 -0.05 84.9765071308907 98.89907942766999 111.62140212256367 40 -9 -16
5434 19 4 -0.22 82.52617638667361 95.92496358607879 117.44498090238181 40 -9 -15
4683 17 3 0 81.90418149540486 96.96336551074191 121.69871522448098 39 -7 -16
2961 11 3 -0.1 79.79778365939475 90.44971983483713 117.41666563988879 40 -9 -15
5443 19 3 0 81.57675882057619 95.96192464916395 113.62291486721443 40 -9 -15
2027 7 6 0.1 87.29299868414199 91.0567335137919 119.20255183689241 39 -7 -17
5437 19 3 0 82.08964662538331 95.92836379665592 114.87773125110576 40 -9 -15
5447 19 6 0.1 80.85453173164477 92.93615431560426 113.16153237447246 40 -9 -15
1486 6 3 -0.1 86.30923175767866 96.4049420465322 115.79673569822239 40 -9 -16
5429 19 3 0 80.74607676314864 94.86220303245108 111.75489425046041 40 -9 -15
1724 6 5 -0.2 86.15738970006437 96.43802101391799 112.90853076547708 40 -9 -16
1707 6 5 -0.2 88.67960642544556 96.28099795933662 113.08284907661826 40 -9 -16
1718 6 8 -0.1 87.42464241417811 96.29069346048117 112.15520418605287 40 -9 -16
1483 6 3 -0.1 86.38579029277258 96.37656047182634 117.16250667271012 40 -9 -16
4723 17 1 -0.3 83.79787187225223 91.05512602057689 122.04667524465356 39 -7 -16
4945 17 6 0.1 84.77269508489809 94.5213386721209 119.73254207795439 39 -7 -16
1708 6 6 0.1 89.22823968660109 97.17461045920817 112.98420083783466 40 -9 -16
1956 7 5 -0.05 88.00752119395631 90.77188325323267 119.99970425651887 39 -7 -17
1709 6 6 0.1 88.48731044154086 96.05711811926514 114.12081629059998 40 -9 -16
5435 19 3 0.01 82.6405905627357 96.98752283677996 116.83641778826336 40 -9 -15
4940 17 6 0.1 84.75386283345715 91.95809269031932 120.2593195859297 39 -7 -16
5430 19 3 0 81.27995050987197 97.14152450502124 113.09133808850129 40 -9 -15
1957 7 6 0.1 88.74848631757564 91.60336800694851 120.23220546621508 39 -7 -17
1488 6 3 0 85.77215838183257 97.67986713504737 113.72745409049271 40 -9 -16
1485 6 3 0 85.84009700207302 97.53746908891532 115.12844348028264 40 -9 -16
5431 19 3 0 80.59007900945568 97.15348705902693 111.94600614778989 40 -9 -15
1484 6 3 -0.1 86.04102620706446 97.50642212566694 117.84938869012136 40 -9 -16
4751 17 6 0.1 82.5162488097778 91.00554959969651 120.341929382937 39 -7 -16
5448 19 3 -0.1 82.11530582508243 98.2187476082182 114.90298750894024 40 -9 -15
4879 17 1 -0.1782 82.63553539599032 93.50985867143295 120.89852918937251 39 -7 -16
3151 11 6 0.1 80.25892873200664 91.4361751497265 117.37781659704034 40 -9 -15
1976 7 1 -0.3 87.17843937748073 90.52083453536687 121.17283149628139 39 -7 -17
5498 19 6 0.1 80.32493794969581 91.51269785338665 111.76264352735939 40 -9 -15
1506 6 6 0.1 86.16666911659763 97.55777804966888 118.91778834027322 40 -9 -16
4873 17 3 0.0282 81.97989582457619 94.62809787397897 121.29787044515348 39 -7 -16
5444 19 6 0.1 82.56614746570204 97.90802064790309 117.46138413239399 40 -9 -15
4912 17 3 0 83.88025488526021 95.96236761982726 121.1149499959236 39 -7 -16
1555 6 2 0 88.77659541392734 94.5439027984241 111.51017408790722 40 -9 -16
4725 17 8 0.05 82.67853340728638 90.47131333238853 121.30219497698151 39 -7 -16
4878 17 8 0.05 83.95240797556265 93.53520586102464 121.44952637579607 39 -7 -16
4722 17 5 -0.2 84.72896816432117 94.75878230283597 120.81471088545521 39 -7 -16
4874 17 3 -0.1 80.64171845259655 94.59750611830795 121.6156482365392 39 -7 -16
4682 17 3 0 82.60207010275286 95.86521868796143 121.26621373375917 39 -7 -16
4949 17 6 0.1 85.53011118754407 97.32754610531964 120.857564337108 39 -7 -16
4939 17 5 -0.05 84.60761660562085 92.14632612658153 121.37898957789066 39 -7 -16
4944 17 3 -0.1 84.4751064901009 97.21535421009979 121.11562681715606 39 -7 -16
4681 17 3 0 83.76561685065352 98.2903893883428 121.39439759671043 39 -7 -16
4684 17 3 0 82.47748219802482 98.17494999762442 121.65719770065287 39 -7 -16
4875 17 6 0.1 80.06503792072174 93.6612847938287 121.57513284598318 39 -7 -16
1495 6 7 -0.15 85.60102519811811 98.62587753122324 117.15547717165717 40 -9 -16
5433 19 3 -0.1 81.68773034200306 98.2737456689075 113.68638187386088 40 -9 -15
4946 17 6 0.1 85.53019304477039 92.21270314259793 121.86799225172993 39 -7 -16
1496 6 2 0 85.57290344119693 98.61089108836649 115.79657407392597 40 -9 -16
1499 6 3 0 85.34017069871389 98.90258096414493 113.17692920333117 40 -9 -16
4724 17 6 0.1 85.77519805112057 94.89887074043921 121.19332300521654 39 -7 -16
5506 19 6 0.1 82.2758125676098 99.15335247356771 115.40080770040029 40 -9 -15
4680 17 3 -0.1 84.33941749002628 99.49708778702146 121.43451430100698 39 -7 -16
4675 17 3 0 80.62858082414098 96.88776644700617 122.0758695602427 39 -7 -16
4676 17 3 0 81.80991625759876 99.28961403263513 122.13971662642659 39 -7 -16
3205 11 6 0.1 79.38313414219276 91.40419744700573 114.833929976353 40 -9 -15
4689 17 3 0 80.04639427793605 95.6665216344492 122.19681543400111 39 -7 -16
4750 17 2 0 81.38082672981459 90.35903549998834 122.1794629762903 39 -7 -16
2960 11 3 -0.1 79.68743679243052 89.92355702262802 118.63960375541485 40 -9 -15
5492 19 6 0.1 81.43200326776827 99.2498129811095 113.35682362244535 40 -9 -15
4880 17 6 0.1 83.84670084399522 93.76586146001893 122.5259587466339 39 -7 -16
1492 6 2 0 85.24628271470817 99.81499349323897 115.26709454458623 40 -9 -16
5491 19 6 0.1 79.89417188640229 99.21416219617167 111.8356956329249 40 -9 -15
2947 11 3 0 79.06194299329402 89.89406775042895 116.45417475164408 40 -9 -15
4960 17 6 0.1 85.32851244058769 99.60477504121192 120.96204876186829 39 -7 -16
4677 17 2 0 80.57196303980989 99.06813849388146 122.56501554732037 39 -7 -16
1542 6 2 0 89.51134961454818 95.19083092173055 112.47377157523636 40 -9 -16
1797 7 6 0.1 87.6535134046683 89.51714583025591 122.84683822810415 39 -7 -17
4126 15 6 0.1 88.62507632142876 93.14536092747505 122.89028805926803 40 -9 -15
4674 17 2 0 80.00631591848287 97.92849971243743 122.55298904584421 39 -7 -16
4954 17 6 0.1 84.09463610770698 89.68401214137968 119.20689232767711 39 -7 -16
4745 17 3 -0.1 80.61127553847155 91.3290330636422 122.80694621350023 39 -7 -16
2381 9 6 0.1 99.77660761389585 89.83697507818673 113.19453042560237 38 -6 -17
5230 18 6 0.1 91.18374858857769 97.27196665602538 111.50875836041959 40 -9 -15
1445 5 6 0.1 95.34167892041233 99.57867079968874 115.18843849110823 38 -8 -17
1220 5 6 0.1 94.91788712197119 97.10971930433081 115.48244306494962 38 -8 -17
1224 5 2 0 99.78715825880515 89.96127334514718 119.34390900543477 38 -8 -17
1440 5 3 -0.1 96.3346206867547 99.42078364860106 115.53656402424728 38 -8 -17
1178 5 3 0 97.94110108145762 98.03624195037293 116.48190556206958 38 -8 -17
1448 5 6 0.1 95.77591769128031 93.4054931103174 120.79847696877073 38 -8 -17
1371 5 6 0.1 99.86966686730739 95.61039184332603 117.84691362265986 38 -8 -17
4112 15 3 -0.1 93.08742675614111 89.67316738582362 122.68449033132639 40 -9 -15
1241 5 3 -0.1 99.23899544344086 93.16826392181214 117.18841643421796 38 -8 -17
5544 19 6 0.1 90.49033475617748 91.30772209120735 113.54587911095794 40 -9 -15
1861 7 3 0 92.69623776063663 89.53377735489936 114.54521726069034 39 -7 -17
6309 22 3 -0.1 97.59111962969772 96.23447795388552 120.63701654667601 38 -8 -16
5213 18 6 0.1 93.30991828151247 99.39394526741083 111.8159371111044 40 -9 -15
5045 18 3 0 95.52693326397177 97.29975668512583 111.63243698390359 40 -9 -15
6368 22 6 0.1 97.43144567594891 95.22769325860344 120.66331682280193 38 -8 -16
6307 22 3 0 99.84193091468248 95.96690057948882 120.98717822659421 38 -8 -16
6306 22 3 0 98.82108283077267 96.73486350907099 120.67041556805012 38 -8 -16
6311 22 3 0.01 95.69764558169496 99.00775604196909 119.85998923107434 38 -8 -16
5064 18 3 -0.1 98.09379296899675 96.6701886465161 111.96563294391159 40 -9 -15
1247 5 6 0.1 96.75117160233815 94.1873425814199 118.88396602563 38 -8 -17
5065 18 6 0.1 99.18873805997262 96.63362312081877 111.94958108969851 40 -9 -15
6382 22 6 0.1 95.70258752239738 96.3149210441089 120.00106351876275 38 -8 -16
2593 9 6 0.1 94.96217054531236 89.5327085313287 116.44707714902455 38 -6 -17
1451 5 6 0.1 94.6005077248876 91.91234046764158 120.50935296517497 38 -8 -17
1436 5 6 0.1 95.16883552733343 94.96009169928276 117.76953575560704 38 -8 -17
6324 22 3 -0.1 96.53449064076875 96.9323981414231 120.29883437549842 38 -8 -16
137757 0 12 0 89.80035604202212 96.53034046605221 116.80225948676312 0 0 -1
2090 8 6 0.1 96.84471646549402 92.83118985984511 122.6136559816667 40 -9 -15
6308 22 3 -0.1 99.81739442603222 94.67185188742675 121.35879307509978 38 -8 -16
1885 7 6 0.1 94.39421037502275 89.92977123471373 113.38414514831018 39 -7 -17
4134 15 6 0.1 93.69723011297259 90.05626421592113 121.94575271526548 40 -9 -15
5209 18 6 0.1 98.43209427791669 98.31760761320177 112.7975766007164 40 -9 -15
1218 5 5 -0.2 95.70916321959093 97.08183950740946 116.26159213845699 38 -8 -17
1370 5 3 -0.1 99.61651455690688 96.64671168727784 117.36826681064395 38 -8 -17
2439 9 6 0.1 97.87948580963743 89.934288002004 116.43399617029007 38 -6 -17
1225 5 2 0 99.67969410327564 91.13000343562427 118.83059113734042 38 -8 -17
4348 15 9 0.3 91.17561244534116 91.69560522458247 122.41924981783944 40 -9 -15
1705 6 6 0.1 93.56575514772538 95.136649329948 114.30004053503626 40 -9 -16
1236 5 3 0 97.64602275965554 90.11302584930176 120.30082064073432 38 -8 -17
1991 7 6 0.1 93.56255315234145 91.41761042278313 114.94023257723788 39 -7 -17
1886 7 3 -0.1 92.77125734026176 90.68867812664745 115.16190714787328 39 -7 -17
2380 9 6 0.1 99.90752099860308 90.50252267982611 114.86839113718403 38 -6 -17
4987 18 3 -0.1 91.69477338429692 99.17535815047496 114.88786974561668 40 -9 -15
4990 18 3 -0.1 91.50565274677543 98.8417061247501 113.58859723776655 40 -9 -15
1541 6 3 0 90.71682905862954 94.75376480241638 112.71470246976982 40 -9 -16
1179 5 3 0 98.87846878460071 98.9941081495923 116.33371715853956 38 -8 -17
5226 18 6 0.1 92.59334942457059 98.7730118461255 115.36832750282954 40 -9 -15
2611 9 6 0.1 96.41139725985032 91.3385385615112 115.15317283653732 38 -6 -17
5208 18 6 0.1 96.11478399395092 99.24706876381202 112.28302115535129 40 -9 -15
2540 9 5 -0.05 96.89488489282908 90.47482487651261 114.65254142213817 38 -6 -17
1446 5 11 -0.3 95.25682296906896 92.6803768146847 120.12543433251676 38 -8 -17
1223 5 2 0 97.47321814198436 91.2880417899307 119.61411616913821 38 -8 -17
6320 22 6 0.1 94.860223143973 98.53961121321291 119.56202874989341 38 -8 -16
1369 5 3 0.0282 98.32518716802952 96.86059054765339 116.98565936713081 38 -8 -17
1243 5 6 0.1 98.97202783902944 93.88813602437538 116.49898857669568 38 -8 -17
1450 5 6 0.1 94.46495074910536 93.28729807717117 119.70091991395208 38 -8 -17
1222 5 2 0 98.53572257561704 91.8137780688009 118.93959222698544 38 -8 -17
1246 5 2 0 98.29064472128955 92.83741012593869 118.10748286472217 38 -8 -17
6313 22 3 0 97.90533933162399 98.74632090446177 120.44826219817296 38 -8 -16
5063 18 3 -0.1 97.62232124988635 97.75433781813896 112.46568569004744 40 -9 -15
5225 18 6 0.1 92.18618169810266 98.1467136375218 113.15190587431408 40 -9 -15
1559 6 3 -0.1 92.85039504992321 94.73203754176232 113.6626474800496 40 -9 -16
5070 18 3 -0.1 96.33973013372974 98.14773149493612 112.20233205642943 40 -9 -15
1998 7 6 0.1 90.95631071643245 89.64630810008005 119.51204796816754 39 -7 -17
1221 5 8 0.05 96.8191227791745 93.25532763766766 118.25307036900287 38 -8 -17
1881 7 3 -0.1 91.98037312307491 90.95328971464083 116.26640583808373 39 -7 -17
137878 0 12 0 89.84952959612566 95.61590934020535 121.96864961783339 0 0 0
6367 22 6 0.1 98.95768016231614 94.1393656693265 121.61696657666828 38 -8 -16
1375 5 1 -0.1782 97.54723000159639 95.74796551111659 117.03766160589947 38 -8 -17
1882 7 3 0 90.9656325610186 90.1029361854496 116.46640929923782 39 -7 -17
1376 5 6 0.1 96.63232704026163 95.57524934542826 115.13919003180675 38 -8 -17
1374 5 8 0.05 96.40483371331587 95.73212454935901 116.17210309828758 38 -8 -17
4989 18 3 0 90.49296926967439 99.4624034002758 112.85708226023107 40 -9 -15
1545 6 2 0.14 92.37415716845953 93.29257333318446 111.95768243964287 40 -9 -16
1442 5 6 0.1 94.54866270257 94.42594777910651 116.04710497660258 38 -8 -17
2379 9 5 -0.05 99.17180937683104 90.11283949475987 114.12354630586921 38 -6 -17
2560 9 1 -0.3 97.97518673609103 90.91592942501617 113.87584875000752 38 -6 -17
1704 6 6 0.1 91.38928278310843 96.12573190782784 114.12415750801586 40 -9 -16
1435 5 5 -0.05 95.42665801756715 94.6154427082345 116.73454134715526 38 -8 -17
1561 6 6 0.1 94.21001628013023 93.22456338907226 112.90121751075743 40 -9 -16
6312 22 3 0 96.67051082069173 98.22389118521957 120.21539741549131 38 -8 -16
1219 5 1 -0.3 96.19740219947967 93.36772452263102 116.94135211652772 38 -8 -17
1449 5 6 0.1 95.65439974327707 91.46740953743526 118.49025112658018 38 -8 -17
1408 5 3 0 96.685953698501 98.22062340805 116.0236187467433 38 -8 -17
1566 6 3 -0.1 91.62569579834079 95.28340525450176 113.51379402305969 40 -9 -16
1406 5 8 -0.1 96.22730593409474 92.113871063998 119.10770711853928 38 -8 -17
1447 5 6 0.1 95.63325700334073 90.01023848971444 120.997874625327 38 -8 -17
2541 9 6 0.1 96.25519078885847 90.08837004296731 113.91008329695406 38 -6 -17
6319 22 3 0 98.97262884200634 98.0020423924365 120.62533627892074 38 -8 -16
2007 7 5 -0.2 89.92811360736627 90.42117134816466 117.64435609239496 39 -7 -17
2009 7 6 0.1 89.83284278194282 91.46380717713525 117.89597378844886 39 -7 -17
1883 7 6 0.1 91.99359384862046 91.9141967592131 116.76814801034305 39 -7 -17
1441 5 6 0.1 95.15667138770168 97.34076501250193 117.14754702303762 38 -8 -17
5049 18 2 0.14 97.24844558398148 95.70690132935401 111.50825227837686 40 -9 -15
1544 6 2 0 91.14726773560857 93.83083479044953 111.96103493632324 40 -9 -16
1560 6 3 -0.1 93.22996876317646 93.66298961435965 112.89034228898268 40 -9 -16
4992 18 3 0 90.28083767205067 99.22323708126655 111.53626986254723 40 -9 -15
374 2 2 0 88.19961414031462 105.52305258716223 79.13125651977063 39 -8 -15
2846 10 6 0.1 81.19714858999879 105.6066630659781 81.69341434895273 39 -8 -15
400 2 10 0.28 84.53945730016282 101.78433493431848 77.92685823349464 39 -8 -15
2710 10 2 0 85.35965642806983 109.0862253830215 79.23934094991279 39 -8 -15
399 2 4 -0.5600000000000001 85.43538654688842 102.21309051907878 78.23068932943113 39 -8 -15
378 2 2 0.14 85.99769943522735 102.32800079686169 79.51098388020714 39 -8 -15
336 2 6 0.1 82.90608017894844 100.4385084757454 79.08700072181153 39 -8 -15
1100 4 1 -0.3 88.7434126592084 100.63070047614853 80.71853247889327 39 -9 -16
390 2 2 0 85.61345782534808 101.90828187803226 80.79105784164126 39 -8 -15
377 2 2 0.14 86.15910158387085 103.17862227539446 77.52013441542465 39 -8 -15
375 2 2 0 86.832888891674 103.40580789876743 79.49611280503642 39 -8 -15
508 2 8 -0.1 84.46643067971362 101.10565412086443 81.32466249217005 39 -8 -15
388 2 3 0 87.38862671186627 103.92291133136834 80.4964404444465 39 -8 -15
2880 10 6 0.1 80.03182787994615 106.62005784011599 86.93138867241116 39 -8 -15
376 2 2 0 87.01888050832258 103.79305455397679 78.32389600259206 39 -8 -15
382 2 3 0 87.02482417424552 103.64782984050244 81.7280913238529 39 -8 -15
510 2 6 0.1 83.68538522993454 101.91021213157993 81.30406490317839 39 -8 -15
381 2 2 0 86.22255065725345 102.53518827326435 81.85925304470405 39 -8 -15
395 2 6 0.1 81.98786928015777 100.38306092891237 81.58371402674172 39 -8 -15
919 4 5 -0.05 89.08582523876736 100.36464826928223 82.11893301331081 39 -9 -16
2733 10 6 0.1 81.86459707332455 102.60186057584926 81.90888957984484 39 -8 -15
4463 16 2 0 81.24524886726427 109.36825293119804 81.43306294777912 39 -7 -16
383 2 3 0 87.50867607835451 104.33262467585527 82.84645587350848 39 -8 -15
373 2 3 0 87.61603091390513 104.92264746976406 78.03741846686094 39 -8 -15
2844 10 8 -0.1 81.95005699209905 104.7143254864713 81.86429679692036 39 -8 -15
387 2 2 0 88.09057439759222 104.96402873298699 80.35920364808636 39 -8 -15
385 2 3 0 88.25519903792473 105.46447233749147 82.6740426418183 39 -8 -15
2726 10 2 0 83.23007449029693 105.32812069312854 81.31512425195601 39 -8 -15
2736 10 10 0.28 82.4937385760709 104.44690852650884 78.55948730330151 39 -8 -15
2735 10 4 -0.5600000000000001 83.1735787072217 105.13641178822449 78.79209347696003 39 -8 -15
2673 10 6 0.1 81.90941105365225 102.55701263107161 79.48891262938153 39 -8 -15
2845 10 8 -0.1 82.25491674220022 104.70253910397673 83.38770627707567 39 -8 -15
509 2 8 -0.1 84.97439029758465 100.8364287148426 82.78528205700059 39 -8 -15
2850 10 5 -0.2 80.91274798184536 104.59581035895911 84.12101253944584 39 -8 -15
2722 10 2 0 85.46646739082145 109.58894660959245 81.44790371230063 39 -8 -15
462 2 6 0.1 89.04357444525739 108.34499566161293 83.20402959995684 39 -8 -15
2714 10 2 0.14 83.63907328982398 105.54868031977115 80.04262664501415 39 -8 -15
2716 10 3 0 83.1934980334081 105.93065560450273 83.49109457483434 39 -8 -15
2882 10 6 0.1 82.85811997431081 103.81781212465734 83.55414318545968 39 -8 -15
380 2 3 0 85.80230480096498 102.085316092334 83.02574454818958 39 -8 -15
921 4 6 0.1 88.79599515973811 101.25888524101713 82.71391164796154 39 -9 -16
2731 10 6 0.1 79.43556197175317 104.31126460486132 81.72479378426313 39 -8 -15
386 2 2 0 88.574788580146 105.73213841476034 81.35718022143114 39 -8 -15
2732 10 8 -0.1 81.28158403448417 103.3894912453882 81.46208591408032 39 -8 -15
2717 10 2 0 83.85481940418174 106.11106424380584 82.37195358272514 39 -8 -15
491 2 5 -0.2 88.98958524843378 106.1608421160069 83.77821427151547 39 -8 -15
4465 16 2 0.14 79.899439107439 108.20767256153131 82.51266856174135 39 -7 -16
545 2 6 0.1 83.29060493873189 101.64793282738235 83.79702118558761 39 -8 -15
514 2 5 -0.2 83.88455119875648 100.65607792662118 83.81200185772923 39 -8 -15
458 2 3 -0.1 87.65359736020875 106.70866413951093 86.5854639100111 39 -8 -15
2713 10 2 0.14 83.79212460805536 106.23477933543788 77.89626460017638 39 -8 -15
384 2 3 -0.1 87.03515240452928 103.81562701871496 84.05927953018634 39 -8 -15
550 2 8 -0.1 89.229544596953 106.96326961093291 80.7875600060721 39 -8 -15
2711 10 2 0 84.4755597312247 106.62290118274214 79.91942519354882 39 -8 -15
379 2 3 -0.1 86.33474535685674 102.69623444010271 84.12477039285497 39 -8 -15
404 2 3 0 82.19205421434084 100.50129972960747 87.47449587919114 39 -8 -15
2715 10 3 -0.1 83.36717796157961 106.83400828396022 84.48498599797666 39 -8 -15
539 2 5 -0.2 88.74794678051873 106.87313252709045 79.28281931535258 39 -8 -15
515 2 6 0.1 84.20792188287378 100.48580471297413 84.84619044752407 39 -8 -15
584 2 6 0.1 89.00182567945109 105.474368492064 84.65501584631933 39 -8 -15
389 2 6 0.1 87.27964099350083 104.29982541320598 84.93800920260956 39 -8 -15
541 2 6 0.1 89.51115194998911 107.23318246658211 78.60331273950229 39 -8 -15
2712 10 2 0 84.58429331307609 107.01718683057908 78.56913146492147 39 -8 -15
540 2 6 0.1 87.82225199544342 107.53574395167576 79.21825915830755 39 -8 -15
2851 10 6 0.1 81.00759336432284 104.38034105173125 85.21000503182194 39 -8 -15
2718 10 3 0 84.57127886852305 107.18928438634592 82.16894838885798 39 -8 -15
2765 10 6 0.1 82.94246925382228 106.66145906713523 85.47933393986763 39 -8 -15
2724 10 3 0 84.92527772105245 107.45298535195357 80.87558344238101 39 -8 -15
454 2 5 -0.2 88.70398951596795 107.69220334339025 84.05285494171399 39 -8 -15
429 2 6 0.1 86.11521000855606 102.1946414597397 85.08202480962552 39 -8 -15
455 2 6 0.1 87.64834062186065 107.87965485009148 84.03845452059404 39 -8 -15
551 2 6 0.1 88.7931641466508 107.85329820690256 81.19410234905662 39 -8 -15
548 2 6 0.1 80.86017572336698 100.22936573081046 83.73192770957607 39 -8 -15
2720 10 3 -0.1 84.22535424230739 107.89167533376096 84.33764459028656 39 -8 -15
2719 10 3 0 84.68895502201666 108.1330208960364 83.12881804772378 39 -8 -15
2874 10 6 0.1 80.56121163284932 102.48450971958434 83.91813550436217 39 -8 -15
2671 10 5 -0.05 81.01164479688444 102.94358349988103 80.0250769359022 39 -8 -15
436 2 3 0 88.62243641753649 107.70884096254674 86.50145705821306 39 -8 -15
543 2 6 0.1 81.61609706750559 101.385632009946 85.53792744627707 39 -8 -15
405 2 3 -0.1 81.7569808130795 100.49810207962335 86.20488831944725 39 -8 -15
445 2 3 0 89.27467850174796 108.20151320749702 85.39190705793555 39 -8 -15
2881 10 6 0.1 80.37571899592808 105.52700080364085 84.00274477474545 39 -8 -15
2760 10 8 -0.1 80.05780147257954 103.43950430214173 83.54669033168423 39 -8 -15
460 2 6 0.1 87.22343576979358 106.3670903602958 85.69033749261268 39 -8 -15
2725 10 6 0.1 84.14831993504528 108.61748573724792 85.0757980615681 39 -8 -15
4464 16 2 0 80.2981962767168 108.45921908274892 81.35446755229773 39 -7 -16
2709 10 3 0 85.04323643551409 108.22632185389014 78.15927675898511 39 -8 -15
4461 16 3 0 79.87906903514097 108.0740306618892 80.18322309363353 39 -7 -16
2852 10 1 -0.3 80.03465951201476 101.86587041185128 80.20418824354728 39 -8 -15
2730 10 8 -0.1 79.95564030311807 103.43433950139517 82.01324662985306 39 -8 -15
2672 10 6 0.1 80.7014984607334 103.79514250277558 79.32549533436972 39 -8 -15
4462 16 2 0 80.3997113314424 108.71126017853724 79.10952688386287 39 -7 -16
3457 12 6 0.1 88.10060745554519 101.91640805912796 86.66585511126266 39 -9 -15
2723 10 2 0 85.2935890070491 108.64885668703747 80.52987397099658 39 -8 -15
3311 12 3 -0.1 88.90704661881834 102.5601153566756 86.99096153148207 39 -9 -15
4487 16 4 -0.5600000000000001 80.53756649740625 108.98160496076392 83.5080171666357 39 -7 -16
2796 10 6 0.1 85.87909226699033 109.18756192583596 86.78396854769937 39 -8 -15
2721 10 3 0 85.28196969168049 109.36441625667871 82.78490273607633 39 -8 -15
2867 10 6 0.1 79.13078011930004 100.85993487741862 88.1457037254656 39 -8 -15
4488 16 10 0.28 80.1547892195173 109.09389978351919 84.4715962242451 39 -7 -16
2798 10 6 0.1 86.95745949008804 109.75922241509184 85.18746815382836 39 -8 -15
4627 16 5 -0.2 79.90406037093425 108.62905243009995 77.74373465367678 39 -7 -16
544 2 6 0.1 82.31492526663216 102.92064335179262 86.56679574992003 39 -8 -15
2832 10 5 -0.05 79.37988208630553 102.19088313003894 81.45787221300698 39 -8 -15
4475 16 2 0 81.23203956270842 109.77857255557555 79.21607600670819 39 -7 -16
406 2 3 -0.1 82.6779733053615 102.79449385846335 87.55530397348292 39 -8 -15
4466 16 2 0.14 81.38511248288843 109.73817082088627 82.7558781987239 39 -7 -16
2740 10 3 0 79.2652573871186 104.13120970246786 87.96844681131896 39 -8 -15
459 2 6 0.1 86.58721401931275 105.52156672161284 87.93618847457073 39 -8 -15
2889 10 6 0.1 88.18398976220033 109.71725518931311 78.69203655099577 39 -8 -15
2742 10 3 -0.1 79.95328983233276 106.36582824291165 87.95033157774307 39 -8 -15
2894 10 6 0.1 87.89982336393388 109.8088080639781 80.85847368088722 39 -8 -15
2794 10 3 -0.1 85.67483993526368 110.13772608299524 87.32148948683812 39 -8 -15
2833 10 6 0.1 79.44793440163637 101.37988645192176 82.20316763492302 39 -8 -15
433 2 3 0 88.88286747908441 108.33464460294856 87.64192138798553 39 -8 -15
4425 16 6 0.1 81.8149672424342 109.67492392166643 86.35674998929422 39 -7 -16
2654 10 3 -0.1 89.07152510935896 110.29613541276908 78.54476456615032 39 -8 -15
427 2 6 0.1 83.21932939966206 104.75599676686176 87.80916183404486 39 -8 -15
3312 12 3 -0.1 88.89790725912765 103.1181422443817 88.2254392664391 39 -9 -15
457 2 3 -0.1 87.13502536349156 106.39828821162588 87.80561723010183 39 -8 -15
2763 10 6 0.1 80.71575717840163 108.22602035177675 88.07426424637846 39 -8 -15
4476 16 3 0 81.67447713081619 110.09746301771096 80.43930166932711 39 -7 -16
4629 16 6 0.1 80.37917262860506 107.80089497097228 77.18247453878514 39 -7 -16
4963 17 6 0.1 79.58525565254068 102.04072616331138 77.16585914099171 39 -7 -15
4638 16 8 -0.1 80.27896689242004 109.98815363804604 77.1060527288443 39 -7 -16
403 2 3 0 82.76773573021205 101.53685838391604 88.09541455098915 39 -8 -15
2793 10 3 -0.1 85.0654718652451 109.86495186265407 88.53480583024759 39 -8 -15
420 2 3 -0.1 83.1014731324253 103.80560819176415 88.2701787869135 39 -8 -15
2827 10 5 -0.2 85.45795454848529 110.49331907886963 83.74835478231046 39 -8 -15
546 2 6 0.1 85.6818364469373 100.04829130323539 82.87278432447526 39 -8 -15
2737 10 3 0 79.28936931883199 102.95734664256555 88.53071142013161 39 -8 -15
444 2 2 0 89.5638003762513 109.37774559492966 87.60553515983435 39 -8 -15
3380 12 6 0.1 96.31304608715267 110.17025800216535 85.28271109554893 39 -9 -15
3474 12 6 0.1 94.69429921557835 100.2295316083386 85.36316012296054 39 -9 -15
981 4 6 0.1 91.12354628371922 101.00820160063284 82.55727008110897 39 -9 -16
3456 12 6 0.1 89.77887865105528 102.32259832656538 85.00034623280719 39 -9 -15
315 2 3 -0.1 92.71753852383407 106.12219057867755 77.41794073599569 39 -8 -15
3383 12 8 0.05 98.273909346178 106.0988418459961 77.94186026114913 39 -9 -15
552 2 9 0.3 95.22001358014575 109.15101644436709 77.32100084787257 39 -8 -15
318 2 3 -0.1 92.00225928461855 106.4959175123162 78.49591263466719 39 -8 -15
3318 12 3 -0.1 89.88231909952103 102.81542754734414 86.02006858677797 39 -9 -15
3356 12 3 0 97.20836212939201 110.18153339549015 83.48931964076655 39 -9 -15
3459 12 5 -0.2 92.00939391329598 104.31930282254605 84.04709674426326 39 -9 -15
3297 12 2 0.14 89.67721613203061 104.18335573497446 88.4554252652016 39 -9 -15
849 3 6 0.1 99.30864610147383 103.90958306145619 87.7434163954547 40 -9 -16
2651 10 3 -0.1 89.99392178756374 109.95952632179245 77.61115879893443 39 -8 -15
3477 12 6 0.1 95.13686271621742 105.54691584336793 83.48160181398843 39 -9 -15
3476 12 5 -0.2 94.39415745694116 104.77474841853686 83.59076632238245 39 -9 -15
3213 12 1 -0.1782 96.10103783205085 106.34935592075807 81.43110165383187 39 -9 -15
616 3 2 0 99.1526801295061 105.51912218610582 83.52748383891297 40 -9 -16
3471 12 6 0.1 92.69882122299964 105.98626798620315 82.88006964311798 39 -9 -15
1151 4 6 0.1 89.92144270928372 100.00587515999914 79.05804543433618 39 -9 -16
683 3 3 -0.1 92.27020771168836 101.28173031355479 88.36419550016348 40 -9 -16
3376 12 1 -0.1782 97.34150403129564 106.15082890844836 79.0058628159171 39 -9 -15
842 3 8 -0.1 97.19318603225568 104.65801029873212 87.80304514901775 40 -9 -16
3460 12 6 0.1 91.19875472123906 104.4092110369873 83.41682516436126 39 -9 -15
323 2 3 0 92.84290326364227 110.01305372135225 80.25422942098061 39 -8 -15
341 2 6 0.1 90.15887165208231 109.67843799287951 81.77155881900805 39 -8 -15
440 2 2 0 90.23414232848202 109.82633530059258 86.60866018627503 39 -8 -15
3410 12 6 0.1 94.91089411287147 105.78520420227595 79.83242563632655 39 -9 -15
666 3 2 0 94.9456081458286 103.7709651338947 88.490930576965 40 -9 -16
3453 12 5 -0.2 99.02048820699439 109.72783249824748 77.18657321380618 39 -9 -15
617 3 7 -0.15 99.36886815541735 106.0062822484719 82.32506813047362 40 -9 -16
1080 4 5 -0.05 89.98853903239706 100.46278106154158 80.0888040898422 39 -9 -16
325 2 7 -0.15 94.47940684568253 110.05987515088985 78.57348234677113 39 -8 -15
633 3 6 0.1 99.33910607087677 106.755087108608 87.64413291106247 40 -9 -16
3295 12 2 0 91.26200549265425 105.46768122782977 87.82397606143968 39 -9 -15
848 3 5 -0.2 98.35820354658296 103.89419977961008 87.2327129048246 40 -9 -16
850 3 6 0.1 98.253774895294 102.8304712327805 87.33752642517646 40 -9 -16
690 3 3 -0.1 93.26257922636255 102.08895330071343 87.893387979518 40 -9 -16
829 3 6 0.1 91.92447946818437 100.5978741005366 87.64306696834933 40 -9 -16
846 3 6 0.1 98.69776115250404 100.56777427713503 83.42604414174902 40 -9 -16
3309 12 6 0.1 95.34203867177968 109.0339583182787 86.74015216228997 39 -9 -15
439 2 3 0 90.23929591217963 109.25195164044322 85.52438862504088 39 -8 -15
831 3 5 -0.2 95.89252805882727 103.8766226115608 87.28189843138954 40 -9 -16
529 2 6 0.1 90.04828869753916 106.09008726623094 83.48629903485646 39 -8 -15
324 2 2 0 93.50350720394188 109.47940733447051 79.25639322368457 39 -8 -15
3306 12 2 0 93.07357316400717 106.297664071894 85.03344365317143 39 -9 -15
293 2 1 -0.1782 91.50226954991918 109.17909374653598 83.3974120732587 39 -8 -15
607 3 3 -0.1 98.72687755010232 101.68184182765783 83.4428342126929 40 -9 -16
3304 12 3 -0.1 94.55000332046943 108.6409280660485 87.37718011467001 39 -9 -15
320 2 3 0 91.61437221397682 107.99615905155243 80.30828881169842 39 -8 -15
3302 12 3 0 92.80676581085103 107.11145004031434 87.50725263876771 39 -9 -15
3470 12 8 -0.1 93.01275572531877 105.41947516923824 83.78998199739011 39 -9 -15
3305 12 3 0 93.85017833979028 107.31051147447323 85.47241961051178 39 -9 -15
438 2 3 0.0282 91.1241312287969 109.74604448490153 84.61445166889467 39 -8 -15
331 2 3 0 91.96757472434633 109.23339875849491 80.93421736356515 39 -8 -15
314 2 5 -0.05 91.19862234454561 109.79393841968763 82.10225405635857 39 -8 -15
619 3 7 -0.15 98.76601551228245 103.68124005934963 82.41636543827735 40 -9 -16
844 3 9 0.3 99.09461699016664 104.80105554113476 81.14660286450209 40 -9 -16
3237 12 3 0 94.9160996635288 102.4587049276063 82.90779680428292 39 -9 -15
828 3 6 0.1 93.63630256842781 101.88055766901087 86.91035879818759 40 -9 -16
3296 12 2 0 90.52994737498213 104.48562623902595 87.3945634834981 39 -9 -15
832 3 6 0.1 95.31519594043542 104.44207849687456 86.55951352514352 40 -9 -16
3449 12 6 0.1 94.45401719637384 109.12080392673286 84.50056726014327 39 -9 -15
3308 12 3 0 92.12827225400143 106.073679994698 87.08031373352439 39 -9 -15
3360 12 2 0 97.3644049389962 109.66992602084466 80.94033586440649 39 -9 -15
3365 12 3 0 96.64766508810155 109.00808008477696 82.97731433912895 39 -9 -15
327 2 7 -0.15 94.09002796428254 107.90554209689074 77.74026218165703 39 -8 -15
3240 12 3 0 94.68463102344285 103.76621724670736 82.55049893024592 39 -9 -15
3249 12 6 0.1 94.67579696756918 104.19615613469301 78.45683139479583 39 -9 -15
3238 12 3 -0.1 94.90095936458599 101.95421014964865 84.15693911991521 39 -9 -15
609 3 3 0 98.67879657281757 103.62595552693884 84.70286562955967 40 -9 -16
3405 12 3 -0.1 97.35039448279107 104.00244493963417 77.20626323307707 39 -9 -15
3362 12 3 0 98.03086464773718 108.41988393167358 79.15057923101277 39 -9 -15
843 3 6 0.1 97.18813245467757 105.76380723899562 87.36408340061514 40 -9 -16
6966 24 6 0.1 98.91769758651694 101.04311720658198 77.25045961496241 39 -8 -15
3245 12 7 -0.15 95.6725068768327 100.96244485586894 79.89514425954373 39 -9 -15
3478 12 6 0.1 94.61975435150951 104.4199303735497 84.62118343027407 39 -9 -15
3461 12 6 0.1 92.29090167659317 103.29542638068969 83.80280577258 39 -9 -15
556 2 5 -0.2 90.73378452263441 106.94572932816575 81.01058409835576 39 -8 -15
3374 12 5 -0.2 96.16770539571347 107.92318225913382 83.99728792365075 39 -9 -15
3359 12 3 0 96.8927199085876 108.68572449878897 81.60535919512112 39 -9 -15
557 2 6 0.1 90.81789468880524 107.25607320933416 82.05344580270649 39 -8 -15
608 3 3 -0.1 98.82967452464165 102.33108674999644 82.29630877561007 40 -9 -16
3303 12 3 0 93.69394485598485 107.74764082052977 86.74789631728217 39 -9 -15
3483 12 6 0.1 99.82340023828388 108.12308875729008 78.31642594314914 39 -9 -15
3251 12 3 0 94.88850633318066 104.10793577150581 81.17728076601057 39 -9 -15
1081 4 6 0.1 90.6108199180189 101.37261164192604 80.16874048088937 39 -9 -16
3408 12 6 0.1 99.2736349246878 105.97821770063518 78.31515752791627 39 -9 -15
3246 12 3 -0.1 95.70953765788025 101.07951323256539 78.53343570327428 39 -9 -15
317 2 3 0 92.30104970777792 107.59166041014277 79.1903105169074 39 -8 -15
623 3 3 0 99.4424880461579 105.60972107281509 85.75740245328997 40 -9 -16
3382 12 6 0.1 96.78149521896216 108.08351700054159 84.8977955263299 39 -9 -15
3442 12 8 -0.1 98.87665515702957 108.37611777694305 77.87336070455817 39 -9 -15
3293 12 3 0 90.71910144423714 103.86170348595653 86.28649048326696 39 -9 -15
3243 12 3 0 94.97285966740507 103.11585183271734 80.26323563333378 39 -9 -15
3307 12 2 0 92.22417640232439 105.69210710060517 85.86325401182174 39 -9 -15
3247 12 7 -0.15 95.78780228483929 100.41060249789287 82.20194401091328 39 -9 -15
3250 12 6 0.1 96.21315550235715 100.35757338084923 77.87217453379277 39 -9 -15
3504 12 6 0.1 94.0348494258268 107.9367685485266 83.37056795193976 39 -9 -15
612 3 3 0 98.86193704880918 104.33242899861987 85.88774898331853 40 -9 -16
6908 24 3 -0.1 99.52516305059055 101.14789741413091 78.10122511718635 39 -8 -15
3411 12 5 -0.2 94.6658820095949 108.07119969667573 84.2945277336379 39 -9 -15
3475 12 6 0.1 97.47405286432357 103.62326541599938 78.15674597287597 39 -9 -15
630 3 6 0.1 98.80499183869243 101.89367427905448 81.31658917767732 40 -9 -16
3244 12 2 0 95.2803201284944 101.97109897501502 80.65864735691687 39 -9 -15
558 2 6 0.1 91.02385754000393 105.87530653085199 80.9156284140978 39 -8 -15
3248 12 2 0 95.35632736106109 101.68208500437228 81.9742901836183 39 -9 -15
3361 12 2 0.14 97.84640526192878 109.55542001700069 79.67990867839245 39 -9 -15
610 3 3 -0.1 98.50605544079272 102.33926946535395 84.62620042425078 40 -9 -16
328 2 2 0 93.27898323665518 108.28329845220307 78.70000876890035 39 -8 -15
845 3 6 0.1 98.39860534571639 101.67093525748506 85.49630802917737 40 -9 -16
833 3 6 0.1 96.07759772652398 102.919508333359 86.86131689760877 40 -9 -16
553 2 6 0.1 91.17108375383631 105.86704031432068 78.63951938708841 39 -8 -15
3242 12 3 -0.1 94.96340766573282 103.23855776550258 78.89152774893105 39 -9 -15
3357 12 3 0.0282 97.34160636492582 107.37943152459883 79.69618975984498 39 -9 -15
620 3 2 0 98.77247993236216 104.26266465609619 83.59056455284377 40 -9 -16
3294 12 2 0 91.5964486409267 104.54242637441949 85.44101953704885 39 -9 -15
3473 12 6 0.1 94.510354103141 102.54358377642033 84.93771546913742 39 -9 -15
3234 12 5 -0.05 94.9984996083638 105.58670522972228 80.86601673883447 39 -9 -15
615 3 3 0 99.56626277620917 106.21758362508449 84.53643157032131 40 -9 -16
3358 12 3 0.0282 96.66095486379407 107.51769803437446 80.86319112082218 39 -9 -15
3375 12 6 0.1 96.40192502972104 106.97650402581009 83.67899759344529 39 -9 -15
3241 12 3 0.0282 95.41396755038943 102.27555391454253 78.01214217366335 39 -9 -15
3261 12 6 0.1 94.10276526178443 106.09545854879744 81.30078883230559 39 -9 -15
3235 12 3 -0.1 95.05994170882616 100.63043374406814 84.38446020542958 39 -9 -15
980 4 8 -0.1 90.55477963442786 100.03514546972099 82.33299150037564 39 -9 -16
2890 10 6 0.1 89.76474022743271 109.015804192481 77.17045918364141 39 -8 -15
492 2 1 -0.3 88.65419791107928 110.17799576346931 92.71445024577912 39 -8 -15
2751 10 3 0 80.11195955970041 103.83208069235988 90.51620923937787 39 -8 -15
579 2 6 0.1 84.57621905428057 104.41658009905453 94.26409836771485 39 -8 -15
2755 10 6 0.1 80.59030841963671 102.75736329736259 92.222223695962 39 -8 -15
448 2 6 0.1 86.96926535565962 107.44093885023729 92.09487666716151 39 -8 -15
355 2 3 0 87.83137849967041 105.2246667129238 97.40922690500304 39 -8 -15
410 2 3 0 83.6504867741755 102.43659029838196 90.0462548332075 39 -8 -15
416 2 3 0 83.17125894125968 101.39600517861619 89.36169807899755 39 -8 -15
900 4 3 -0.1 88.99448188064015 100.54722590520673 94.44379733439894 39 -9 -16
411 2 3 0 84.13416721567019 102.28689915603506 91.22826077199994 39 -8 -15
415 2 3 0 82.96552561131863 100.23394739399009 90.02892052016642 39 -8 -15
414 2 3 -0.1 83.27884604871298 100.1963087234391 91.34756730333613 39 -8 -15
435 2 3 0 87.47373556382537 107.09181145469407 88.9253512148103 39 -8 -15
372 2 9 0.3 87.23185084095692 108.26240817335804 94.35711827548762 39 -8 -15
409 2 3 0 83.71238183001381 103.63960384787136 89.40733323922474 39 -8 -15
3313 12 6 0.1 88.14456175353477 102.79887156265482 88.94103857605161 39 -9 -15
412 2 3 0 84.87360815455102 103.26259748633414 91.78228795106159 39 -8 -15
413 2 3 -0.1 83.96799876022006 101.11371162967107 91.92885945984268 39 -8 -15
1138 4 6 0.1 88.4353602465793 101.03698487927336 92.56131672949833 39 -9 -16
899 4 3 -0.1 89.1725458983023 100.48459843779996 93.13501968645016 39 -9 -16
407 2 3 0.0282 84.94774170896177 104.49852654925655 91.10581707297364 39 -8 -15
418 2 6 0.1 84.36539680594312 100.98331463822777 92.93991314893519 39 -8 -15
511 2 5 -0.2 85.67569872485048 103.08903147978396 93.0717517657763 39 -8 -15
512 2 6 0.1 86.50694696153514 103.8033917725508 93.0710992961922 39 -8 -15
513 2 6 0.1 86.12599699563451 102.0829528951466 93.3299747940479 39 -8 -15
2747 10 3 0 81.07222174728321 105.99909086720851 91.8245636664715 39 -8 -15
408 2 3 -0.1 84.2708400185175 104.64973973165661 89.95819638052208 39 -8 -15
451 2 6 0.1 86.96930294806626 104.65884827901424 90.07683959575117 39 -8 -15
577 2 6 0.1 83.93912594534832 102.88749028321453 94.20463061031225 39 -8 -15
576 2 5 -0.2 84.87897326236629 103.37524977256366 94.27262353841428 39 -8 -15
450 2 6 0.1 87.78422901825132 105.1076092936088 91.53193382735749 39 -8 -15
3880 14 2 0 81.06668305485623 109.67490825152123 99.10208116362058 39 -7 -16
428 2 1 -0.1782 85.78434166613091 105.49386491801985 91.5359990594854 39 -8 -15
430 2 5 -0.05 86.99200407448288 105.38641515609334 90.83993468243787 39 -8 -15
417 2 6 0.1 84.21044484364884 105.6995099620671 89.64803762305594 39 -8 -15
2849 10 6 0.1 83.28175375712306 105.88006841494507 93.5106271850163 39 -8 -15
578 2 6 0.1 86.33947114432107 105.5064321130867 94.4506435980711 39 -8 -15
922 4 6 0.1 88.27486549846655 101.17767506881859 94.89195564260231 39 -9 -16
351 2 7 -0.15 87.26760011832417 107.0004245411361 95.54432557942721 39 -8 -15
2669 10 3 -0.1 82.67883520595167 105.36805338670538 96.32563454072661 39 -8 -15
2754 10 6 0.1 81.4897129177741 104.58886959468505 93.45896970428451 39 -8 -15
2847 10 5 -0.2 82.78400235731725 106.90850792720566 93.53426086094098 39 -8 -15
364 2 3 -0.1 86.87917380504182 105.69388651924743 95.36001983415252 39 -8 -15
523 2 6 0.1 84.3706886401467 101.21765360168123 95.19946004875409 39 -8 -15
319 2 3 0 85.65350998755342 102.90612066303962 95.53728711579713 39 -8 -15
2859 10 6 0.1 81.96814830746715 104.80582178564018 95.77421601649303 39 -8 -15
2655 10 3 0 82.87813295158237 106.65533937538325 96.06756769673359 39 -8 -15
447 2 3 0 87.2880240620524 106.7152590624835 90.21415521967363 39 -8 -15
2748 10 3 0 81.72165738217652 107.03753823674688 92.35072715666519 39 -8 -15
333 2 3 -0.1 85.12452163098393 101.69622919484524 95.77228107261712 39 -8 -15
2913 10 6 0.1 81.09531088051651 106.52391854211999 94.92143500809851 39 -8 -15
2912 10 5 -0.2 82.05356720323653 107.08942505767968 94.9142149608681 39 -8 -15
2749 10 3 -0.1 81.01825206325721 104.80663269016456 92.46507995155372 39 -8 -15
2848 10 6 0.1 83.64120898642243 107.63566994563965 93.51526527347279 39 -8 -15
2745 10 3 0 80.66611532117042 107.25355349404336 89.91878931535203 39 -8 -15
353 2 3 0 86.5890121654467 103.49137335521324 96.42782732447732 39 -8 -15
2746 10 3 0 80.56276347215828 106.1246809142412 90.60647197800654 39 -8 -15
354 2 3 0 87.08029678083165 104.7555580949132 96.34613883079362 39 -8 -15
2689 10 3 0 83.68096067551696 107.44022622160327 96.95609161803137 39 -8 -15
446 2 3 -0.1 87.25649457446399 107.64298802657548 91.13201833002319 39 -8 -15
348 2 2 0 87.90444924211207 107.36400014998304 96.60885405908431 39 -8 -15
2750 10 3 -0.1 80.55396752855383 103.75953817412051 91.747152055371 39 -8 -15
2752 10 3 0 80.11550336045619 105.06073771228424 89.9232803972593 39 -8 -15
332 2 3 -0.1 85.50913826567827 101.01926375616333 96.82789041927897 39 -8 -15
2743 10 3 0.0282 81.78161612153583 108.19936292268841 91.65361984535565 39 -8 -15
2668 10 3 -0.1 83.15950130729746 104.86227510386045 97.4034949665291 39 -8 -15
2670 10 6 0.1 83.0998736741291 103.80530392150179 97.7592462703738 39 -8 -15
2744 10 3 -0.1 81.17406339261349 108.35565233421356 90.52212318547686 39 -8 -15
2915 10 6 0.1 81.76021687924556 108.13189159737979 95.13375240142194 39 -8 -15
434 2 3 0 88.27249722113659 108.11751650988649 88.77280476652605 39 -8 -15
334 2 6 0.1 85.04424634379484 100.08202722391786 97.02753501602405 39 -8 -15
361 2 3 0 88.34207293625917 106.47069357893598 97.49596627693072 39 -8 -15
2914 10 6 0.1 83.33727160663952 109.26402214233272 94.80297094281899 39 -8 -15
352 2 3 0 86.91685256553745 102.76022346034823 97.46713305268872 39 -8 -15
2787 10 6 0.1 83.91483244960897 108.32983781338028 90.70402002673168 39 -8 -15
2688 10 3 0 84.33118001367451 106.79471340421631 97.97041170917623 39 -8 -15
4040 14 6 0.1 79.52899010246207 106.83571600254848 98.99115895796817 39 -7 -16
349 2 2 0 88.40237998867146 108.5936759916352 96.55929604663483 39 -8 -15
2690 10 3 0 84.12122222817057 108.73196840979394 96.80435589698347 39 -8 -15
2675 10 3 -0.1 84.03857022806328 105.50978230433907 98.19579152886487 39 -8 -15
339 2 3 -0.1 86.41456904224421 101.53692333567511 97.62211637690432 39 -8 -15
2738 10 3 -0.1 79.7072652677902 102.75931847695009 89.81537455466311 39 -8 -15
2764 10 1 -0.1782 82.55801653230445 109.21165845214875 92.06259752108053 39 -8 -15
431 2 3 0 88.46775600737885 108.95824380735165 89.80880474613967 39 -8 -15
449 2 3 0 87.72168678013814 108.8414053686645 90.88199734164161 39 -8 -15
2753 10 6 0.1 81.34052264949092 109.208768486103 89.84370255729903 39 -8 -15
3877 14 3 0 80.19120000315901 108.78602725066432 98.64147986540127 39 -7 -16
357 2 3 -0.1 87.70784310049338 103.17436526208812 98.4546913533541 39 -8 -15
350 2 7 -0.15 88.15718743232024 109.21966751763418 95.4219165237891 39 -8 -15
2692 10 3 0 85.41560017392001 108.56628484920579 98.75860055481834 39 -8 -15
2766 10 5 -0.05 83.78154111948132 109.23559656591998 91.31674022494938 39 -8 -15
2691 10 3 0 85.00855661279581 109.29049472632447 97.73173584250803 39 -8 -15
4976 18 3 0 80.35480806111642 100.50528570771934 98.30057536566291 40 -9 -15
2700 10 3 -0.1 83.82904616298833 109.52491254858461 95.70654168535839 39 -8 -15
568 2 6 0.1 86.8779469399861 100.92268865147885 98.40678732585941 39 -8 -15
4062 14 6 0.1 79.35041084669803 108.55340201947598 94.52109074402034 39 -7 -16
356 2 3 0 88.21293719738716 104.41790658571432 98.45754056467584 39 -8 -15
2693 10 3 -0.1 85.2511706171301 107.30274235234462 98.75655595076114 39 -8 -15
2786 10 6 0.1 84.63489093273856 109.02469384075722 92.02628249133029 39 -8 -15
2761 10 6 0.1 79.55001688859664 101.72860818152832 90.25348868826687 39 -8 -15
2904 10 6 0.1 84.43734110516279 104.94266103686607 99.13352426149473 39 -8 -15
2698 10 6 0.1 85.81030901024118 106.83414457362602 99.48090613207718 39 -8 -15
4057 14 6 0.1 79.27583985430458 106.78673159863504 95.81414080971861 39 -7 -16
3878 14 2 0 79.4285737535412 109.25801729392614 97.66045889739358 39 -7 -16
2694 10 3 -0.1 86.28658657143669 109.12050071216002 99.66442131307097 39 -8 -15
4058 14 6 0.1 79.64268544652356 104.48521701060349 96.26206372467766 39 -7 -16
4968 18 3 0 80.84229559690078 101.5896402443756 98.9668343761933 40 -9 -15
2739 10 3 0 79.6999135118869 105.21853869004727 88.61380826900665 39 -8 -15
3902 14 3 -0.1 80.15237108226987 107.60858068747993 99.26042519395409 39 -7 -16
4969 18 2 0 81.91481136790013 101.45003847194235 99.58167659751939 40 -9 -15
4971 18 3 0 80.17195627037819 102.71133767314163 99.12064186246033 40 -9 -15
524 2 6 0.1 86.60858325607322 109.8181108582668 92.32591663080618 39 -8 -15
2695 10 3 -0.1 86.83998825269049 110.30733896630345 99.54324247851733 39 -8 -15
4973 18 3 0 79.1290558621675 100.56174494236846 97.79011247871006 40 -9 -15
358 2 3 -0.1 88.88786457597196 104.83085121387009 99.49695299170128 39 -8 -15
359 2 3 -0.1 89.44931635750541 106.0849346240193 99.51910709899605 39 -8 -15
360 2 3 0 89.25451823351001 106.87397609765316 98.43107485046072 39 -8 -15
346 2 2 0 89.31597214092106 108.98588365328035 97.41495116137482 39 -8 -15
432 2 3 -0.1 89.37719718322086 109.92930943708336 89.75582273157426 39 -8 -15
3891 14 2 0 79.67386171539704 110.46549788791737 97.04465276859423 39 -7 -16
4966 18 2 0 82.58376549441056 100.40557259042941 99.57815508999792 40 -9 -15
362 2 6 0.1 87.84421859993839 102.44616552820806 99.20633428061666 39 -8 -15
452 2 5 -0.05 87.53074057941812 110.03962535915315 91.78589248258157 39 -8 -15
2795 10 6 0.1 84.89178911740619 108.85009373996792 88.81612760126004 39 -8 -15
366 2 3 0 88.78675134937063 110.46734016055866 95.1346660532893 39 -8 -15
2756 10 3 -0.1 80.3121601904462 107.40479844594462 88.67066979142876 39 -8 -15
53 1 8 0.05 96.37161690530235 100.28264769828883 94.00409409586494 39 -9 -15
3341 12 3 -0.1 96.18517873824823 110.39930091907837 95.00433134743685 39 -9 -15
574 2 6 0.1 92.99819872924768 108.5175503482601 99.45258727191259 39 -8 -15
572 2 6 0.1 92.4583830092948 107.33266776180815 98.28871142422783 39 -8 -15
3342 12 3 0 95.054722570845 110.49063846348557 94.29014279892073 39 -9 -15
754 3 6 0.1 99.50574916983246 103.2026846133723 90.95080012319615 40 -9 -16
665 3 3 0 93.80102101782902 102.98966416358728 88.70888332010611 40 -9 -16
3301 12 2 0 92.66680599635056 107.36160416969422 88.80957662707658 39 -9 -15
674 3 3 0 95.79400416633746 104.57113437468351 91.84458764998838 40 -9 -16
5649 20 6 0.1 98.66851614962779 109.92086724213871 90.88690210481067 40 -9 -15
570 2 11 -0.3 92.16234223212166 107.92796848701077 99.13513020572348 39 -8 -15
52 1 6 0.1 95.33589919825172 100.55931031738398 99.16069463021681 39 -9 -15
3320 12 10 0.28 89.6313383750055 104.82523522947105 90.52368466453885 39 -9 -15
697 3 3 -0.1 96.87662581055753 104.25468740471571 99.32154203083306 40 -9 -16
5594 20 6 0.1 97.69274163004248 107.49746975271933 99.19758415474134 40 -9 -15
371 2 6 0.1 92.06728400550892 109.72821428384177 97.31748368068345 39 -8 -15
695 3 3 0 99.08254240258682 103.48570013591623 99.3338858407883 40 -9 -16
669 3 2 0.14 92.2386735880561 102.35383873076897 90.41083456297079 40 -9 -16
5648 20 3 -0.1 99.42777750296891 109.34915941513535 91.36957543318455 40 -9 -15
3349 12 6 0.1 95.14732584426054 109.3291881082376 89.26401312032114 39 -9 -15
3256 12 6 0.1 89.71544952725614 107.12807296015154 92.56183708834067 39 -9 -15
453 2 6 0.1 89.83507985223139 110.42802412746752 90.60652580245443 39 -8 -15
3343 12 6 0.1 96.3150116090244 109.9027289250756 96.02235481181047 39 -9 -15
3417 12 6 0.1 92.47298441543 107.15920330289582 95.31268162167154 39 -9 -15
3428 12 8 -0.1 91.92380000585052 107.47492968525862 90.96569513828432 39 -9 -15
3435 12 6 0.1 94.83930258284438 109.19572729808272 91.69012800336918 39 -9 -15
3299 12 3 -0.1 94.47538615770328 108.74891722908268 88.72759535803222 39 -9 -15
627 3 5 -0.05 91.32473630866295 103.22162209190338 95.73101628243595 40 -9 -16
530 2 8 -0.1 90.96634697249499 108.88960869059171 98.92994533291827 39 -8 -15
3316 12 8 -0.1 91.76276117373806 106.91494325611845 92.47930356931892 39 -9 -15
3310 12 2 0 91.77552866080725 106.74361639662301 89.68043436578981 39 -9 -15
689 3 6 0.1 93.24685872191459 102.29863431833431 95.69125596846345 40 -9 -16
54 1 2 0 97.89705499785387 100.4547300633084 92.28103096164946 39 -9 -15
670 3 2 0.14 93.25646198605227 103.4399840757495 91.984763272932 40 -9 -16
840 3 6 0.1 94.67762422750197 106.03967142758184 98.90949066654885 40 -9 -16
370 2 2 0 89.91327677002934 110.1692456506616 97.28012086457201 39 -8 -15
708 3 3 0 99.92977855433855 102.56015839830297 99.84940317484026 40 -9 -16
835 3 6 0.1 97.03195359051425 104.95830910466435 98.57807333152883 40 -9 -16
57 1 2 0 98.99633319542062 100.23645433674697 91.60809923577128 39 -9 -15
3319 12 4 -0.5600000000000001 89.95415671012806 104.91553079360398 89.57941093560032 39 -9 -15
629 3 6 0.1 90.8436937557095 102.55353376138183 94.96172107825993 40 -9 -16
3257 12 6 0.1 90.28178776344458 105.48030474872532 92.75101707738678 39 -9 -15
839 3 5 -0.2 94.4937766897458 104.9159019352929 98.94841573645257 40 -9 -16
3436 12 1 -0.3 90.5397255897827 106.64831625599055 94.43776746787374 39 -9 -15
3467 12 5 -0.2 93.78630929918477 109.7068426787371 94.51879529673712 39 -9 -15
5583 20 7 -0.15 99.73093910814983 107.24763847757596 99.93024311841258 40 -9 -15
3465 12 6 0.1 93.19909565195971 109.9209092635272 91.67768699587583 39 -9 -15
3466 12 6 0.1 93.94377449096575 107.07118946041814 91.13493439601228 39 -9 -15
721 3 6 0.1 97.79808427291584 105.18345809878923 94.79848922328397 40 -9 -16
696 3 3 0 97.84555757394673 103.51679044510176 99.87804023533141 40 -9 -16
677 3 3 0 97.65598051221038 104.80179929230961 90.4298006797315 40 -9 -16
345 2 8 0.05 91.17274841413801 110.02753879469049 98.01544381448377 39 -8 -15
859 3 6 0.1 91.89294396316218 103.57815005732702 98.8710521618216 40 -9 -16
5810 20 6 0.1 98.4386449286134 108.95767558508595 97.49767397158213 40 -9 -15
841 3 6 0.1 93.53372226939933 104.8264179878353 99.40584816541805 40 -9 -16
3469 12 6 0.1 93.74164193844663 109.18846796851497 95.50376622091235 39 -9 -15
347 2 2 0 89.73529496267643 108.14448903837578 98.32195728152352 39 -8 -15
3315 12 6 0.1 91.47894241393945 108.84676754127587 93.09295901468695 39 -9 -15
789 3 6 0.1 92.6506790713175 102.17008210146616 98.13728334914818 40 -9 -16
698 3 3 -0.1 99.48134244403947 104.24849555995917 98.24596848763693 40 -9 -16
3317 12 6 0.1 92.57763770646808 106.19679184014547 92.57421081106692 39 -9 -15
672 3 3 0 95.83435568985371 104.82845228023453 94.02659887629547 40 -9 -16
678 3 2 0 96.87540181832082 104.57710995659266 89.30886093453049 40 -9 -16
667 3 2 0 93.94428138371985 103.71255028933567 90.83191132762165 40 -9 -16
691 3 4 -0.5600000000000001 92.12787499882363 102.6801139204008 91.76460598269023 40 -9 -16
5572 20 3 -0.1 98.71442073399797 107.7992246713107 99.19688978127225 40 -9 -15
679 3 2 0 95.56966578330317 104.23614451168005 89.5404734700409 40 -9 -16
3434 12 5 -0.2 93.80409281996853 109.08270931745744 91.86293669384419 39 -9 -15
801 3 8 -0.1 95.04095541176798 104.3408295903539 95.24421151011762 40 -9 -16
682 3 2 0 93.93796037746601 103.93713020196383 93.15829138546015 40 -9 -16
821 3 6 0.1 99.3715599594459 105.97799482100338 90.93265655933166 40 -9 -16
675 3 3 0 97.07477035371537 104.85049832030137 91.70167717129857 40 -9 -16
836 3 6 0.1 98.91592178964638 105.11456692864678 97.83771956459287 40 -9 -16
56 1 2 0 98.97860577702471 100.0689543870123 90.28193502713202 39 -9 -15
3487 12 6 0.1 91.20071364854856 108.44016151539607 95.20309212950752 39 -9 -15
3255 12 5 -0.05 90.51292563097249 106.49241218862952 93.03585900772174 39 -9 -15
78 1 2 0 97.89604350369044 100.33708386364677 93.67643233451169 39 -9 -15
876 3 6 0.1 99.11057223342941 105.62640194687094 89.33095425616068 40 -9 -16
3430 12 6 0.1 91.26255064236848 108.29921758047269 90.83222443115459 39 -9 -15
838 3 6 0.1 95.38849760037616 103.38501922701161 95.53684180103501 40 -9 -16
802 3 6 0.1 93.29249944811808 105.116649026727 94.57155739762364 40 -9 -16
692 3 10 0.28 91.51090392446932 102.2620205295531 92.4472067446997 40 -9 -16
3344 12 8 -0.1 93.62147293116601 108.63219187445407 93.37114526397437 39 -9 -15
281 1 6 0.1 95.5542523788119 101.75339290604262 92.67384851482059 39 -9 -15
3300 12 3 0 93.56125471716592 108.12986072201305 89.39357381617167 39 -9 -15
5571 20 3 -0.1 99.13793561683894 108.56948888629918 98.16575688673618 40 -9 -15
830 3 6 0.1 94.85232934750034 103.27804631459367 97.43785204160156 40 -9 -16
688 3 8 -0.1 92.85035603345261 103.26642034239947 95.68441341394434 40 -9 -16
681 3 6 0.1 98.82699845255694 105.38625294156496 92.83791529919378 40 -9 -16
55 1 2 0 96.7239830634536 100.44651159619518 91.55804779641016 39 -9 -15
800 3 8 -0.1 93.64075669151869 104.11652812322178 94.61227101896867 40 -9 -16
5793 20 6 0.1 98.1471892683145 107.93280905236664 92.4009193879676 40 -9 -15
238 1 8 -0.1 95.66800134161346 100.69632455411941 92.66300410805161 39 -9 -15
267 1 5 -0.05 95.23670705136811 100.27296483865744 96.27241978202619 39 -9 -15
5647 20 3 -0.1 99.21882439898269 108.3662153973275 92.27568637280046 40 -9 -15
716 3 8 -0.1 94.37182402451046 104.2596363628749 97.5277833415659 40 -9 -16
3468 12 6 0.1 92.7751904071134 110.28169106194171 94.59292827199585 39 -9 -15
808 3 1 -0.3 91.04378867776204 102.71059211273715 97.10969293206631 40 -9 -16
68 1 3 0 96.74501175771087 100.18831309082941 90.18607612603537 39 -9 -15
673 3 2 0 95.20344632504941 104.51812463070844 92.97918271596018 40 -9 -16
51 1 1 -0.3 95.80545379443777 100.96604975003045 95.1491795851991 39 -9 -15
3416 12 5 -0.05 91.67139238355384 107.62093580239994 94.7042863052621 39 -9 -15
208 1 6 0.1 96.93360631270241 100.72592779905231 97.47001685123394 39 -9 -15
3314 12 8 -0.1 92.17381014743279 108.01903531018664 93.3996208948748 39 -9 -15
686 3 8 -0.1 92.92452086738574 104.03181820723844 97.07461565138544 40 -9 -16
788 3 5 -0.05 92.13589210638787 103.08481775851774 97.90578533320448 40 -9 -16
671 3 3 -0.1 97.12948661393362 105.15650787870408 93.98970549815195 40 -9 -16
628 3 6 0.1 91.05691872901787 104.24843733584278 95.69392633344661 40 -9 -16
668 3 2 0 93.25046222981727 103.13122784715603 89.85158929363938 40 -9 -16
684 3 3 -0.1 91.67186120818539 101.45740661387936 89.59237080741983 40 -9 -16
3298 12 2 0.14 90.9798632004108 105.77713297598797 89.08524817842411 39 -9 -15
685 3 6 0.1 90.97772641456702 100.8693306883178 90.08834287958923 40 -9 -16
687 3 6 0.1 92.4527322036465 105.02876403379605 96.9716889396971 40 -9 -16
837 3 6 0.1 94.59702459541376 106.17253415302733 96.2691116482936 40 -9 -16
3429 12 8 -0.1 93.38380745375031 107.95819306434322 90.89915979188817 39 -9 -15
3458 12 6 0.1 94.29215493396336 107.83615887709189 93.57964838563912 39 -9 -15
806 3 5 -0.2 95.05805329418463 105.15629093165137 96.44799741531101 40 -9 -16
807 3 6 0.1 96.10933268007057 105.48162458982442 96.57862946622616 40 -9 -16
274 1 6 0.1 94.49434552024705 100.95217195273817 96.76611592132211 39 -9 -15
783 3 5 -0.2 99.1086763599632 105.15680360276134 90.28711010136841 40 -9 -16
676 3 3 -0.1 97.76297943291584 105.16509725127779 92.80322157514378 40 -9 -16
680 3 3 0 95.0856388632692 104.19863148480795 90.71848510004388 40 -9 -16
279 1 6 0.1 94.70258353084628 100.36637750732473 89.80383785930526 39 -9 -15
67 1 3 -0.1 95.67461992387457 100.10439865799079 89.39144260883728 39 -9 -15
714 3 3 0 95.63272218790267 104.1612388709276 99.75271871088523 40 -9 -16
5792 20 6 0.1 99.82125329153017 107.23471647578714 93.9140928288391 40 -9 -15
280 1 6 0.1 93.75418799108468 100.42550220779896 91.82023402596664 39 -9 -15
443 2 2 0.14 89.73229845891582 110.29608916549745 88.59637584815994 39 -8 -15
283 1 6 0.1 93.90133081006222 100.09804288039594 93.48946205204685 39 -9 -15
573 2 6 0.1 90.78665568825565 109.3281676954737 99.92870036078196 39 -8 -15
575 2 6 0.1 91.90121824775724 107.30257055412709 99.98678830294777 39 -8 -15
4979 18 6 0.1 85.57838189492917 102.64745897486628 100.29697972751454 40 -9 -15
1479 6 2 0.14 79.62231666826415 103.33200628896074 103.6958071902488 40 -9 -16
4983 18 2 0.14 83.61775400531835 100.50850307144117 100.46828524706476 40 -9 -15
4977 18 4 -0.39 83.70259067990254 101.86057889923214 100.96747330311501 40 -9 -15
5205 18 5 -0.2 84.82984905951729 100.0829798280456 103.9452585288356 40 -9 -15
5206 18 6 0.1 85.64878648959461 100.6534103219076 103.46689608005894 40 -9 -15
5234 18 6 0.1 85.66090322801172 102.07559496385244 101.85264126449447 40 -9 -15
4978 18 5 0.06 84.97451636873296 102.60568208288137 101.21553694580982 40 -9 -15
4970 18 2 0.14 82.43567956559936 102.32625001189743 100.50165577314573 40 -9 -15
1730 6 6 0.1 81.73937502793922 104.15116509549026 105.46746486312452 40 -9 -16
5207 18 6 0.1 83.9490360258006 100.67423667034737 103.67410540395885 40 -9 -15
5155 18 6 0.1 84.29374800105894 102.54704095093807 103.80795544539079 40 -9 -15
5149 18 3 -0.1 84.7529037163231 103.50127020060279 104.01835195516108 40 -9 -15
5154 18 1 -0.1782 84.69472940390781 103.94950138623005 101.66194220355383 40 -9 -15
5150 18 3 0 84.8933543132418 103.80866541065491 105.28475338870265 40 -9 -15
3881 14 2 0.14 81.9171697446822 109.51989013841596 100.10071402552435 39 -7 -16
5255 18 6 0.1 82.27625059691869 104.29623633534426 101.27866786933635 40 -9 -15
5194 18 8 -0.1 85.00096749082972 100.09192179267585 105.49579481754111 40 -9 -15
5148 18 3 0.0282 84.95272499309206 104.32814973041536 103.00859682187033 40 -9 -15
1672 6 6 0.1 81.8303809988114 101.98954201921939 104.81661831564122 40 -9 -16
5254 18 3 -0.1 81.87921768226947 103.47162424214474 100.6966743938751 40 -9 -15
137806 0 12 0 88.59341812085123 100.50290207130413 103.82477165066132 0 0 0
1475 6 6 0.1 82.2357466006468 105.39250005493714 104.35649857756616 40 -9 -16
1675 6 6 0.1 81.63498388634123 100.87512601068603 102.81674725017812 40 -9 -16
5233 18 6 0.1 86.47732074935976 101.49546565602569 105.97097644855482 40 -9 -15
5161 18 8 -0.1 85.42355091149878 101.43155739988438 106.08149948856223 40 -9 -15
5151 18 3 0 84.98054292734014 105.11561968943799 105.61716662927952 40 -9 -15
5137 18 3 0 84.81011717377687 102.84650023213604 106.22651191173219 40 -9 -15
1671 6 5 -0.2 81.18783556701428 100.23838960649593 103.60437151030926 40 -9 -16
5145 18 3 0 85.16478732812305 105.97892826180498 104.56605908153722 40 -9 -15
5146 18 3 0 85.1260221128184 105.61129668454416 103.31530544769979 40 -9 -15
1610 6 3 0 81.788500352637 100.16287702167342 108.7459509501179 40 -9 -16
1474 6 5 0.06 81.34567033321353 105.01511866610593 104.94630701830214 40 -9 -16
1702 6 6 0.1 81.64290981370992 102.42136847576558 106.98881905147691 40 -9 -16
6607 23 3 0.01 89.24926320434452 106.13265331969207 106.61037881351345 38 -9 -15
5138 18 3 0 85.24450077805389 105.43314279551534 106.85755365211115 40 -9 -15
5136 18 3 0 85.00652674152067 103.28106490010299 107.49308358244022 40 -9 -15
6602 23 4 -0.22 88.79211598096205 105.78641639002532 107.69775194529346 38 -9 -15
5153 18 6 0.1 85.49905753454394 106.2490199928757 101.35175860829393 40 -9 -15
5147 18 3 0.01 85.37025289449636 106.56934164980946 102.40286341991379 40 -9 -15
5141 18 3 -0.1 85.5524941392823 106.69994317848261 107.1553192898302 40 -9 -15
1669 6 8 -0.1 81.03843167348346 101.31452256897671 104.6964187324238 40 -9 -16
1650 6 1 -0.1782 80.87668341953034 106.09010471974692 105.81192053543994 40 -9 -16
5135 18 8 0.05 85.27151032051658 101.05233739381957 107.59456458259015 40 -9 -15
1644 6 3 0.0282 81.36577302593867 106.13996264591356 107.03723868802963 40 -9 -16
5144 18 3 0 85.53085107730237 107.1974799185535 104.86857271607718 40 -9 -15
5139 18 3 0 85.31598994585707 104.48773402045626 107.77301744607722 40 -9 -15
4041 14 6 0.1 81.26338584017533 106.30522455844698 100.50157873729438 39 -7 -16
1645 6 3 -0.1 81.2378359000725 105.04767613660158 107.80671115662312 40 -9 -16
5160 18 6 0.1 84.29536568859577 100.60113786241835 107.66496128938977 40 -9 -15
1642 6 3 0 81.93037541738202 107.25233450643735 107.50690867800634 40 -9 -16
5012 18 1 -0.0564 86.5348987364491 103.83737264122402 111.15580699265672 40 -9 -15
5128 18 1 -0.1782 86.24404484305437 100.16852253500107 108.09433068728585 40 -9 -15
1701 6 5 -0.2 80.64929406834482 101.82708888812465 107.07857521601359 40 -9 -16
6613 23 6 0.1 88.60573580373598 106.79094490297258 106.03120236822228 38 -9 -15
5159 18 2 0 85.10796153054181 102.30888748064652 108.33301256242744 40 -9 -15
5200 18 6 0.1 85.6271674238982 107.1499250782365 108.14948625519307 40 -9 -15
6603 23 3 0.01 89.26149338299481 104.82148666548895 108.38534223594343 38 -9 -15
5156 18 3 -0.1 85.56209514297257 107.64310017983306 106.15221856503233 40 -9 -15
1690 6 8 -0.1 80.91896955388522 101.42677709356917 108.54693459623687 40 -9 -16
5142 18 4 -0.22 85.40277325074962 107.80757353820798 102.71881173304807 40 -9 -15
5162 18 6 0.1 88.59912025209591 100.56420270646376 108.83668869405479 40 -9 -15
4568 16 6 0.1 87.60560415747197 108.03864514094045 108.75981961200675 39 -7 -17
1643 6 3 0.01 82.18711399953985 108.26128612426736 106.6492559347705 40 -9 -16
1685 6 8 0.01 80.49780697350103 100.73280160934875 106.0247106437365 40 -9 -16
1651 6 6 0.1 80.56969918906951 104.33074111737139 107.40343208844064 40 -9 -16
1641 6 3 0 82.42614550155683 107.2475478957561 108.71401986562918 40 -9 -16
5143 18 3 0.01 85.7400539085946 108.08800215809251 103.9193097176356 40 -9 -15
5140 18 3 -0.1 85.75072095169683 104.65285202673834 109.09788285864383 40 -9 -15
1649 6 6 0.1 81.85192794601276 108.3168444228163 105.66855786038553 40 -9 -16
5157 18 3 -0.1 85.40553120440602 102.44682186852992 109.61738411630144 40 -9 -15
6612 23 6 0.1 88.74581750734139 104.39847288264797 109.27163068996768 38 -9 -15
4572 16 3 -0.1 87.38377141390082 107.29462740486952 111.16054085927499 39 -7 -17
1751 6 6 0.1 80.38470539691495 107.34896089841722 103.36654491726014 40 -9 -16
3896 14 3 -0.1 82.12331253198917 108.20853411912158 100.52452064069979 39 -7 -16
2699 10 6 0.1 86.68462679008462 108.43932664624361 100.43106917153715 39 -8 -15
1729 6 6 0.1 82.72633945176769 102.38915479162786 109.19895749260434 40 -9 -16
1647 6 3 0 82.13407060154373 106.2112786081819 109.55112101937925 40 -9 -16
5199 18 6 0.1 85.93107763219321 105.5858003868933 109.5364944785101 40 -9 -15
1646 6 3 0 81.67494380295628 105.05418236173598 109.04187610153474 40 -9 -16
1633 6 3 0 81.52222726776384 103.94818161946938 109.78820180804884 40 -9 -16
1640 6 3 0 83.02182706686189 108.33140781612562 109.12651318989944 40 -9 -16
1657 6 8 -0.1 81.66652490912834 102.40620634243089 109.47953371000897 40 -9 -16
1476 6 3 0 79.94645964463211 102.00289498339723 103.80787905088924 40 -9 -16
5001 18 6 0.1 88.10111371449608 102.21354857824889 109.93242721254839 40 -9 -15
1639 6 3 0.01 83.13044960250798 109.3873606283417 108.28826159377988 40 -9 -16
5158 18 3 0.0282 85.89900144166475 103.63082107034668 109.94315051997708 40 -9 -15
3897 14 6 0.1 82.81216099746516 107.88365304530046 101.23262308819608 39 -7 -16
5214 18 6 0.1 85.63458022961122 108.63970826476438 106.29454553066796 40 -9 -15
1638 6 4 -0.22 82.64949072057944 109.29830678788412 107.14533166967283 40 -9 -16
1703 6 6 0.1 79.80952517056522 102.6173267433331 107.06553585318188 40 -9 -16
1731 6 6 0.1 79.84579741400199 101.26168602619782 108.91864610492544 40 -9 -16
1473 6 4 -0.39 80.25977016801966 104.62676159345463 103.98975120367089 40 -9 -16
4559 16 3 0.01 87.76435932598112 108.83879269907996 109.49426585704379 39 -7 -17
1637 6 3 -0.1 83.2007319300869 107.39858309572529 111.17900664570317 40 -9 -16
5227 18 6 0.1 85.29359445193654 101.60217924512959 110.2998975988659 40 -9 -15
5152 18 6 0.1 85.66585562623568 109.11909378879234 104.18073286941743 40 -9 -15
4560 16 3 0 87.58391476039532 108.52215109575957 110.77985622525404 39 -7 -17
4558 16 4 -0.22 87.67528511826286 110.02353326548018 109.02426375141494 39 -7 -17
4630 16 6 0.1 87.83836701487141 106.51490958022622 110.5951519725182 39 -7 -17
1750 6 3 -0.1 79.62221804416464 106.70069940255217 102.93300033872202 40 -9 -16
4994 18 3 -0.1 88.0918825434181 102.04656264899151 110.96555705604366 40 -9 -15
1632 6 3 0 81.96702776064592 104.00713421161234 110.98785273350663 40 -9 -16
1686 6 6 0.1 79.4695261373654 100.51699759200392 105.99236238287385 40 -9 -16
3895 14 3 -0.1 81.20253888761809 107.30305589172656 100.09485635960978 39 -7 -16
1648 6 6 0.1 83.62818601219044 110.34269290391012 108.50568554009097 40 -9 -16
1652 6 3 -0.1 83.50654703234305 108.38979448730868 110.36062278889483 40 -9 -16
1656 6 6 0.1 80.48262203725467 101.33185691590481 111.01422571938485 40 -9 -16
1466 6 2 0.14 79.49381793206382 105.4565337744719 103.19813912782172 40 -9 -16
363 2 6 0.1 88.98408051295071 104.07136532495684 100.22287647015375 39 -8 -15
1710 6 6 0.1 84.23650309770221 109.21868876450137 110.58747096883076 40 -9 -16
1634 6 3 0 82.58161325365525 106.2865775032476 110.82516650131336 40 -9 -16
6715 23 6 0.1 89.48303836181643 109.99658024261817 106.41960789192261 38 -9 -15
1478 6 2 0 79.18204769065211 101.09902072011113 103.07133241496891 40 -9 -16
1631 6 8 0.05 81.5008132426749 101.6892883336637 110.8547806204573 40 -9 -16
137884 0 12 0 88.49418024930593 104.40342566837982 103.5019049723302 0 0 0
1624 6 1 -0.1782 82.35498738411593 100.54836730407125 111.04058573686811 40 -9 -16
4984 18 3 -0.1 80.72445205993805 103.66868637642644 100.00104101477226 40 -9 -15
4985 18 6 0.1 80.21063284948596 104.57599476671285 100.14632725062603 40 -9 -15
6633 23 8 -0.1 94.74674250382743 110.41124424256124 103.45316579563925 38 -9 -15
137880 0 12 0 91.51833827865106 103.46628998746093 103.0248282699795 0 0 0
6683 23 6 0.1 99.95686997701846 108.56117268012753 109.68106552298173 38 -9 -15
2024 7 3 -0.1 92.66680007583271 109.97172892143546 108.39035163185092 39 -8 -17
6654 23 8 -0.1 95.89786283033568 106.67067433675719 103.85654226856752 38 -9 -15
6666 23 6 0.1 94.34813469856907 107.9896575912711 104.22826746137672 38 -9 -15
6667 23 6 0.1 94.24836718345365 107.29761965932862 102.56280608506006 38 -9 -15
693 3 3 0 97.59084522936477 102.84643452089878 101.01731115135149 40 -9 -16
6610 23 3 0 93.03628487103032 105.1647628722603 105.82360820032044 38 -9 -15
6473 23 6 0.1 99.29785826566885 107.44085399241807 108.31584192533997 38 -9 -15
2040 7 6 0.1 91.79567926064857 107.49360498635318 108.7441834008832 39 -8 -17
6616 23 3 -0.1 91.06609347284913 103.42369450666243 108.89130678181806 38 -9 -15
2344 9 3 -0.1 94.96336247636785 107.25947764219413 110.95529188828965 38 -7 -17
6617 23 3 -0.1 96.90172496200385 102.86577945178752 106.63691337838294 38 -9 -15
6437 23 4 -0.39 91.56681882723845 110.19515242335191 104.4321361595767 38 -9 -15
6573 23 2 0.14 97.57470943464793 108.3285450389452 103.91790113905896 38 -9 -15
2626 9 3 -0.1 97.11870684665627 110.2098589783631 107.98342496270618 38 -7 -17
6454 23 3 -0.1 98.58564581155451 103.78593721859352 108.90311466294546 38 -9 -15
6564 23 3 -0.1 98.05711653212812 110.48283329293179 101.26445233798759 38 -9 -15
1764 7 3 0 92.0436018675307 110.18503114433906 110.52687132515702 39 -8 -17
6660 23 6 0.1 92.71503882623699 102.30297349324684 109.30869870244848 38 -9 -15
6636 23 6 0.1 94.51449986334495 110.24639330387757 104.54854451344573 38 -9 -15
6571 23 3 0 99.76563111341184 108.23031607985773 104.75390046213681 38 -9 -15
6598 23 3 0 93.04814077105598 103.66309332698492 107.66759776611586 38 -9 -15
2627 9 6 0.1 97.45719114310155 110.2750810661346 106.9882829896656 38 -7 -17
6665 23 5 -0.2 94.91927726037605 107.76366558961217 103.32394457844286 38 -9 -15
823 3 6 0.1 96.30044916023967 102.40097913947135 102.49600717471414 40 -9 -16
2340 9 3 0 96.23147273143891 109.45456748168371 110.44815287699308 38 -7 -17
6570 23 3 0.0282 99.24075680013736 107.29634603046927 105.59180523412019 38 -9 -15
6593 23 4 -0.39 96.9197259405925 109.19734943283984 103.01141070381016 38 -9 -15
6458 23 3 -0.1 99.19778436762178 101.73206122797627 109.78484102141707 38 -9 -15
6622 23 6 0.1 98.38069535754144 106.25569512534696 107.86639369073646 38 -9 -15
6605 23 3 0 91.1393456083696 104.93399407539678 107.08068749698708 38 -9 -15
1986 7 3 -0.1 91.21747840683679 107.57863926726955 110.79686211155106 39 -8 -17
6576 23 2 0 99.10105921169354 109.54168194218254 102.99102673091437 38 -9 -15
6575 23 2 0.14 98.01667625755096 109.73051407719349 102.34278810652204 38 -9 -15
6618 23 3 0.0282 96.36448518805494 102.40399150047071 107.81895946082862 38 -9 -15
6600 23 3 -0.1 95.12253967867426 102.62989307165583 108.24265770085641 38 -9 -15
707 3 3 0 99.6728072380069 101.89939369913512 101.00554905736087 40 -9 -16
6597 23 3 0 94.33871315520376 104.89229917510691 105.56159863170835 38 -9 -15
6609 23 3 -0.1 92.418355504704 106.16309006841765 105.1553137081178 38 -9 -15
6574 23 3 0 97.1823244106206 107.25598055116554 104.4334520388564 38 -9 -15
6595 23 8 0.05 96.65540545033011 104.78594030478476 105.05706641217225 38 -9 -15
2029 7 6 0.1 92.73790704127725 109.30200762583767 107.52799314024014 39 -8 -17
6615 23 6 0.1 92.6988320398942 106.3834240218701 104.21210510287246 38 -9 -15
1761 7 3 0 92.11614143780896 109.45219584990404 109.50066471578336 39 -8 -17
6674 23 6 0.1 90.53530312427371 102.87930701747406 109.6677012176414 38 -9 -15
715 3 6 0.1 94.42116774644693 103.5043709753543 101.32538399951386 40 -9 -16
6650 23 6 0.1 95.13433144059181 109.05773985954583 101.7257277435916 38 -9 -15
6439 23 6 0.1 92.77378572575904 108.7589284841943 105.29724193426836 38 -9 -15
6446 23 5 -0.05 99.38407173612308 106.51260038399512 107.84967255008378 38 -9 -15
1760 7 3 -0.1 91.69053469914074 108.11544537857964 109.6325498625879 39 -8 -17
6649 23 8 0.01 95.42454980601335 109.11056670672716 102.74695707356668 38 -9 -15
6687 23 6 0.1 97.99487322061738 102.8494986885805 106.41538704032558 38 -9 -15
713 3 3 -0.1 95.38718787696317 103.52099793543816 100.87729354852115 40 -9 -16
2343 9 3 0 95.9004626144071 108.70288739654154 109.3701443645129 38 -7 -17
6693 23 6 0.1 95.60485096153462 106.5028567763992 105.88013604475498 38 -9 -15
6611 23 3 0 92.41402578401711 104.56804623332769 106.84107771979922 38 -9 -15
571 2 6 0.1 89.96196098394076 106.40545832980229 100.40251251503669 39 -8 -15
5808 20 9 0.3 99.59064196438484 106.09361697314179 101.20225733872914 40 -9 -15
718 3 3 -0.1 96.37376463488337 102.84637066751586 101.51041981707245 40 -9 -16
6438 23 5 0.06 91.89080681374887 108.8033732638296 104.55732525345016 38 -9 -15
6694 23 6 0.1 92.22983829270486 108.5718712817162 103.5816389430109 38 -9 -15
6620 23 6 0.1 96.77294804436455 104.22768329945086 104.09968062624502 38 -9 -15
2570 9 3 -0.1 95.31389231047007 107.52352563235658 109.65398599065696 38 -7 -17
6569 23 3 0.0282 98.03885832386914 106.64539832980768 105.22249494515293 38 -9 -15
6455 23 3 0 99.70802028487634 104.38816087998984 109.34102832527759 38 -9 -15
694 3 3 -0.1 98.50016762263293 102.13576294301602 101.58754024108367 40 -9 -16
6453 23 3 0.0282 98.33610417998497 102.41848792070343 109.05774792151726 38 -9 -15
2356 9 3 -0.1 96.38099429698246 109.05803962350977 108.18763145617545 38 -7 -17
6472 23 1 -0.0564 97.22873505097007 101.83533098888775 108.62730855530846 38 -9 -15
6606 23 3 0 90.55595485573309 105.89028792469422 106.35502502605263 38 -9 -15
6604 23 3 0 90.50203107315676 104.38985119405056 108.12186215605142 38 -9 -15
6659 23 6 0.1 94.83645792769242 102.44026837215215 109.22475777053671 38 -9 -15
6619 23 2 0 96.13399455883983 103.7267794257753 105.93981097336066 38 -9 -15
6572 23 2 0 98.8835125805181 108.66058949025292 103.94595503467627 38 -9 -15
6599 23 3 0 94.31500117513653 103.31821454079059 107.4003120597842 38 -9 -15
2625 9 6 0.1 95.27992131424095 106.77640767708056 108.99006636378232 38 -7 -17
6601 23 3 -0.1 92.35584949201639 103.08702250601891 108.67609074221531 38 -9 -15
6588 23 1 -0.1782 97.82044553624624 105.34000204022482 105.5734418792279 38 -9 -15
6621 23 8 -0.1 95.48496621940578 105.81930827305943 105.08582511328291 38 -9 -15
6462 23 6 0.1 99.0986737791412 100.65874181215483 109.98523732738391 38 -9 -15
6695 23 6 0.1 96.33420978909595 106.00293494130776 103.08730747702049 38 -9 -15
6596 23 3 0 94.90106219028976 103.9000576555713 106.31255325446706 38 -9 -15
6461 23 6 0.1 97.98371514520366 104.36543685392692 108.20274413263107 38 -9 -15
717 3 6 0.1 98.17261013009788 101.56009377749466 102.42337608025282 40 -9 -16
6614 23 1 -0.1782 90.78118125381116 107.88590145278611 104.89291771971158 38 -9 -15
6608 23 3 0.0282 91.20929987436037 106.61511373076635 105.42414463607233 38 -9 -15
2041 7 6 0.1 91.03339842017013 106.56464508633064 110.83200017650286 39 -8 -17
2357 9 6 0.1 96.29610795135832 108.49832193229884 107.2864262665457 38 -7 -17
2624 9 6 0.1 94.72354490048927 106.28631683330033 111.27367841031895 38 -7 -17
1695 6 6 0.1 83.83124791430318 105.70147901676663 112.99031619562274 40 -9 -16
4996 18 2 0 88.93749679924733 101.05245363977606 112.80297622902896 40 -9 -15
1635 6 3 0 82.51134843370973 105.11854311958948 111.52835963881253 40 -9 -16
1497 6 6 0.1 84.6360202106407 101.49632410502771 112.57597304874686 40 -9 -16
3176 11 6 0.1 79.33392228787233 102.593253457319 115.48849481624295 40 -9 -15
1490 6 3 -0.1 84.76070866621308 101.27593288940795 113.61548753806554 40 -9 -16
4997 18 7 -0.15 88.44564127292355 102.06814023982012 113.5650120982063 40 -9 -15
1489 6 3 0.0282 84.52695090927482 102.22990263409741 114.56598502194763 40 -9 -16
4998 18 3 -0.1 87.54117321214298 102.97429196682089 113.04210380315556 40 -9 -15
5224 18 9 0.3 89.00730937583732 101.97710759486651 115.14548089417384 40 -9 -15
1508 6 1 -0.0564 84.17873332731644 103.51913494522854 114.24634669876414 40 -9 -16
1654 6 3 0.0282 83.19160083702315 103.77357713898695 113.25096956464765 40 -9 -16
1723 6 6 0.1 82.12240347728161 101.94163367057833 113.4749439936028 40 -9 -16
1653 6 3 -0.1 82.3611168919934 102.77939989574102 112.83813504955965 40 -9 -16
5002 18 6 0.1 87.03504511721188 103.5962751341658 113.6951160034555 40 -9 -15
1494 6 3 -0.1 84.60121495903702 101.95916110522867 115.88262626044407 40 -9 -16
1493 6 7 -0.15 84.97533311812442 100.69917393992078 116.21681991038281 40 -9 -16
1636 6 3 -0.1 83.22395112783623 104.95247364909373 112.59458366811488 40 -9 -16
1655 6 2 0 81.82003327005235 102.90130775829216 111.70177259324532 40 -9 -16
1498 6 6 0.1 84.39986692714054 102.71228769850754 116.64149128320462 40 -9 -16
4418 16 6 0.1 82.81665749295325 103.97975325417947 117.81681314699333 39 -7 -17
4410 16 3 -0.1 83.0620758386549 107.39192633773294 117.93654997290753 39 -7 -17
398 2 3 -0.1 87.34535321494825 105.45639861210995 122.70461648924532 39 -8 -16
4414 16 3 -0.1 82.66771207468787 105.0944287141064 118.03456067369859 39 -7 -17
4428 16 1 -0.0564 84.65871551537593 105.76252396582652 116.94904335277361 39 -7 -17
4409 16 3 0.0282 83.48472292491039 106.10991192415675 117.67098834050901 39 -7 -17
4616 16 6 0.1 86.9262884121205 106.04040798384848 112.81688588433069 39 -7 -17
4615 16 6 0.1 85.5055067090937 105.99951513694049 114.54668015719014 39 -7 -17
4413 16 7 -0.15 81.54312427931787 105.38577589793343 118.75691663462791 39 -7 -17
4412 16 2 0 81.33073192838889 106.66178030313485 119.15839459976013 39 -7 -17
4556 16 3 -0.1 85.90902236238853 106.76077764823059 115.16799938804374 39 -7 -17
4574 16 3 0.0282 85.6123910628018 106.71991623984903 116.52618372036429 39 -7 -17
1931 7 3 0.01 88.78268706037385 107.4897139218608 119.64617113606504 39 -8 -17
4557 16 3 -0.1 87.09173452913122 107.04591759427512 112.44206769113515 39 -7 -17
4573 16 3 -0.1 86.11334865412029 107.68897376252113 117.35335410191689 39 -7 -17
4555 16 3 0 86.59693961983827 107.80978015212474 114.62335942938536 39 -7 -17
1696 6 6 0.1 83.47284410809858 107.54165757208649 112.21094534489926 40 -9 -16
1940 7 6 0.1 88.19601199723745 106.63578027458232 120.07692902581297 39 -8 -17
4411 16 3 0 81.98980026363628 107.7019821322736 118.78569591762096 39 -7 -17
4643 16 6 0.1 85.71907130655956 107.59370712675685 118.36656793596981 39 -7 -17
4554 16 3 0 86.77987094589102 108.05512160515994 113.32381718267514 39 -7 -17
4417 16 6 0.1 83.57055256154067 108.21031997931749 117.44861924632059 39 -7 -17
4416 16 2 0 80.26148886675895 106.76276799498417 119.88764333559828 39 -7 -17
537 2 6 0.1 86.23932373432362 105.33686492703897 120.8675874741468 39 -8 -16
4640 16 9 0.3 80.32653679378699 104.32041916270725 119.08608266669654 39 -7 -17
2002 7 6 0.1 86.87895459820562 108.37068116372606 121.17681885729603 39 -8 -17
4419 16 3 0 81.72823849544156 108.89820427317797 119.35895835368362 39 -7 -17
4575 16 2 0 86.47954794005969 108.80855894347091 116.74117010002502 39 -7 -17
2873 10 6 0.1 83.73029214855298 107.95994210462877 120.99800932086661 39 -8 -16
1932 7 3 0 88.6875023663195 108.73051484470288 120.10475155550134 39 -8 -17
4408 16 3 0 80.73608219677348 108.93867748924076 120.35732106751523 39 -7 -17
4552 16 3 0 86.74427526625945 108.89554824822855 115.4844912536594 39 -7 -17
1944 7 3 -0.1 87.64357759999237 109.08896095843437 120.83964550624852 39 -8 -17
4906 17 3 -0.1 83.55848886246785 100.62846059684568 121.70541373601571 39 -7 -16
4405 16 3 0 79.82853487021 107.88001564318162 120.36582842138657 39 -7 -17
4567 16 3 0 87.15568014052671 109.31776172658815 112.92049733447539 39 -7 -17
4415 16 7 -0.15 79.61800249707406 105.60802722929161 119.98454631554687 39 -7 -17
4679 17 3 0 82.28756679719373 100.45259605598189 122.16515930833226 39 -7 -16
2729 10 6 0.1 82.82822538192006 106.01599749818801 121.96109022046664 39 -8 -16
4961 17 6 0.1 83.89545693034991 101.65573654866763 121.54960092202737 39 -7 -16
4402 16 5 -0.05 82.53622377884476 110.24254058926195 119.14664043060392 39 -7 -17
1933 7 3 0 89.4414342542201 109.71487957483168 119.59454518364979 39 -8 -17
4578 16 6 0.1 82.90201949473575 110.23383851907442 118.12442950161167 39 -7 -17
2727 10 3 -0.1 83.93245223115053 107.6763142937276 122.0284920301805 39 -8 -16
393 2 6 0.1 85.07379992274461 103.41248495700785 121.46083792067549 39 -8 -16
391 2 3 -0.1 86.54340014461694 104.89832010575296 121.82885170546115 39 -8 -16
4644 16 5 -0.2 80.71149187577299 110.06264321374775 121.43059498943492 39 -7 -17
392 2 3 -0.1 85.79154956694131 103.82336850788639 122.14056750009314 39 -8 -16
536 2 6 0.1 87.91211043262595 106.36954904986834 122.37696802655049 39 -8 -16
4576 16 6 0.1 87.38754212924968 110.3888719777236 117.929556814846 39 -7 -17
4693 17 6 0.1 81.68974548286172 102.5275073189899 122.17373824244642 39 -7 -16
4553 16 3 0 86.94770699331855 110.13387115681245 115.07084747017666 39 -7 -17
4561 16 3 0 87.52940264176478 109.4886726998855 111.68345983292298 39 -7 -17
2872 10 6 0.1 84.95979613908084 109.52818929280386 122.5147395765057 39 -8 -16
4692 17 3 -0.1 81.4671665657984 101.48083647767675 122.41948581740422 39 -7 -16
4995 18 3 0 88.81369808942301 101.02000445081381 111.50736540521571 40 -9 -15
4993 18 3 0.0282 87.40751611528488 102.96809718256699 111.68725912302915 40 -9 -15
1491 6 3 0 85.14669097378126 100.03489070259864 113.97282321391022 40 -9 -16
4566 16 3 0 87.15464102221796 110.35210535411431 113.76218437627965 39 -7 -17
4544 16 1 -0.1782 85.35611478665948 110.26539350830268 118.30675879726984 39 -7 -17
4551 16 8 0.05 86.43065090140702 110.1264766309425 117.41839867167559 39 -7 -17
3171 11 6 0.1 79.12174495835363 100.48720244179107 115.4690633716273 40 -9 -15
4962 17 3 -0.1 80.22313086985538 101.19960164292642 122.84367175064554 39 -7 -16
137899 0 12 0 82.19034411556262 106.02474094370173 115.07468534828959 0 -1 0
1929 7 3 -0.1 87.45441567920946 110.41332737928082 121.12097448835551 39 -8 -17
2728 10 3 -0.1 83.47825482234522 106.5798571631529 122.54546621009587 39 -8 -16
2734 10 3 -0.1 84.69361351341821 108.58524079127713 122.78890968631026 39 -8 -16
4646 16 6 0.1 81.73276705507593 110.45976376384402 121.53944791408566 39 -7 -17
1720 6 9 0.3 85.14947728094762 100.09235263857404 117.81719407977758 40 -9 -16
1172 5 3 0 99.58608682197216 100.87916576247866 115.31619320113481 38 -8 -17
1175 5 3 0 99.43201766035489 101.87144259938819 114.4869531973126 38 -8 -17
1930 7 4 -0.22 89.5896306199019 107.17617649388107 118.73259914701202 39 -8 -17
3385 12 3 0 98.52361556528847 106.69542222686742 121.45451155055162 39 -9 -16
1756 7 3 0 91.48031427322468 109.6900629981013 111.67868302176595 39 -8 -17
1772 7 3 -0.1 90.69842688236889 107.91012221703423 113.05381295084621 39 -8 -17
3401 12 6 0.1 99.69001337704523 109.70499540484343 116.23108568612787 39 -9 -16
1936 7 3 0.0282 91.09845174902527 110.30581592773036 118.09383880990397 39 -8 -17
4988 18 3 -0.1 90.86963049835715 100.02398079516313 115.51636711407156 40 -9 -15
2386 9 5 -0.2 94.26741879145823 108.82350969948922 115.65417569472237 38 -7 -17
1759 7 3 0 91.11114281555716 108.39357588571346 111.85722797492579 39 -8 -17
1935 7 3 0.01 90.33930423740355 108.08744151890927 118.12506724602183 39 -8 -17
2576 9 3 0 94.64807753872128 109.0091473783889 114.17268483643869 38 -7 -17
1934 7 3 0 90.24924172738409 109.3799199904912 118.58874524161095 39 -8 -17
3260 12 1 -0.0564 95.56025261846202 102.58465910782982 122.49292160991752 39 -9 -16
1456 5 6 0.1 96.19206881352356 101.47254560943679 113.78795274118694 38 -8 -17
3407 12 2 0 97.87137228953483 105.0918269715237 122.78144733112916 39 -9 -16
6310 22 4 -0.22 95.86891865696252 100.26707960250329 119.85691078990314 38 -8 -16
2609 9 6 0.1 93.16650670573853 108.84217461634312 115.79798310153392 38 -7 -17
6321 22 6 0.1 97.10752178844194 101.83167548725059 119.65297116663993 38 -8 -16
2348 9 3 0 95.63939902697325 109.30277807069234 111.66517803879495 38 -7 -17
338 2 6 0.1 94.381806158788 106.5391028762318 122.01527626185369 39 -8 -16
6315 22 3 0.01 97.01483776978725 100.79313478150812 119.8969221631738 38 -8 -16
5010 18 6 0.1 91.08031756018825 100.4234710118831 116.50700917080363 40 -9 -15
137892 0 12 0 92.31869132110363 104.59125785825242 119.72717843235696 0 0 0
6152 22 3 -0.1 99.968593068307 104.56067210071706 116.7623733086839 38 -8 -16
4999 18 7 -0.15 89.91365710076246 100.57743972458604 114.7115981174052 40 -9 -15
5000 18 2 0 89.80412555928287 100.2801145904756 113.43796157167327 40 -9 -15
3390 12 4 -0.22 98.45261808921018 108.36250191628733 115.50495602962903 39 -9 -16
3481 12 6 0.1 97.14379414304109 107.67152829633613 122.76916109593031 39 -9 -16
316 2 3 -0.1 93.78846881839446 106.83350301829 122.82014797734895 39 -8 -16
2603 9 5 -0.05 95.01576921146446 109.72874457131937 118.01042630221046 38 -7 -17
2346 9 3 0 95.29178859212733 110.12369431100618 113.80573544838711 38 -7 -17
3406 12 3 0.0282 96.43030375573139 103.58101875235612 122.19534389846427 39 -9 -16
1758 7 2 0.14 90.93013805683164 110.08961574492298 113.8167837440235 39 -8 -17
2347 9 3 0 95.78635809694009 110.299544475915 112.64930105154646 38 -7 -17
2043 7 6 0.1 90.28611677207785 108.38985253004998 114.99244232066371 39 -8 -17
3387 12 3 0 97.18371287865536 105.04401227287022 120.59298790213964 39 -9 -16
2345 9 3 0 95.00288865147196 108.18002221233797 111.96278141863826 38 -7 -17
2544 9 6 0.1 96.11087085963894 109.57670673426885 116.3041245508895 38 -7 -17
6423 22 6 0.1 99.07709478983205 103.63606567953414 118.32852250973332 38 -8 -16
3404 12 3 -0.1 96.72217253130152 105.74361422035149 117.06195218155358 39 -9 -16
3447 12 6 0.1 95.74443316752328 103.58362918653604 120.3533377400829 39 -9 -16
3462 12 6 0.1 96.38164764674299 105.25766710809049 116.21472700078839 39 -9 -16
3399 12 3 0 98.0056874695163 106.71236000358381 119.15928734397788 39 -9 -16
2542 9 8 0.05 95.08990487336557 109.78751721274071 116.50404858217146 38 -7 -17
3388 12 3 -0.1 96.47315541417922 103.9889084726492 120.90549928165055 39 -9 -16
6316 22 3 0.0282 99.26521863863015 100.61017279711012 120.239051301767 38 -8 -16
1180 5 3 0 98.580514891068 100.05760366348031 115.67387865887434 38 -8 -17
3400 12 6 0.1 97.08570789345067 107.03012831970598 114.83907015036127 39 -9 -16
3389 12 3 -0.1 96.56502304563233 105.12445788646711 118.25327573316449 39 -9 -16
1402 5 3 -0.1 98.18591959113192 102.15670399775024 114.0006005207002 38 -8 -17
6322 22 1 -0.1782 99.5068973107383 101.94721177505362 120.12094785984672 38 -8 -16
3398 12 3 0 98.75820116857966 107.20129491099073 120.20370892250884 39 -9 -16
6314 22 3 0 98.07050047579438 100.07559796370536 120.15354051878435 38 -8 -16
1177 5 3 0 97.33633913936576 100.22835561268613 115.14427342182144 38 -8 -17
3386 12 3 0 97.24597170143124 105.61589043779107 119.34053627152471 39 -9 -16
3393 12 3 0 98.11607102623948 107.29275291263092 117.9668560237571 39 -9 -16
3391 12 3 0.01 97.6638508160439 107.43026068574129 115.7008058250355 39 -9 -16
2388 9 6 0.1 94.72952952835037 107.92319858820363 116.01665826875865 38 -7 -17
2608 9 3 -0.1 94.57807893081397 107.95890695333146 113.29843223949746 38 -7 -17
3384 12 3 0 97.91441862584033 105.54816536473093 121.58455538507197 39 -9 -16
1176 5 3 -0.1 97.17452007625963 101.27892502572814 114.29338389919388 38 -8 -17
3448 12 6 0.1 96.03262675033685 104.2205171173456 118.26496192235895 39 -9 -16
2613 9 6 0.1 94.0706127153104 107.07061016589194 113.58911143185185 38 -7 -17
1773 7 6 0.1 90.39388406891075 106.9104151095468 113.35710274350737 39 -8 -17
3396 12 3 0.0282 99.47192500456579 108.89861631784001 118.8552196004724 39 -9 -16
3395 12 3 0.01 98.96529029472491 108.90843855989291 116.56152651802273 39 -9 -16
1941 7 6 0.1 91.07012882522446 107.85018251437323 117.34992876626566 39 -8 -17
2610 9 6 0.1 95.26867322569808 108.73761672285177 118.2553165175733 38 -7 -17
3394 12 3 0 98.85035647188012 108.3523912287774 117.78421120745895 39 -9 -16
3397 12 3 -0.1 99.49117749637644 108.2752622219596 120.02849131898833 39 -9 -16
1457 5 6 0.1 97.84105140729503 102.79821254271639 113.19238603127505 38 -8 -17
2042 7 3 -0.1 90.60522360861026 108.80963693503725 114.05882848403341 39 -8 -17
6153 22 6 0.1 99.09174623359445 104.6949312271979 116.24785773296699 38 -8 -16
3392 12 3 0 97.49403077592504 106.79467541125456 116.89357982158546 39 -9 -16
1942 7 1 -0.1782 91.50129036630535 110.3606694937197 116.80393058229382 39 -8 -17
1757 7 2 0 91.3136854072606 110.49508834042433 112.63636165523496 39 -8 -17
3454 12 6 0.1 98.1473304349186 109.93433981160189 122.36853531665781 39 -9 -16
2604 9 6 0.1 94.01252745166232 109.8816615240527 118.3650076638339 38 -7 -17
3455 12 6 0.1 99.6924209618439 109.65045347605677 122.17778304174021 39 -9 -16
554 2 6 0.1 92.49973388242528 105.2204996815979 122.54672436512564 39 -8 -16
3409 12 8 -0.1 98.21451328388054 107.33079188873 122.85193169215208 39 -9 -16
4631 16 6 0.1 81.31946128596987 116.97050106431334 84.7104240439989 39 -7 -16
4469 16 2 0 82.284125128095 111.71930425478695 81.88403121504487 39 -7 -16
4471 16 3 0 82.15659238823856 112.24950525263623 79.63456692353923 39 -7 -16
2677 10 6 0.1 86.69009704772205 113.30960977167621 82.09742513046282 39 -8 -15
2665 10 6 0.1 89.34284180292232 115.73369815168918 81.43001322019985 39 -8 -15
2772 10 3 0 86.05758308909729 111.39376475741574 86.9688214434798 39 -8 -15
4505 16 6 0.1 80.99426922189828 119.00483787120976 78.71705927146355 39 -7 -16
4547 16 6 0.1 82.87606514777985 117.49243971347117 77.66090406140711 39 -7 -16
2877 10 6 0.1 86.33289000256953 110.9346044417741 78.42375845603132 39 -8 -15
3950 14 3 -0.1 79.94543746666892 117.48560547911065 87.97767933229377 39 -7 -16
2797 10 4 -0.39 86.68380475653159 115.65657926508777 88.02432029345368 39 -8 -15
2876 10 6 0.1 84.70047128066228 111.16114287531582 79.06625615013346 39 -8 -15
4423 16 5 -0.05 81.33869359337122 110.6493734587126 86.36787575652455 39 -7 -16
2653 10 3 0 89.26884893064454 111.47750815301991 79.3102180558019 39 -8 -15
2656 10 3 0 88.51399996323825 111.89598939671032 80.37874868370619 39 -8 -15
4467 16 3 -0.1 82.86472271257867 113.8135670855155 81.1645118731532 39 -7 -16
4550 16 6 0.1 84.10532216049215 113.11017205375475 77.33508743788292 39 -7 -16
2886 10 8 -0.1 85.97859870690746 110.81830616839113 80.67737123539032 39 -8 -15
2892 10 5 -0.2 87.56190494186272 110.83839327827981 80.98207490448088 39 -8 -15
4472 16 3 -0.1 82.5707049183411 113.50777726384223 79.94294153908756 39 -7 -16
2667 10 3 0 88.62478454414736 113.13590055430655 80.97820957609484 39 -8 -15
2887 10 6 0.1 85.53090365415768 111.73219538471847 81.04464983341838 39 -8 -15
4503 16 3 0 83.94239270423367 120.53670257950071 83.14762691160009 39 -7 -16
4597 16 8 -0.1 82.83532490854583 113.0659841980809 83.65900893402018 39 -7 -16
4517 16 6 0.1 83.16879228707403 114.82214203449729 81.34771190712038 39 -7 -16
4477 16 6 0.1 82.70757443352993 114.27433640711172 79.22813478848745 39 -7 -16
2893 10 6 0.1 87.71038777057416 110.96795811908976 82.03448501255838 39 -8 -15
4468 16 3 0 82.64152969358312 112.98992456130193 82.18249105816282 39 -7 -16
2650 10 5 -0.05 87.842101461966 113.55046058987008 82.22289017457253 39 -8 -15
4496 16 3 -0.1 81.58696907094843 119.74784732933117 79.24641315412286 39 -7 -16
4478 16 2 0 81.96849791281733 110.93656523953759 83.0004037353347 39 -7 -16
1800 7 1 -0.0564 86.53565771118721 114.74488285415164 77.68202106682661 39 -8 -16
2826 10 6 0.1 87.74530178911752 114.61930494669696 82.26867920584533 39 -8 -15
4470 16 3 0 82.16572044015209 111.29564474514967 80.58571568806511 39 -7 -16
2774 10 3 0.0282 87.85161478228058 113.5764714740767 84.65138717876917 39 -8 -15
4548 16 6 0.1 82.64178891276003 115.33332858196323 77.50174933882643 39 -7 -16
4473 16 3 0 81.82455615867597 111.89102555097955 78.32554008710267 39 -7 -16
1790 7 6 0.1 85.97897831423322 115.41198948246146 79.98516536365854 39 -8 -16
2920 10 6 0.1 85.45585266656518 111.49393657808378 83.35793260521635 39 -8 -15
1780 7 3 0 88.98361375420485 120.22026372587851 78.099811466561 39 -8 -16
2629 10 1 -0.1782 88.29217432729651 112.96535041082518 83.48113101926798 39 -8 -15
1786 7 3 -0.1 86.51358596269016 116.1486058993315 79.46683055041657 39 -8 -16
4617 16 6 0.1 81.48030808933306 113.72921480201398 77.25337980289535 39 -7 -16
4515 16 6 0.1 80.17025464092691 118.05300109401185 80.73247877817994 39 -7 -16
1781 7 3 0.0282 86.76678323929616 116.02921865227648 78.15141585569715 39 -8 -16
4603 16 6 0.1 83.01701392091456 115.30469144980279 83.74253609672246 39 -7 -16
4634 16 6 0.1 83.90373634266204 113.0026441291281 84.02235973835323 39 -7 -16
1782 7 3 -0.1 87.05654499176585 117.1022976365893 77.40384852781213 39 -8 -16
4633 16 6 0.1 81.41984883102272 114.64886854727862 83.83810298844118 39 -7 -16
4596 16 8 -0.1 81.88193499622876 111.9420853003444 84.12815376313898 39 -7 -16
4602 16 5 -0.2 82.41470374655167 114.44289064759218 84.17197024129564 39 -7 -16
4598 16 6 0.1 80.8250844470417 112.29192621407853 84.14244300139619 39 -7 -16
2897 10 6 0.1 88.79496299248915 117.50193978889126 84.6463788692694 39 -8 -15
1785 7 7 -0.15 86.94643811944775 117.35042277192188 79.9851867625009 39 -8 -16
2773 10 3 0.0282 88.4672132239521 114.81432656103591 84.87931893068631 39 -8 -15
4493 16 3 -0.1 82.2418410098324 117.41245368513557 84.94297571969095 39 -7 -16
4485 16 6 0.1 83.3434065354024 111.59176836876597 85.71651405284335 39 -7 -16
4484 16 8 -0.1 82.22117466085345 111.72631065000411 85.60907924319733 39 -7 -16
2775 10 3 0 87.03643779088291 113.0298341150746 85.62153840945082 39 -8 -15
2012 7 9 0.3 86.99502044932154 117.65543680340534 81.72491904402817 39 -8 -16
1783 7 3 0 87.82383448128988 118.07722685165345 78.01078638053166 39 -8 -16
4512 16 8 -0.1 82.54750106350016 114.15772992621774 85.73998764557933 39 -7 -16
4492 16 3 0 82.81271469713386 118.43722922280011 84.2971464120296 39 -7 -16
2781 10 3 0 86.56334691422882 111.78744235687654 85.78221725477225 39 -8 -15
1784 7 2 0 87.72615909187166 118.13235213496976 79.28490451164926 39 -8 -16
4632 16 6 0.1 80.50756473874569 117.54325271003799 82.89850624888383 39 -7 -16
4626 16 6 0.1 83.61751637326584 113.90850256136892 85.88725925009712 39 -7 -16
4494 16 3 -0.1 81.21566473837609 118.28659256255943 82.48073106384885 39 -7 -16
4482 16 8 -0.1 81.6665012423663 113.0616427675712 86.26544275138018 39 -7 -16
2778 10 3 0 88.16904284243344 115.54762026487984 86.03385598053407 39 -8 -15
4491 16 3 0 82.32311608504973 118.82991323705164 83.09932971428789 39 -7 -16
4483 16 6 0.1 80.57165034643914 113.27160117914853 85.9814224265136 39 -7 -16
4508 16 3 -0.1 81.00986455944823 118.5492035458771 81.17919494036036 39 -7 -16
2776 10 2 0 86.68087862086436 113.86813654543772 86.50310795774716 39 -8 -15
4489 16 3 0 83.89097151090374 119.03000096308719 84.84518935434289 39 -7 -16
4636 16 6 0.1 81.11365991540866 115.61360718665432 86.77361653098836 39 -7 -16
2858 10 8 -0.1 89.1203631466657 116.59340286385978 86.56737468892709 39 -8 -15
4510 16 3 0 82.82505202210865 116.79788805524122 85.98782068310692 39 -7 -16
4619 16 6 0.1 85.3548814995924 118.90462073230422 86.24473775995142 39 -7 -16
4514 16 3 -0.1 84.44242736660165 118.4775153803974 85.93525939467175 39 -7 -16
4635 16 5 -0.2 82.23178711122054 115.46354501522711 86.63964484455978 39 -7 -16
4509 16 3 -0.1 83.90859131611812 117.41552546143888 86.54524814677177 39 -7 -16
4539 16 6 0.1 83.87648389282958 119.11771223371667 78.27960905655638 39 -7 -16
2777 10 2 0.14 87.1021550861044 115.12581550660695 86.71829371000634 39 -8 -15
1788 7 2 0 88.22025097647361 119.11876039394375 79.97827968207088 39 -8 -16
4497 16 3 0 81.74184207884545 119.50181124743534 80.57157366012932 39 -7 -16
1787 7 7 -0.15 87.93136006403873 119.05407472960717 81.30501792844777 39 -8 -16
4518 16 5 -0.05 83.89679227150063 119.75280321936776 77.41113140957597 39 -7 -16
2870 10 6 0.1 87.62615775277011 118.03868819274597 87.45387004028771 39 -8 -15
4490 16 3 -0.1 84.40115196474498 120.11139495019225 84.28607290280598 39 -7 -16
4504 16 3 0 82.93864908562458 119.90101830082256 82.48590167166238 39 -7 -16
4511 16 6 0.1 84.44599049111191 116.93152482851087 87.36362048285417 39 -7 -16
4637 16 6 0.1 82.53204385192092 115.32154319216568 87.65806299183023 39 -7 -16
4513 16 6 0.1 85.26382669751264 120.47952159575637 84.68523864166812 39 -7 -16
4604 16 1 -0.3 81.22242691912832 111.21645766260565 87.72328658424428 39 -7 -16
2869 10 5 -0.2 88.3894902721745 117.33885743950634 87.75846037542587 39 -8 -15
4498 16 3 0 82.54254421624528 120.25835658727254 81.26512157634025 39 -7 -16
2769 10 3 0 85.67860040603736 112.28856668715605 87.85425871981684 39 -8 -15
2780 10 2 0 85.9915621822135 113.50777465186842 87.58372334092897 39 -8 -15
4584 16 5 -0.05 81.6127129301293 112.66136491101368 87.70959457888955 39 -7 -16
3952 14 6 0.1 80.45199242520343 118.24498799916863 87.43424962431239 39 -7 -16
2791 10 6 0.1 87.49697879941851 110.93863142414297 84.15808954719736 39 -8 -15
1798 7 6 0.1 88.03938804090569 120.10939232557692 83.23528602815408 39 -8 -16
1776 7 3 -0.1 88.31816054805003 120.1019248622473 82.17395295781083 39 -8 -16
1777 7 3 0 88.84782698080973 120.15775804319318 79.42231050028026 39 -8 -16
4516 16 1 -0.1782 82.72864278788396 120.5649650624332 77.34757918147194 39 -7 -16
4076 14 6 0.1 79.39369363215454 120.97295122047203 81.26993353314009 39 -7 -16
4585 16 6 0.1 82.6553432735064 112.73219372516692 88.12665007488921 39 -7 -16
4424 16 6 0.1 80.31808606850929 110.6201882320405 85.9480746674736 39 -7 -16
2790 10 5 -0.2 86.6798251762217 110.67223347414387 84.72954173764165 39 -8 -15
2898 10 6 0.1 87.944789644216 120.17076774957738 88.45828382146401 39 -8 -15
4495 16 3 0.0282 82.42675673567491 120.64335254572129 78.62091364852311 39 -7 -16
1791 7 3 0 88.58838763276123 119.09260315974463 77.44765872351527 39 -8 -16
2871 10 6 0.1 89.07742113203325 117.87731332215436 88.32078357710479 39 -8 -15
2015 7 6 0.1 89.18314015993005 115.83071405359405 77.29814334918167 39 -8 -16
4655 16 6 0.1 80.97469960264581 113.22865125155548 88.40880434130032 39 -7 -16
4538 16 6 0.1 84.69177223429206 120.45970351003689 77.80166890676318 39 -7 -16
2875 10 5 -0.2 85.60964888093869 110.58599268154427 79.2098155569186 39 -8 -15
2779 10 2 0.14 85.92876880892068 114.5483209545851 88.404186174332 39 -8 -15
2865 10 6 0.1 84.43997224103522 110.5663176008788 84.23615134023494 39 -8 -15
4474 16 2 0 81.27850546542129 110.59107157663527 78.14017685117027 39 -7 -16
4016 14 6 0.1 83.29047508738027 119.99059644188583 88.47264503086845 39 -7 -16
4639 16 6 0.1 79.46730139408749 110.63930470614241 77.27839572052183 39 -7 -16
2659 10 3 0 89.5243788347756 113.9530181995672 80.3292456927455 39 -8 -15
2825 10 8 -0.1 89.65933749549401 117.31005928654301 85.28894774088481 39 -8 -15
3284 12 3 -0.1 99.63865115067483 118.68576080103581 85.82662135406765 39 -9 -15
3378 12 3 -0.1 97.07447379745096 110.6043116329196 84.75684709020265 39 -9 -15
2792 10 1 -0.1782 89.58578036803539 115.19952156765623 84.0902333100164 39 -8 -15
2819 10 6 0.1 89.55250732877091 119.39439570727677 87.05446955431529 39 -8 -15
3432 12 6 0.1 99.68642425108631 116.40296204820442 87.34905028699083 39 -9 -15
3288 12 8 0.05 99.90274455963235 115.64493969913893 80.5882578025178 39 -9 -15
2658 10 3 -0.1 89.83087703507412 115.24338794174699 80.62544547673501 39 -8 -15
2813 10 3 -0.1 89.77179617527739 120.22556714836917 86.51933028329626 39 -8 -15
2377 9 3 -0.1 96.98369128083394 120.94411573993918 78.42530373222752 38 -7 -16
3440 12 6 0.1 99.35460123326484 116.54751472696226 78.57073927483563 39 -9 -15
2652 10 3 -0.1 90.967352126235 110.76141456224417 77.25618071594023 39 -8 -15
2406 9 6 0.1 95.24277839951367 116.8589095007166 79.71119673298728 38 -7 -16
3421 12 8 -0.1 98.84162715347529 112.21611529596413 77.30763006313141 39 -9 -15
3422 12 8 -0.1 99.57320841932447 114.33298324865387 78.49745459304914 39 -9 -15
2823 10 2 0 91.3071641979657 116.97613813942964 83.78327369604048 39 -8 -15
2666 10 6 0.1 92.32908045771873 115.83807692990447 78.46417211227447 39 -8 -15
555 2 6 0.1 94.88881862205398 111.35197542631353 82.50705150815045 39 -8 -15
3367 12 3 0 99.34065361782575 113.35188419070154 84.84772895993709 39 -9 -15
471 2 3 0.01 94.949635590587 120.23191199662978 84.8393928179953 39 -8 -15
3431 12 5 -0.2 99.35168458850957 116.49842213993573 88.36841165913421 39 -9 -15
461 2 4 -0.39 90.5557775304278 111.43543829076731 88.2647022982238 39 -8 -15
3328 12 3 -0.1 96.75855745786349 113.90740391438342 87.97849133301708 39 -9 -15
2363 9 3 0 97.04646814489531 120.1651582450348 77.35388270696434 38 -7 -16
490 2 6 0.1 91.228040214223 110.90083704906584 82.17191358425696 39 -8 -15
2899 10 6 0.1 89.93217507361052 116.03283692012928 87.0780432444176 39 -8 -15
470 2 4 -0.22 94.59599818697373 120.55488198339269 85.9704174414379 39 -8 -15
2661 10 7 -0.15 91.32914800863468 114.1085051952482 78.76821041447093 39 -8 -15
467 2 3 0 95.11970715124056 115.06657027271507 83.28639058143418 39 -8 -15
485 2 3 -0.1 94.99908517366 112.46212973972092 82.67177509142064 39 -8 -15
2802 10 3 0 91.60889036193541 120.45079985584884 83.50111522267522 39 -8 -15
3327 12 3 0.0282 97.74637198720683 114.77756554920072 87.67454330829133 39 -9 -15
2401 9 3 -0.1 95.7217678686325 117.24068833505153 78.84175065412948 38 -7 -16
2815 10 3 0 91.01016252415664 120.79927605770318 84.67330723885932 39 -8 -15
2376 9 3 -0.1 96.47926196473419 120.55222426172654 79.57684397728198 38 -7 -16
2676 10 1 -0.0564 91.21560490004276 117.20826371357205 80.34866983164066 39 -8 -15
3351 12 3 0 99.6862075941823 112.52703466352955 82.42246259284889 39 -9 -15
479 2 3 0 94.63053795953732 116.69227540422028 84.92710334713789 39 -8 -15
3499 12 6 0.1 97.82944943801432 118.0652478478956 87.85734066134836 39 -9 -15
2664 10 2 0 90.16820172044437 112.27426832250313 78.8921054757389 39 -8 -15
534 2 6 0.1 91.65001203134631 114.12961833763521 87.69975408252002 39 -8 -15
3292 12 9 0.3 99.02771168934711 117.4488822017791 83.32417778480745 39 -9 -15
3426 12 6 0.1 97.94864679949872 113.03376539514343 79.20193393911073 39 -9 -15
2660 10 2 0 90.31001057632925 113.46823099167182 79.36691098026857 39 -8 -15
469 2 3 -0.1 95.64899814879931 117.3290851170405 82.90995075906677 39 -8 -15
486 2 3 0.0282 95.14935111123413 113.32587776334219 81.71108634744094 39 -8 -15
561 2 6 0.1 92.26800804515585 113.53994116043089 85.11735572167098 39 -8 -15
3354 12 3 0 98.6794078428569 111.97999539904959 83.18814486220708 39 -9 -15
487 2 2 0 94.61477439597019 112.91286376160116 83.85328799045381 39 -8 -15
3371 12 6 0.1 99.24451423178377 113.3112301606158 86.98354772738921 39 -9 -15
466 2 3 0 95.14488699031743 116.35479906453716 83.67000755286485 39 -8 -15
483 2 6 0.1 93.23623529359061 115.36923780367196 87.5158603295313 39 -8 -15
481 2 6 0.1 93.48328446799474 120.06604875991249 87.50530456250547 39 -8 -15
2662 10 3 -0.1 91.61583465007442 115.30987093333323 79.08639003062702 39 -8 -15
456 2 1 -0.1782 92.93256117928563 111.25279490547067 84.24244263255798 39 -8 -15
464 2 3 0 94.66004798466173 114.16990914021642 84.14948314338118 39 -8 -15
3437 12 8 0.01 99.327354743532 110.9308551125819 78.09267952769493 39 -9 -15
329 2 6 0.1 92.69617556466997 111.87905501617146 81.24352570008686 39 -8 -15
563 2 6 0.1 93.67693160173667 111.91662135726298 87.18282772532643 39 -8 -15
2863 10 6 0.1 92.13837306535494 119.41164128197616 81.04287905241624 39 -8 -15
3423 12 5 -0.2 98.36878145016595 113.37499344083713 78.23457242399041 39 -9 -15
463 2 8 0.05 93.89084764394349 112.11993814963927 84.82520231951881 39 -8 -15
475 2 3 0.01 93.98422345279371 119.7021162799756 86.66290388488841 39 -8 -15
2821 10 3 -0.1 91.8112653129853 116.55998527911396 82.58185986110132 39 -8 -15
322 2 3 -0.1 93.2333728694727 111.27250225115571 80.5365390250719 39 -8 -15
3441 12 6 0.1 98.17363498941555 115.64370900428518 79.53012641558168 39 -9 -15
2891 10 6 0.1 91.8726374032388 115.46440381166185 82.40217828426157 39 -8 -15
2800 10 3 0 91.23263676234889 118.21275590933718 84.03780409238713 39 -8 -15
321 2 3 0.0282 94.39131221984138 111.77891523275562 80.02528505163079 39 -8 -15
2799 10 8 0.05 90.47848928116844 116.17554885227324 84.68882526950838 39 -8 -15
2801 10 3 0 90.52672945291397 118.55445267055521 85.07593751317994 39 -8 -15
2814 10 3 0 90.3641134310256 119.87099275581343 85.35452703362189 39 -8 -15
2400 9 3 0 95.61539352262652 116.4436993429629 77.77768657864381 38 -7 -16
340 2 1 -0.0564 94.86316836511062 112.95439430084281 80.44306817124298 39 -8 -15
468 2 3 -0.1 95.14702791636358 114.6498326371883 82.04989099652295 39 -8 -15
522 2 8 -0.1 92.79796197106224 112.45390685630068 86.83312864309273 39 -8 -15
441 2 2 0.14 90.92166380265013 110.9782250272942 87.02877675441626 39 -8 -15
3348 12 1 -0.1782 98.12501211823033 114.89311932980294 86.40693248909888 39 -9 -15
542 2 6 0.1 96.06654898032917 119.43009219559772 82.72614313959114 39 -8 -15
3337 12 6 0.1 96.10151292191154 113.63947295924925 87.12781066691642 39 -9 -15
477 2 3 -0.1 93.52807774428418 116.12821956174263 86.82374621934511 39 -8 -15
3381 12 4 -0.39 98.71521987946737 110.61883966369051 79.38796860168625 39 -9 -15
3427 12 6 0.1 97.56716212276916 113.84022946354308 77.60750378527919 39 -9 -15
3364 12 2 0 98.01005676820918 110.77647982131609 81.47307093494516 39 -9 -15
528 2 6 0.1 96.03196304930022 117.08970769303227 81.91318217438905 39 -8 -15
473 2 3 0 94.56237877823443 118.00249081223524 85.22441753821123 39 -8 -15
474 2 3 0 94.03054443159706 118.38264758562693 86.38641507410453 39 -8 -15
3352 12 3 -0.1 99.90649692032862 112.00211222929178 81.20528102280056 39 -9 -15
2383 9 3 -0.1 96.0862988241227 119.29522584902091 79.67359352269797 38 -7 -16
2888 10 9 0.3 92.00805263295521 113.22552433657278 77.53630178479062 39 -8 -15
330 2 6 0.1 95.89566468316474 111.72068970123271 78.4460221157474 39 -8 -15
3377 12 3 -0.1 97.72014901623808 111.74892959563029 85.22614424879299 39 -9 -15
442 2 3 0 91.89717462254666 111.35861142665075 86.32093424890495 39 -8 -15
2822 10 3 0.0282 91.76088369666613 117.47658931980854 81.55800976134269 39 -8 -15
3379 12 6 0.1 97.69614213439459 111.95564561875409 86.32030010271028 39 -9 -15
2803 10 3 0 91.62150918992717 119.17699037820631 83.10204350095132 39 -8 -15
472 2 3 0 95.05117304447396 118.9599405619958 84.4399481527892 39 -8 -15
2396 9 3 0 96.20779863453427 118.47014985042625 78.63706023466847 38 -7 -16
3350 12 5 -0.05 99.1935605492172 114.01974064639367 86.11011318504747 39 -9 -15
3498 12 6 0.1 98.65691964143122 118.5240126737321 86.047493592341 39 -9 -15
2402 9 3 -0.1 94.97551366117506 115.29833565219423 77.95730864526365 38 -7 -16
3439 12 5 -0.2 99.26230592397853 115.6420534472169 79.2400770367335 39 -9 -15
2612 9 6 0.1 95.69384771304814 118.93640664434861 80.6333349994266 38 -7 -16
3363 12 2 0.14 98.92117051734363 111.20252641715905 80.72423793299912 39 -9 -15
3355 12 3 0 98.6010514041077 112.34245374566254 84.39636810402314 39 -9 -15
2657 10 3 0.0282 90.88563278339225 115.89522621011851 80.0486044988809 39 -8 -15
2824 10 6 0.1 91.16195248707395 115.61408587916623 85.27973284524013 39 -8 -15
3289 12 6 0.1 99.19417228885169 115.40477804125928 81.39073564562845 39 -9 -15
484 2 3 -0.1 95.61335433418517 118.57792349695553 83.28235806054522 39 -8 -15
533 2 5 -0.2 92.24812468873439 113.23349960709567 88.07746067898782 39 -8 -15
476 2 3 0.0282 93.4450324888563 117.45224102348166 87.1743820334131 39 -8 -15
2407 9 6 0.1 94.56444144345693 115.10290174896595 78.97388688122615 38 -7 -16
437 2 3 0.0282 91.93130563281542 110.78348757614782 85.09372323670019 39 -8 -15
2663 10 7 -0.15 90.96188874957815 111.96797282408463 77.87452051275888 39 -8 -15
2804 10 3 -0.1 91.8725696036361 118.78113434589227 81.86897537323787 39 -8 -15
478 2 3 0 94.15889096978239 115.75934551530062 85.72464938993417 39 -8 -15
326 2 3 -0.1 94.98861828446388 111.2580166150347 78.92222443282553 39 -8 -15
489 2 8 -0.1 93.17455542284263 113.26792326120582 85.61826147667706 39 -8 -15
488 2 6 0.1 94.6431670953236 111.54489262187931 85.39271449802696 39 -8 -15
465 2 3 0 94.09999549967941 114.5125982045334 85.25267755495044 39 -8 -15
527 2 6 0.1 95.11110180475882 115.35506125824091 81.2289882162677 39 -8 -15
3353 12 3 0 97.94990420758779 110.96354351041242 82.7040393491076 39 -9 -15
2397 9 3 0 96.8088223411178 118.83988499263671 77.46565366416931 38 -7 -16
482 2 1 -0.1782 92.92359417261342 117.79955985021277 88.37110639816576 39 -8 -15
2615 9 6 0.1 94.61957524870361 113.43305838275344 77.31142770471682 38 -7 -16
480 2 6 0.1 95.45916915700083 120.91032197476649 84.18187478795205 39 -8 -15
2705 10 6 0.1 84.06051549390929 115.4943579126776 94.12056165248217 39 -8 -15
3892 14 3 0 80.57244006418654 111.21697664727432 97.51356124772941 39 -7 -16
2771 10 3 0 84.74851780411845 110.80848397069374 89.41213125935208 39 -8 -15
2767 10 3 0 84.86966324293549 113.05758900528949 89.86986682043354 39 -8 -15
4019 14 6 0.1 83.44380563292788 116.56226217225418 97.21993732288902 39 -7 -16
2770 10 3 0 85.12245400751686 112.02824439732578 89.05848070487508 39 -8 -15
3926 14 3 0 85.22740866865507 118.64954511685478 98.30444603670429 39 -7 -16
2782 10 3 -0.1 83.85215496920502 111.61999639770599 91.39806577731065 39 -8 -15
3921 14 6 0.1 80.4960523703203 119.0256496471294 92.04486916831443 39 -7 -16
506 2 6 0.1 88.7958070368269 112.41135455509323 90.24735121421281 39 -8 -15
2785 10 3 0 84.1431843503175 112.8647796127598 91.02864760263981 39 -8 -15
525 2 6 0.1 87.508072999778 110.99843352390222 91.32951167933003 39 -8 -15
2784 10 6 0.1 83.4622873007459 111.30361082597501 92.27781883107791 39 -8 -15
4051 14 5 -0.2 84.7668851908798 117.84507034547786 99.52204447438443 39 -7 -16
2828 10 1 -0.3 85.11633642033655 114.25131757661174 92.65836683885018 39 -8 -15
2768 10 3 -0.1 85.1995084847542 114.34011446874896 89.54080929406987 39 -8 -15
2860 10 6 0.1 83.06957209597405 113.70296169270014 92.75055159555315 39 -8 -15
2788 10 5 -0.05 83.86860306481947 113.91825791724617 92.02318396303514 39 -8 -15
2783 10 3 0 84.13124197340164 110.57727706996121 90.62234313290043 39 -8 -15
507 2 6 0.1 88.86594015289344 113.98045489352707 91.0245601211402 39 -8 -15
521 2 6 0.1 88.07158015021466 113.08513704116241 92.83067335730063 39 -8 -15
519 2 5 -0.2 88.89897923866579 112.44865971821366 93.30760258335496 39 -8 -15
2861 10 6 0.1 83.46219825927838 114.80598507018581 91.55593761158268 39 -8 -15
2789 10 6 0.1 85.21058897855664 115.0173174114391 90.20875017245892 39 -8 -15
368 2 8 0.05 88.38306131467641 111.11325835440944 93.71730100183392 39 -8 -15
2704 10 8 0.05 85.1095707662877 115.17963636458154 93.80982157244007 39 -8 -15
2906 10 11 -0.3 89.21546429131254 112.93537936968997 99.70540336324895 39 -8 -15
2841 10 6 0.1 86.99206856818954 115.31864658806882 91.7808771076277 39 -8 -15
369 2 6 0.1 87.27400438468972 111.23996641255314 93.82844020183829 39 -8 -15
2708 10 9 0.3 84.03360794945903 112.2070119583779 94.69081105079931 39 -8 -15
2706 10 2 0 86.9225348030834 114.23835013991635 97.09642740995183 39 -8 -15
3955 14 6 0.1 82.12763726609371 117.39903615102565 90.47264697522616 39 -7 -16
2853 10 8 0.01 87.65254640807733 116.52576698431815 88.78751339393226 39 -8 -15
2831 10 6 0.1 88.23100375239184 115.50593024965531 93.91416877653947 39 -8 -15
2645 10 3 0 88.90474786102034 117.16175522963229 92.9165195594689 39 -8 -15
2702 10 3 0 85.59469976987646 114.4541934566435 95.06366440607368 39 -8 -15
2854 10 6 0.1 88.29133444428783 115.76457968980114 89.36125317030135 39 -8 -15
2838 10 8 -0.1 86.62802659227494 116.39081735986342 91.98326368737294 39 -8 -15
2855 10 5 -0.2 85.64148778289122 116.47394936176605 93.2415691193988 39 -8 -15
2842 10 6 0.1 85.07460493037773 116.92931040558659 90.42045521242112 39 -8 -15
2830 10 3 -0.1 88.85466934280005 116.35665847777295 93.9828535192243 39 -8 -15
2686 10 7 -0.15 85.16751826455466 113.18035498013944 95.50851461430345 39 -8 -15
2839 10 5 -0.2 86.05413871417369 117.26155628962624 90.82845483478245 39 -8 -15
2857 10 6 0.1 84.71339397680315 117.05571429411958 93.02450982692562 39 -8 -15
2856 10 6 0.1 86.11290734470359 117.03603785902718 94.09772012013067 39 -8 -15
2703 10 6 0.1 86.85222106044212 116.01432650442987 95.99603212372737 39 -8 -15
2687 10 7 -0.15 84.33024920495204 110.89056403894492 95.74838375958863 39 -8 -15
3883 14 3 -0.1 81.42922694073111 114.73646028414521 96.11279659659067 39 -7 -16
3933 14 6 0.1 81.5695433633131 115.72261930097406 95.7735761215615 39 -7 -16
2646 10 2 0 87.90010523511222 117.2151001022273 92.00244533031984 39 -8 -15
2701 10 3 -0.1 86.44885993270759 115.0093205536408 95.96900220335365 39 -8 -15
2843 10 6 0.1 85.79840452950019 118.20740518961271 91.33541618913603 39 -8 -15
2837 10 8 -0.1 87.07747602377863 117.66954810834412 89.7710651653968 39 -8 -15
2685 10 2 0 85.75233663944427 112.41508922772049 96.4170818943517 39 -8 -15
3934 14 5 -0.05 81.7137210590707 117.7909061355248 89.50199499852805 39 -7 -16
2684 10 2 0 85.11780902001138 111.27554958387498 96.72383363436794 39 -8 -15
3931 14 6 0.1 80.83192497370015 118.53972046993351 94.26699716828654 39 -7 -16
3884 14 3 0 82.10363139176457 114.25327653390038 97.17063616224426 39 -7 -16
3886 14 3 0 80.80673668136694 112.41737206646138 97.04654846568059 39 -7 -16
2644 10 3 0 88.09000568618734 117.94163915292361 90.85153846740721 39 -8 -15
3888 14 3 -0.1 80.4210802790045 113.99672729751231 95.53566645330329 39 -7 -16
3963 14 6 0.1 81.14642190661891 116.05120560836065 91.65901044343687 39 -7 -16
3887 14 3 0 80.17240373530583 112.75130276293724 95.93367703133919 39 -7 -16
2682 10 2 0 86.65774899592067 112.95541226806694 97.16664401300858 39 -8 -15
2707 10 6 0.1 89.01599372167958 114.05989995027736 97.50896389642654 39 -8 -15
3885 14 2 0 81.72956317487443 113.06586928646482 97.66581267654024 39 -7 -16
2840 10 6 0.1 86.70483881294982 118.59986371044306 89.15722705008454 39 -8 -15
4050 14 6 0.1 84.16449037896312 114.2085374853799 97.81279551809445 39 -7 -16
2647 10 2 0.14 89.03975301263765 118.82838053554843 90.85163664580858 39 -8 -15
2681 10 8 0.05 88.07974088067003 114.41214174449107 97.99332156275284 39 -8 -15
3966 14 6 0.1 79.7682497493012 111.91130437753615 92.6746110504362 39 -7 -16
3925 14 3 -0.1 86.52278393353987 118.87228779613422 98.15343946321256 39 -7 -16
4013 14 8 -0.1 83.19810999338532 114.75152407029884 98.121401022302 39 -7 -16
2683 10 2 0 87.12319081339668 112.25916156758379 98.22892750273735 39 -8 -15
3912 14 3 -0.1 81.58076029228447 119.35203261925261 91.93064896536761 39 -7 -16
3964 14 6 0.1 80.14484206829643 114.141875731167 92.70592843169166 39 -7 -16
4018 14 5 -0.2 83.37722837545155 116.27195608247854 98.28403995003963 39 -7 -16
3910 14 3 -0.1 82.64746058199891 119.02155928980686 95.27087850736554 39 -7 -16
3909 14 3 -0.1 84.34057816662713 119.05962736512382 97.35591607485075 39 -7 -16
3893 14 6 0.1 79.87680308846996 114.5973689304884 94.7950219787767 39 -7 -16
3961 14 3 -0.1 80.3181417724799 115.60382127593414 91.13880960095518 39 -7 -16
3930 14 3 -0.1 86.9183342706155 119.53573156505738 97.07042116571533 39 -7 -16
3951 14 3 0 80.48118585642725 117.0422803110539 89.12052673858545 39 -7 -16
3932 14 1 -0.1782 81.56593818881385 119.17706129264447 89.64073577506717 39 -7 -16
2696 10 3 0 86.5029049129515 111.02568152779824 98.4713106785168 39 -8 -15
4048 14 6 0.1 82.28092352526443 118.49091529796169 96.11868852794646 39 -7 -16
4047 14 6 0.1 83.35816992318775 118.90353284856961 97.74194696911157 39 -7 -16
3924 14 3 -0.1 81.80183138372384 119.0630292991938 94.175078061862 39 -7 -16
4015 14 5 -0.2 83.80820024605302 120.6362882733477 89.24986210016391 39 -7 -16
3913 14 3 0 82.3015391916298 119.5298087489141 93.02437651243586 39 -7 -16
2679 10 1 -0.3 88.16203325698616 115.70430017402651 98.49130969577898 39 -8 -15
3908 14 3 0 84.7202016176165 119.56013322488278 96.22698632973929 39 -7 -16
3894 14 2 0 82.40761996546206 112.67526246983995 98.80798318435072 39 -7 -16
3911 14 3 0.0282 82.22565484640188 119.47247656019854 90.78707055411027 39 -7 -16
3914 14 3 0 83.55803694610411 120.00982502040539 92.97163419441141 39 -7 -16
3907 14 3 0 83.8846923894334 119.51080225654923 95.21000558646114 39 -7 -16
3928 14 8 -0.1 84.58627744055518 116.34492901190757 99.21138128199225 39 -7 -16
2641 10 4 -0.39 89.44501897320762 119.85220952043932 89.87694235986612 39 -8 -15
4049 14 6 0.1 82.48789997846816 116.6781936358945 98.76709927612748 39 -7 -16
3905 14 3 0 86.01399842113717 119.86382565846853 96.1355795955478 39 -7 -16
3882 14 2 0.14 82.13062724001004 111.4450161958961 99.23779470582062 39 -7 -16
4035 14 6 0.1 88.00008244226682 119.769580807657 97.05864387540167 39 -7 -16
3906 14 3 -0.1 86.50070792028433 120.2983879061077 95.03517619434203 39 -7 -16
4042 14 6 0.1 85.532207099127 115.90946633845186 98.70246995198575 39 -7 -16
3962 14 3 -0.1 79.76969313276999 114.51779638502259 91.69996221406541 39 -7 -16
3939 14 3 0 79.8219760708822 116.18505942831463 89.94102218484116 39 -7 -16
3927 14 6 0.1 87.21503860507683 118.5330302269173 98.9281883324992 39 -7 -16
4012 14 8 -0.1 82.88038374686623 114.02293684708528 99.40712353978813 39 -7 -16
3916 14 3 0 83.37140210624678 120.16408491541515 90.67018215867573 39 -7 -16
2866 10 8 -0.1 87.86714328021107 113.31214084695259 99.03770269227641 39 -8 -15
3920 14 3 0 84.33371560963938 120.02132417195827 94.07849861181826 39 -7 -16
4017 14 6 0.1 84.90608046976175 120.39021281625159 89.05862913519344 39 -7 -16
3929 14 6 0.1 87.54804688554646 120.55662783027319 94.74836464564517 39 -7 -16
3917 14 3 -0.1 85.34012079372762 120.8896701010208 91.82154993850239 39 -7 -16
3889 14 3 0 79.23842754696915 111.92077557857294 95.31691838211563 39 -7 -16
3915 14 3 0 84.10396897513282 120.40176486952822 91.82655107843516 39 -7 -16
3919 14 3 0 85.63518585428595 120.4921748551573 94.04729665152217 39 -7 -16
5962 21 3 -0.1 79.09786686671907 120.92612229396357 98.06790388382264 38 -8 -14
3879 14 2 0 81.26518451990324 110.77675719634831 98.55549921782888 39 -7 -16
3918 14 3 -0.1 86.10239486998623 120.90022104594576 92.90316339220858 39 -7 -16
2642 10 5 0.06 88.55944967575617 120.83506801836967 89.07147014005709 39 -8 -15
2909 10 6 0.1 87.29383583469382 113.73196077998796 99.86428516888967 39 -8 -15
3901 14 6 0.1 84.82157842605629 113.45888220646121 99.83407623087773 39 -7 -16
503 2 5 -0.2 89.46559906967482 113.06250903037235 90.83192438606306 39 -8 -15
520 2 6 0.1 89.16710018931772 112.96613711526257 94.18207293332094 39 -8 -15
2697 10 3 0 85.53796680823012 110.5204255001538 97.6507913336154 39 -8 -15
5967 21 6 0.1 79.67768732594885 120.39851150517408 98.832622579015 38 -8 -14
4014 14 6 0.1 81.9649175303025 114.38926653072957 99.82977332767527 39 -7 -16
5619 20 6 0.1 79.53098898683446 118.51247145371448 96.51827826887646 41 -9 -15
5298 19 6 0.1 83.65848883925017 121.02710736088135 99.12520469252502 40 -10 -15
5827 20 6 0.1 79.69350985775439 116.87329600972134 98.30698660922724 41 -9 -15
5829 20 6 0.1 79.77562812316334 114.55444218860917 99.92866635086014 41 -9 -15
3954 14 6 0.1 82.4698559777509 117.5068524734148 88.75834228415503 39 -7 -16
4052 14 6 0.1 83.78147582424553 118.24812043268355 99.88941346067806 39 -7 -16
6624 23 1 -0.3 96.96355752399404 112.92412996788363 99.83719190346564 38 -9 -15
562 2 6 0.1 91.31645907242168 116.35389361540231 88.72917836798273 39 -8 -15
2917 10 6 0.1 95.01977120275403 120.43248305690764 92.11982373497816 39 -8 -15
6490 23 3 -0.1 99.28253498548925 120.52977307056172 95.74780212424105 38 -9 -15
2638 10 3 0 90.86445774955368 117.29372174687005 94.83320730524132 39 -8 -15
2648 10 3 -0.1 93.04850743364275 120.64327795590287 90.61501527664245 39 -8 -15
308 2 3 0 91.37288967099452 114.23137113725707 91.07444571138231 39 -8 -15
342 2 5 -0.2 94.47817338917866 113.23510982380606 97.51477068024852 39 -8 -15
3253 12 3 -0.1 99.74672079886115 119.13416878925214 90.11601743331728 39 -9 -15
305 2 4 -0.39 92.98932437532164 116.0171805103665 90.02363474386091 39 -8 -15
3496 12 5 -0.2 98.66358578981651 117.80751134942332 88.55192190769036 39 -9 -15
3443 12 6 0.1 98.9128180284783 119.03938038307048 90.79524396775375 39 -9 -15
493 2 3 0.0282 92.81299400602737 112.98571938561435 95.38272898792297 39 -8 -15
2836 10 6 0.1 89.69583247100256 117.58107504773044 97.04988116969568 39 -8 -15
6480 23 2 0 99.09365036900728 117.33479353730581 98.10603875608973 38 -9 -15
581 2 6 0.1 98.0209837428911 117.55484143487789 93.2135276724496 39 -8 -15
2649 10 6 0.1 93.94309058490893 120.97248304699119 90.13613421850432 39 -8 -15
3329 12 3 0 96.50334352299305 113.52107929547836 89.23812091214954 39 -9 -15
3323 12 3 0 96.19607407942041 112.67861541911698 91.79224152442004 39 -9 -15
566 2 6 0.1 93.1755209848424 111.87427641293257 99.77187690596695 39 -8 -15
6581 23 3 0 99.34089020368627 111.83431764265504 99.8100066765425 38 -9 -15
6705 23 6 0.1 95.98586044284511 120.4128761422251 99.51691950935866 38 -9 -15
304 2 3 0 94.98332092515179 115.43750531036213 94.0251772398502 39 -8 -15
3346 12 3 -0.1 97.17811812658616 111.245824146477 94.83337281560699 39 -9 -15
297 2 2 0 94.25244334711422 115.88359795121269 91.90643554893225 39 -8 -15
2631 10 3 0 89.93596880539249 117.95929474558092 92.75987599470662 39 -8 -15
2835 10 1 -0.1782 89.73023660970772 115.67591511638649 96.12563762779415 39 -8 -15
2829 10 3 0.0282 89.81193456091898 116.41063037937278 94.93700783922615 39 -8 -15
6702 23 11 -0.3 95.07304563354396 120.18388606895891 97.58489192147545 38 -9 -15
294 2 2 0 93.20383810870281 115.16519674732862 92.09994851940087 39 -8 -15
299 2 3 0 96.11730234066692 116.8737554992058 92.60172525295287 39 -8 -15
583 2 6 0.1 95.33563351257737 117.75457456304335 89.45120627592716 39 -8 -15
3335 12 3 0 98.2146268815308 113.56487890780556 92.23254943395739 39 -9 -15
6477 23 8 0.05 95.05262502040046 118.5313164040019 99.40597376457305 38 -9 -15
3497 12 6 0.1 98.0633316379397 117.576538439342 89.4370962620929 39 -9 -15
2630 10 2 0 89.91415126374643 118.7237048801911 91.81605173312883 39 -8 -15
3321 12 3 0 97.16470360150454 112.09959849479395 93.75974939113286 39 -9 -15
2635 10 3 0 93.08619005142677 120.04284151377055 91.82426730935018 39 -8 -15
6493 23 3 0 99.19379834109861 118.46421314485553 97.39744870208906 38 -9 -15
2902 10 6 0.1 89.68499482854936 117.09540877584632 99.0260304387896 39 -8 -15
6502 23 2 0 96.10566284561199 117.50999291600354 99.75957621964764 38 -9 -15
2868 10 3 0 91.8354403669435 117.31852370342271 95.73362110630929 39 -8 -15
6692 23 6 0.1 92.46183628558505 118.95005468934386 99.40229112600701 38 -9 -15
2678 10 5 -0.2 91.64109752784367 116.5555117195003 96.98805321672151 39 -8 -15
6481 23 2 0 98.01103448293142 116.98024390237254 98.79462234711372 38 -9 -15
6491 23 3 -0.1 98.25031638201638 120.47827057517776 96.62763938321267 38 -9 -15
2895 10 5 -0.05 89.57539381389657 116.12339370006791 98.49976040934862 39 -8 -15
3322 12 3 -0.1 98.23174049051511 112.86536286265931 93.4210360282531 39 -9 -15
2916 10 6 0.1 95.09595185108596 119.27069607309791 94.31744906485652 39 -8 -15
502 2 8 -0.1 90.06370812285367 112.50683336435162 92.19806057935261 39 -8 -15
365 2 3 -0.1 89.67986203657672 110.90037610933082 96.10831769239635 39 -8 -15
6503 23 6 0.1 94.30408568454388 118.04820823470652 98.72819595425923 38 -9 -15
580 2 6 0.1 97.64628573115849 116.71523846668079 95.50105330534588 39 -8 -15
2632 10 3 0 92.01917473338774 119.46275219436056 92.29820563296256 39 -8 -15
307 2 6 0.1 91.67439708604049 117.67017643779366 89.82282222018246 39 -8 -15
309 2 3 0 92.01917247972163 113.69520137880717 93.35226203579055 39 -8 -15
6707 23 6 0.1 94.06609578086407 120.52132532902078 97.92130767051296 38 -9 -15
2862 10 3 -0.1 94.17372304381388 120.04516340219293 92.62549019231231 39 -8 -15
6584 23 5 -0.05 98.0973982947124 112.32522203980446 99.1238715671717 38 -9 -15
2636 10 3 -0.1 94.15029544798765 119.38850106646008 93.81392494019869 39 -8 -15
518 2 6 0.1 92.10444790626696 111.84509594663602 89.58627821673981 39 -8 -15
6478 23 2 0 97.06984750771295 117.80379690219341 98.96593602732517 38 -9 -15
582 2 3 -0.1 95.21603947301763 117.18104134047405 90.39335506191031 39 -8 -15
6656 23 6 0.1 97.65030001281569 111.46114200676637 98.59065557774655 38 -9 -15
532 2 3 0 94.62429936726282 114.20814482523068 96.37007358398763 39 -8 -15
569 2 6 0.1 96.37058519044402 115.2816712150937 97.0618553959655 39 -8 -15
3347 12 6 0.1 94.99350451273354 112.27424815017888 88.67710374334621 39 -9 -15
6662 23 8 -0.1 95.77881179823977 119.65945889599573 98.75314793377763 38 -9 -15
3345 12 6 0.1 99.09616169186555 112.78277919976276 94.00302241918791 39 -9 -15
504 2 6 0.1 90.0701873861857 114.30866125213163 89.27138092961728 39 -8 -15
3325 12 3 -0.1 95.03982403057344 111.45934445695457 93.36711598897041 39 -9 -15
295 2 3 0 93.0505360171267 114.49799408119907 93.18619878718121 39 -8 -15
2834 10 8 0.05 90.14541965834562 116.52489312947179 97.11781518850529 39 -8 -15
499 2 1 -0.1782 92.70383151581187 112.10641194447712 96.392800066776 39 -8 -15
2896 10 6 0.1 90.21745076757941 115.38594546594295 98.9658785977243 39 -8 -15
3340 12 3 -0.1 95.50716370798544 112.73203511075565 89.48937944599146 39 -9 -15
494 2 3 -0.1 91.98056643978894 112.84395834264544 94.39530825047953 39 -8 -15
559 2 5 -0.05 92.89660767747313 111.50911816330557 98.70244531374769 39 -8 -15
500 2 6 0.1 92.40507834726685 113.55090675753132 97.93829818565393 39 -8 -15
526 2 3 -0.1 97.08312409860945 117.02013108734437 93.48207167414868 39 -8 -15
3464 12 6 0.1 94.3356837355269 111.99482827968492 90.88036544601871 39 -9 -15
343 2 1 -0.3 91.56410477703093 111.2393403642053 98.65784345844624 39 -8 -15
306 2 5 0.06 92.15112641250961 116.86650921685484 89.16721208672732 39 -8 -15
3331 12 3 0 98.34122400994104 114.78566608822393 89.97015427702692 39 -9 -15
310 2 2 0 91.16175294453022 113.59893434746976 92.3255142745434 39 -8 -15
367 2 6 0.1 90.10367788392905 111.87788485325332 96.01345047369597 39 -8 -15
6482 23 7 -0.15 98.07369360703878 115.80853949856402 99.47142741067336 38 -9 -15
3334 12 3 -0.1 99.23953038174413 114.34219260896853 91.99054252810608 39 -9 -15
560 2 6 0.1 93.52228185956955 110.65470334364 98.40745349745171 39 -8 -15
301 2 3 0 95.83643049872322 115.66027625168415 95.0057985987609 39 -8 -15
3324 12 3 0 96.11978562038541 112.13968919495643 92.98755134303144 39 -9 -15
6492 23 3 0 98.15048490474464 119.36241252962239 97.42100181013843 38 -9 -15
3326 12 3 -0.1 95.26184319922724 112.40776731931047 90.79213139313374 39 -9 -15
517 2 8 0.01 91.33061286936466 112.41623456903585 89.06041820523119 39 -8 -15
2637 10 3 0 93.01514385546164 118.73564784990211 94.22827974541626 39 -8 -15
311 2 2 0.14 92.38841038630528 115.2030028856471 91.03683618918315 39 -8 -15
6706 23 6 0.1 95.15807393077856 119.43353818892172 96.81795019857182 38 -9 -15
302 2 3 0 93.7470291472676 113.96620151766679 95.35170894436908 39 -8 -15
6504 23 9 0.3 99.61962526725851 115.0922897428895 99.10396156065343 38 -9 -15
6657 23 6 0.1 98.29845547509692 112.9322067382764 98.26574253849988 38 -9 -15
3463 12 6 0.1 94.1169471526732 111.4691507591867 92.77947002249932 39 -9 -15
298 2 2 0.14 94.14475809338717 116.44923323993208 90.7207990302688 39 -8 -15
2640 10 3 0 91.95943531474065 118.74608349281573 93.37252679977613 39 -8 -15
3332 12 3 0 98.44034124698481 115.31180505991526 88.69290700293652 39 -9 -15
2901 10 6 0.1 91.87140398124417 115.4978316357402 96.79136611333627 39 -8 -15
344 2 6 0.1 94.7755147109804 113.69986788469421 98.38822601565613 39 -8 -15
3333 12 3 -0.1 99.2785887069046 115.02769996283149 90.8721366742986 39 -9 -15
564 2 3 -0.1 95.63454684236072 115.10542327798004 96.22424058957459 39 -8 -15
3330 12 3 0 97.39704821618383 113.89833885353707 90.19085774960516 39 -9 -15
6479 23 2 0 97.11213954018675 119.00322318686061 98.26546145272266 38 -9 -15
565 2 6 0.1 95.13907676934053 112.37166733990716 97.27897387904127 39 -8 -15
2634 10 2 0.14 90.81574088135764 120.15333762107414 90.35818488153011 39 -8 -15
2633 10 2 0 90.95192572698355 119.49670649809977 91.55645534020853 39 -8 -15
313 2 6 0.1 96.88677094451104 118.25613876888374 91.12452404011387 39 -8 -15
498 2 8 0.05 93.04684140533458 112.66411527949029 97.67555196621525 39 -8 -15
505 2 6 0.1 90.58675471539038 111.52028941375184 92.11834783865199 39 -8 -15
312 2 3 -0.1 96.1489211974026 117.43180507140886 91.32475142844747 39 -8 -15
3336 12 3 0 97.23726820659832 113.32087526958426 91.41289389978085 39 -9 -15
495 2 6 0.1 91.25903674060193 112.14973231821466 94.56937961527221 39 -8 -15
2680 10 6 0.1 92.17096885589659 117.0085492132007 97.84444852944476 39 -8 -15
303 2 3 0 93.90017289208828 114.65714143599621 94.22409949999125 39 -8 -15
300 2 3 -0.1 96.91836567372482 116.47266522077174 94.72921521280736 39 -8 -15
2639 10 3 0 90.91102619207744 117.97431160197158 93.65164944917836 39 -8 -15
2905 10 6 0.1 93.71083697064022 118.12384950752565 96.14563519705364 39 -8 -15
296 2 3 0 95.09905582254233 116.09705743143672 92.87497845903043 39 -8 -15
501 2 8 -0.1 90.57102358251313 113.55287718663635 89.89382493540141 39 -8 -15
2900 10 3 -0.1 92.90103279088726 118.08795579235658 95.40087715672573 39 -8 -15
3451 12 6 0.1 98.1732350544872 111.04244698519526 95.30269820113622 39 -9 -15
2918 10 3 -0.1 91.90948609040849 120.66179716126254 89.83354568236756 39 -8 -15
2908 10 6 0.1 90.11677700093614 112.95621765185973 99.03634110669304 39 -8 -15
3239 12 3 0 99.70307319031666 118.86890497681262 88.8266808861039 39 -9 -15
535 2 6 0.1 93.04330126458078 113.64320044395521 88.70947627947524 39 -8 -15
3839 14 5 -0.05 83.81997766727878 113.67637898003508 101.82450836074952 39 -7 -16
3841 14 6 0.1 84.13343887588805 112.62918020521091 102.06756588699784 39 -7 -16
3898 14 8 -0.1 84.40041161807225 115.57575581396877 100.52232452066812 39 -7 -16
6712 23 6 0.1 87.78665524060919 116.02864602473959 105.20332896593007 38 -9 -15
6658 23 3 -0.1 87.8619149396591 113.99586577477632 105.331703895034 38 -9 -15
3904 14 10 0.28 83.46858396419144 110.8063736563764 100.7939913729287 39 -7 -16
5599 20 1 -0.3 79.13621883426929 112.76199324110104 101.31362066034616 41 -9 -15
3840 14 6 0.1 82.80303592843774 113.69205909625884 102.188123459743 39 -7 -16
137881 0 12 0 86.29413190212063 119.20041587416853 109.78294162480958 0 -1 0
6432 23 3 -0.1 88.26146344704222 115.16215005980713 104.78120016252112 38 -9 -15
3900 14 8 -0.1 84.04827993312234 114.08798998474415 100.34673352235806 39 -7 -16
4020 14 1 -0.3 84.59589575246929 114.5886110295136 102.61328117578304 39 -7 -16
6431 23 3 0 88.67898683548277 112.96050442363435 105.14688726957479 38 -9 -15
6444 23 3 -0.1 88.58209463148502 111.7647984052142 105.81984738584985 38 -9 -15
6713 23 6 0.1 87.04980693384847 114.02769313071563 106.02221518344712 38 -9 -15
4000 14 5 -0.05 85.19481294835944 115.61289575323673 101.79455344591175 39 -7 -16
3899 14 6 0.1 83.4913331067566 116.00015915765566 100.93259470532246 39 -7 -16
4001 14 6 0.1 86.22315348375332 115.36315472055965 101.45264024133631 39 -7 -16
4671 16 6 0.1 88.02360271742407 114.47051624986739 109.2135707162904 39 -7 -17
6445 23 6 0.1 87.86936244882453 111.67521833426284 106.65189949939406 38 -9 -15
4071 14 6 0.1 85.30316162932793 116.5837725985144 102.35000892672727 39 -7 -16
6701 23 6 0.1 88.9681091399588 117.33862539010966 103.72033077115026 38 -9 -15
4401 16 6 0.1 89.06596479026639 116.0745484560317 107.64163921803599 39 -7 -17
4400 16 3 -0.1 88.91171898634106 116.31694894517858 108.68117012924748 39 -7 -17
4053 14 6 0.1 85.54992966222991 117.98043605541119 100.33311973485353 39 -7 -16
4387 16 3 0 89.14009580422186 117.57547222785928 109.04702923177977 39 -7 -17
4569 16 6 0.1 87.72312974010332 111.9383168223103 109.5669383474193 39 -7 -17
4670 16 3 -0.1 88.3134274418679 115.41559001279754 109.48653787234306 39 -7 -17
4563 16 3 0.01 87.86962677023277 110.92499623912174 109.86344774391583 39 -7 -17
4384 16 3 0 88.86003596506006 117.94520445609368 110.31729873694928 39 -7 -17
4386 16 2 0.14 88.02012653810696 115.83572616896194 110.78142066233005 39 -7 -17
5822 20 6 0.1 80.12418982617861 111.94415183394568 103.00513653707702 41 -9 -15
4392 16 3 0 89.22327204146214 119.1360779757974 110.84988972458638 39 -7 -17
5600 20 6 0.1 79.45710051082473 110.69024076521539 104.74043300221281 41 -9 -15
4385 16 2 0 88.26189107505036 117.09569216400506 111.05503484163692 39 -7 -17
4562 16 3 0 87.80435470435077 110.73795550679395 111.21179469781568 39 -7 -17
5532 19 6 0.1 85.61394118593444 120.88495714233306 100.32958002509685 40 -10 -15
137906 0 12 0 85.21663051148096 120.12717030165376 107.0565874776956 0 0 0
3903 14 4 -0.5600000000000001 82.6649316976835 110.70283641571046 100.26804483376068 39 -7 -16
2907 10 6 0.1 87.42567807253575 110.79617514094855 100.40015306133692 39 -8 -15
5815 20 5 -0.05 79.18403269944096 112.4630941485306 102.6970046600354 41 -9 -15
6433 23 3 0 89.29894243922234 115.3309589172323 103.96104314854296 38 -9 -15
5816 20 6 0.1 79.04707874652492 113.19547042867927 103.51719859628936 41 -9 -15
2911 10 6 0.1 89.18527868174951 111.9522862124833 100.25644246336026 39 -8 -15
4395 16 6 0.1 86.3223948533078 113.50233638069844 111.25255095892379 39 -7 -17
6426 23 2 0 91.43358408684807 112.17258693898458 103.34519697458913 38 -9 -15
4614 16 3 -0.1 89.7145852040284 118.4994195477887 108.23231197346038 39 -7 -17
4388 16 3 -0.1 90.01305588985879 119.70964947574782 108.72854195208585 39 -7 -17
4669 16 6 0.1 89.9955313293225 118.27155680420498 107.14114399332644 39 -7 -17
4389 16 3 0 89.72554679676163 120.06762576169854 110.03478743257543 39 -7 -17
2350 9 5 0.06 98.41440118610302 113.08216696094651 107.9760501883599 38 -7 -17
6585 23 6 0.1 97.19024252940298 110.55908341661186 100.72412270325663 38 -9 -15
6563 23 3 0 99.22550490091498 111.00118001100621 100.86605111364017 38 -9 -15
1832 7 9 0.3 93.37825499169854 120.84293098963886 110.14630057760152 39 -8 -17
2341 9 2 0 96.68926205846064 110.62502193292462 110.22056385958481 38 -7 -17
2516 9 3 0 99.92949960286366 115.13997075549858 103.28601468013944 38 -7 -17
2562 9 6 0.1 97.03131883944025 115.91371804672866 111.34706415644956 38 -7 -17
2910 10 6 0.1 89.54758558655269 113.74537920200927 100.40992573033328 39 -8 -15
2033 7 6 0.1 93.14177205052134 117.42507505243955 104.79216365621603 39 -8 -17
6714 23 3 -0.1 89.52489107585747 110.81443752327263 105.68837423636884 38 -9 -15
1808 7 2 0 93.83720453386316 120.76722881696813 107.66038655701027 39 -8 -17
2338 9 2 0 96.82627068904996 111.59173688693048 111.13827764169906 38 -7 -17
6639 23 6 0.1 95.26693312875756 112.14208871914434 104.34706233472048 38 -9 -15
1959 7 1 -0.1782 94.11360941047052 113.91582824445263 108.43161740401158 39 -8 -17
2523 9 3 0 99.09452598780148 116.5559772391804 104.86888814414863 38 -7 -17
6634 23 8 -0.1 95.35298171267242 112.41672280624593 102.15044014353045 38 -9 -15
2500 9 1 -0.1782 98.73607187536446 120.72543551092855 108.76101552918055 38 -7 -17
2519 9 3 0.01 99.2049640006434 113.04774275219384 104.57835512421536 38 -7 -17
6630 23 8 0.05 92.44259652507573 117.70105157923791 101.35324334882094 38 -9 -15
6696 23 3 -0.1 89.5448297755945 116.4421281513553 103.33586780618103 38 -9 -15
6428 23 3 0 89.66254483309362 113.06498428689167 104.25840750180997 38 -9 -15
6436 23 3 0 89.94818905803211 114.2177133486032 103.6089530819786 38 -9 -15
2026 7 6 0.1 93.0530172640523 113.50519382590798 105.10895409001327 39 -8 -17
1992 7 3 0 93.23776948008864 111.19884278548841 108.48573366125058 39 -8 -17
6697 23 6 0.1 90.34194682594789 118.0185507549952 100.96543688627101 38 -9 -15
2548 9 6 0.1 99.65528117885725 114.71269854219224 110.51628214437542 38 -7 -17
2351 9 6 0.1 99.35802910120009 112.7104906484296 107.57634458600418 38 -7 -17
1980 7 6 0.1 91.29669583471144 115.99738977420262 110.78603417291959 39 -8 -17
4668 16 6 0.1 90.28006633972657 120.46999098970686 107.95365482030073 39 -7 -17
2509 9 3 0 98.23851698338021 117.88478640197015 106.56605497781527 38 -7 -17
1763 7 3 0 92.50535688210218 111.43876987562679 110.61395548389993 39 -8 -17
2510 9 3 0 99.59162760242756 117.60893670531308 104.15682698995248 38 -7 -17
2355 9 2 0.14 97.55537036394823 112.61648465384826 110.57550538990665 38 -7 -17
1990 7 8 -0.1 94.0831204748821 117.43175680776629 105.20726373032569 39 -8 -17
1819 7 3 -0.1 95.3140823319425 120.48054973760287 104.48467581814185 39 -8 -17
1955 7 6 0.1 93.77467266303708 114.97126684429801 110.7108352861697 39 -8 -17
1954 7 3 -0.1 93.39892004272609 114.01054057515546 110.68829411750247 39 -8 -17
2481 9 3 0.0282 98.91465612690749 120.19207002555237 110.0083705115284 38 -7 -17
6698 23 6 0.1 92.4629401173193 119.92700721928196 100.81577251873094 38 -9 -15
2525 9 6 0.1 98.79600404087623 112.17830477621337 105.00268603343834 38 -7 -17
6651 23 5 -0.2 96.27221831943666 113.69231714086533 102.13723572285902 38 -9 -15
2531 9 2 0 98.52516770118628 120.0061231919882 106.43125568232627 38 -7 -17
2034 7 6 0.1 95.24300989219269 116.05446899125599 104.08374132857648 39 -8 -17
1825 7 3 -0.1 93.02131687593439 117.03804964840825 108.8385698860124 39 -8 -17
2031 7 6 0.1 95.5487697334299 119.828856240925 103.68408086160215 39 -8 -17
6429 23 2 0 90.44706163080821 112.12752115358896 104.12926297728916 38 -9 -15
6430 23 2 0.14 90.52857653713292 111.03778017028944 104.88528090442267 38 -9 -15
2532 9 6 0.1 96.96056109238572 120.01883354332412 107.73075318494817 38 -7 -17
1960 7 6 0.1 92.29064891148894 113.42325828309077 107.45834896347964 39 -8 -17
2533 9 8 -0.1 98.41750673984203 118.41581937824091 107.96914404652006 38 -7 -17
2349 9 4 -0.39 97.85718985673458 112.33794435016571 109.11471579375981 38 -7 -17
1958 7 8 0.05 93.36055442592684 113.34469110528072 107.31443927314909 39 -8 -17
6652 23 6 0.1 95.72623443306688 114.60198738785007 102.46858801311544 38 -9 -15
6441 23 3 0 92.95290620242493 113.309484621677 102.07354939486409 38 -9 -15
1809 7 2 0 93.5438405687402 119.54991727282074 108.00012049618942 39 -8 -17
1820 7 3 0 94.63908765640028 120.13063117362674 105.58395982950303 39 -8 -17
1802 7 5 -0.2 93.76889589358025 111.8263943059766 107.26596187433812 39 -8 -17
2032 7 6 0.1 96.17409797532841 117.59173573682187 104.44825322234341 39 -8 -17
6626 23 3 -0.1 93.1989845310768 114.36195287728476 101.32592917834029 38 -9 -15
6638 23 6 0.1 96.76762374837651 111.69662759121533 103.65166506105902 38 -9 -15
2577 9 5 -0.2 98.24264649491437 116.4067259428578 109.69224653656909 38 -7 -17
1828 7 8 0.05 92.7327489772226 117.73286358528978 111.29972828307923 39 -8 -17
2521 9 3 -0.1 97.74055516093283 115.66054914012847 106.47144467953777 38 -7 -17
6637 23 6 0.1 95.70657906938254 111.781379953716 101.3341694209652 38 -9 -15
2526 9 1 -0.1782 97.50227177495604 113.41322848201783 106.89320025144372 38 -7 -17
6627 23 6 0.1 94.00881198323374 114.34866311054466 100.64388897026853 38 -9 -15
1805 7 8 0.05 93.97241761451235 116.48310687400736 106.42001492777223 39 -8 -17
6664 23 3 0 90.58239840712146 116.50365717490351 102.45337917783735 38 -9 -15
6631 23 1 -0.1782 92.59091366125749 116.55339084841358 100.57243037156012 38 -9 -15
2342 9 2 0.14 97.23908187190953 111.02223337357341 109.07109761940154 38 -7 -17
6427 23 3 0 91.80427061422395 113.24431190003546 102.7095818261869 38 -9 -15
1762 7 3 0 93.08087905939281 111.97316393074374 109.54187931393173 39 -8 -17
2025 7 6 0.1 94.85010601979346 111.73322982920135 107.32432083037335 39 -8 -17
6653 23 6 0.1 97.0075730125002 113.56258200366898 102.92528823642272 38 -9 -15
1810 7 7 -0.15 93.32424608121235 119.33218862700872 109.31700460490148 39 -8 -17
2607 9 6 0.1 96.87100349387228 118.13372785744522 109.38410787737453 38 -7 -17
1826 7 3 0 92.98976118680697 118.00657546094129 109.81427938934654 39 -8 -17
2578 9 6 0.1 99.24107619329234 116.20686094585291 109.401100005861 38 -7 -17
2486 9 3 0 98.68722064649842 118.83441012488592 110.26512913194756 38 -7 -17
2507 9 8 0.05 98.00592772973286 119.90332519024008 107.81910834186421 38 -7 -17
2522 9 3 0 98.49549290286828 116.69779824477797 106.05894175625461 38 -7 -17
6442 23 2 0 93.83588237476286 112.30750494478487 102.31655256158808 38 -9 -15
6632 23 6 0.1 92.9585299934752 117.69975337517977 102.31436044052231 38 -9 -15
6635 23 5 -0.2 95.68225010083596 111.66827228143868 103.4280688416709 38 -9 -15
6499 23 6 0.1 95.16554793906015 116.17063365035611 100.91639129662448 38 -9 -15
1804 7 6 0.1 93.36733089614523 111.41163304827052 106.3390037365821 39 -8 -17
1827 7 6 0.1 92.87120557610876 116.04310837440337 109.13288526597353 39 -8 -17
6497 23 3 -0.1 96.0806216212658 116.31986616897534 100.35259937720107 38 -9 -15
6476 23 6 0.1 90.98539367658883 118.6374482175555 102.6190230377421 38 -9 -15
6474 23 5 -0.2 90.9316505897795 117.8111989365699 101.80249563848183 38 -9 -15
2561 9 8 0.01 98.08331001797588 116.0723069601743 111.19453964111544 38 -7 -17
6435 23 3 0 90.98510807927225 114.2758034316959 102.76283628346894 38 -9 -15
6434 23 3 0 91.31086698318391 115.3946904657465 102.18705127965416 38 -9 -15
2511 9 3 0 99.49906828966775 118.77096027646299 104.78986226606085 38 -7 -17
1830 7 2 0 93.31546131008783 117.31849585537864 107.50918257991373 39 -8 -17
6501 23 6 0.1 98.25057139158793 113.9030196415996 101.22778358776043 38 -9 -15
2508 9 3 0 98.65912945219226 118.89554109650832 105.79812894077722 38 -7 -17
6443 23 2 0.14 92.18817353792406 111.1229832481958 103.55000097910917 38 -9 -15
2019 7 5 -0.05 93.57015717610078 114.07474921497734 105.96966773348967 39 -8 -17
2566 9 8 -0.1 97.94845333930218 117.94859338771516 109.33065902421691 38 -7 -17
6498 23 3 0 97.04620448808654 115.36703141041104 100.25687823318245 38 -9 -15
2606 9 6 0.1 98.66902968697127 114.0658740852582 108.36207804235553 38 -7 -17
6475 23 1 -0.3 94.28231744239179 119.0963200999857 100.5481888743908 38 -9 -15
1807 7 2 0 94.12207172957416 118.81045984675077 105.84696761493457 39 -8 -17
1803 7 1 -0.3 93.14210841432963 115.4271467432275 105.88957506807805 39 -8 -17
2020 7 6 0.1 94.59414839410854 114.04395466893882 105.84151908133742 39 -8 -17
1831 7 6 0.1 94.91926356119666 116.10675020031883 106.75454459796337 39 -8 -17
1953 7 3 0.0282 93.57413451305975 113.2652045002116 109.52982134286461 39 -8 -17
2545 9 8 -0.1 98.90642248968794 114.74430845448569 111.35344659318233 38 -7 -17
6500 23 8 0.05 97.18587895367146 113.94110964742308 100.86471081595244 38 -9 -15
2030 7 11 -0.3 95.19021896997155 117.16200176687994 104.15027891095384 39 -8 -17
2518 9 3 0 98.81955076689715 114.23439317653265 104.9951813737274 38 -7 -17
2579 9 6 0.1 97.4974511848511 115.71592287129727 109.27415692417011 38 -7 -17
6625 23 3 0.0282 92.34928878967085 115.42183712094369 101.36090158479428 38 -9 -15
2605 9 6 0.1 99.48765190606797 118.38707665347548 108.01592487230506 38 -7 -17
2520 9 3 0.0282 98.00496476053343 114.41333638282256 106.04385379025923 38 -7 -17
1806 7 2 0 93.70380101233836 118.5423157066671 107.17091149940882 39 -8 -17
2517 9 3 0 99.29766511257488 115.3140176796407 104.41082273270781 38 -7 -17
6691 23 5 -0.05 92.85461103143562 118.94428462971027 100.45678829397472 38 -9 -15
2527 9 6 0.1 97.08594539114749 115.68338858233747 107.3069819879645 38 -7 -17
6440 23 3 0 93.46489969128109 111.16810990029211 103.03294266991432 38 -9 -15
2035 7 6 0.1 94.9942934506935 117.55753555531075 103.09987602008547 39 -8 -17
4606 16 6 0.1 87.63477716277391 115.54050234057888 116.2967782912753 39 -7 -17
4591 16 5 -0.2 85.05164241676624 116.96742424750087 115.51899848680993 39 -7 -17
4565 16 3 -0.1 87.70252174438158 111.44120279224387 113.35442790707907 39 -7 -17
4394 16 5 0.06 87.07547502807175 113.81059407133284 112.0418078223976 39 -7 -17
4571 16 6 0.1 88.05004563956041 112.11328464645673 114.06386887640069 39 -7 -17
4650 16 6 0.1 86.48982787125972 113.66070285749385 112.93898307587838 39 -7 -17
4622 16 6 0.1 86.09175159631884 113.35383399971326 114.95427951652852 39 -7 -17
4623 16 6 0.1 87.76631420570962 113.72752727238404 115.12122165784942 39 -7 -17
4621 16 5 -0.2 86.83001672639853 113.59467780217766 115.69027446968903 39 -7 -17
4649 16 6 0.1 85.42631326385839 111.2053563806121 115.91747087794258 39 -7 -17
4577 16 8 -0.1 86.48109788367142 111.09297483512564 116.21261837540752 39 -7 -17
4610 16 8 -0.1 86.97226223469747 112.43122035273325 116.77753424487115 39 -7 -17
4605 16 8 0.01 86.65555523460904 115.0372868928515 116.26135350813377 39 -7 -17
4592 16 6 0.1 85.24396541425648 115.18407073106823 114.46798513387726 39 -7 -17
4549 16 4 -0.39 86.04430609191681 115.01264926439046 117.61153567429179 39 -7 -17
4393 16 4 -0.39 87.36024324710252 115.24019436466178 111.88444525052495 39 -7 -17
4651 16 6 0.1 87.95884140373266 112.29649419276873 117.23775187162789 39 -7 -17
4589 16 8 -0.1 85.93283885238237 115.77563541895219 115.08752142245379 39 -7 -17
4530 16 3 0 85.82774342571678 112.59338320188638 117.83183879141447 39 -7 -17
4396 16 3 0 86.84655487141445 116.57209137162947 114.16069702378019 39 -7 -17
4399 16 2 0.14 87.31806385674426 116.3282502676655 112.84595680461109 39 -7 -17
4529 16 2 0.14 85.57810527067748 113.78727238838106 118.25186358416471 39 -7 -17
4594 16 6 0.1 84.29775077081102 116.87684008002621 116.35878911262023 39 -7 -17
4525 16 3 0.0282 85.24356403708964 111.60442791590862 118.57438880158665 39 -7 -17
4531 16 2 0.14 85.60314465056635 115.9527973548885 118.61089688485009 39 -7 -17
4457 16 6 0.1 84.28000011215995 119.77587254075587 117.73327667118986 39 -7 -17
4595 16 6 0.1 84.4239839976614 117.2379748852454 114.60275969090509 39 -7 -17
4526 16 3 0.0282 84.38141615915164 111.9145894096578 119.61099260507476 39 -7 -17
4520 16 3 -0.1 85.99650293484466 117.1942540031304 118.89495868342229 39 -7 -17
4532 16 2 0 84.86777583004101 115.33484037567442 119.55571314715559 39 -7 -17
4528 16 2 0 84.89299916326698 114.02642236852384 119.35482469209843 39 -7 -17
4429 16 6 0.1 81.817694639934 111.08576623206748 119.1064355376834 39 -7 -17
4398 16 2 0 86.89440191876756 117.83263672394665 114.60435451528473 39 -7 -17
4590 16 8 -0.1 85.99709350103213 118.21396156638097 115.70868535183945 39 -7 -17
4527 16 3 0 84.21220145938867 113.2223199458866 120.06585905394863 39 -7 -17
4381 16 1 -0.1782 83.63650666653135 110.77435423199552 120.0208931553737 39 -7 -17
4541 16 6 0.1 86.91337300436432 117.57059995266953 118.47582716611342 39 -7 -17
4382 16 2 0 87.88480411038371 117.40492027539419 112.25707010121343 39 -7 -17
4383 16 3 0 88.19680558381874 118.53908150203577 112.85861172133039 39 -7 -17
4593 16 6 0.1 86.73247621923159 118.09446644745535 116.52536509974085 39 -7 -17
4519 16 3 0 85.25059012284686 117.86806839324706 119.82900257202753 39 -7 -17
1939 7 3 0 89.36954623382067 110.97920723249007 119.98717249830031 39 -8 -17
4521 16 3 0 84.23175584838948 115.85814473700182 120.44830408352021 39 -7 -17
4522 16 3 0 84.42708014382568 117.19955035275177 120.64156803158895 39 -7 -17
1926 7 3 0 88.38787226007966 111.31666596815444 120.85548975144206 39 -8 -17
4397 16 3 0 87.76267467824897 118.79259235918936 114.11300721839615 39 -7 -17
1924 7 3 0 89.3812212538969 113.40339598194521 121.09409240331814 39 -8 -17
4533 16 3 0 83.60938017095333 113.72055979330696 121.20879275885746 39 -7 -17
1950 7 6 0.1 88.55194688035421 117.94750356336456 121.40452055507153 39 -8 -17
4524 16 3 0 83.60721844736216 115.07758065304054 121.36453573184733 39 -7 -17
137902 0 12 0 80.41116291185091 118.21253636435434 120.52667720718141 0 0 0
4537 16 3 0 85.53151348044862 119.212666523098 120.05231205236856 39 -7 -17
4391 16 3 0 88.93054939824049 119.39367150696575 112.17854821170795 39 -7 -17
1774 7 5 -0.05 88.84068187228779 118.9553378071814 121.75894855570417 39 -8 -17
4609 16 6 0.1 83.99105127767143 119.1804069022167 115.48670744670008 39 -7 -17
4607 16 5 -0.2 85.12119837112995 119.50090017409035 115.68898150136917 39 -7 -17
1927 7 3 0 88.377976353148 112.53509541649188 121.43978876089079 39 -8 -17
1801 7 6 0.1 88.07408358487963 119.73121735038765 121.37069007802825 39 -8 -17
4543 16 6 0.1 83.74902554782112 111.88369825462586 122.18664851955626 39 -7 -17
4582 16 3 -0.1 88.10843567246347 119.95162393298645 114.68396875996311 39 -7 -17
4523 16 3 0 83.90211968698257 117.81006281740768 121.70920734663744 39 -7 -17
4534 16 3 -0.1 84.95083627866168 119.8011872678189 121.11445083044953 39 -7 -17
4612 16 6 0.1 87.45577934466334 119.90905097209904 119.57272566099121 39 -7 -17
4645 16 6 0.1 80.12998543762221 110.92446392627258 121.04012586602572 39 -7 -17
1789 7 6 0.1 87.07073434384365 117.00241914468434 122.17743341971001 39 -8 -17
4540 16 5 -0.05 86.41443870387543 120.10537859707802 119.20744823346782 39 -7 -17
4608 16 6 0.1 85.40182689094071 120.09723212300204 114.77042779428723 39 -7 -17
4580 16 1 -0.3 86.3809394214385 120.09691620639867 117.7835320520337 39 -7 -17
4583 16 6 0.1 87.84605211967786 120.14770150003633 115.77312097334976 39 -7 -17
4672 16 6 0.1 81.30183160762712 112.41853528901515 122.06483183361755 39 -7 -17
4390 16 3 0 89.29883341291816 120.53197315083376 112.72927469075273 39 -7 -17
4456 16 8 0.05 85.09490429150496 120.25990830453335 117.06745104163372 39 -7 -17
4535 16 3 0 84.20805584316989 119.09011184515072 121.97410445464521 39 -7 -17
4542 16 5 -0.2 83.42151580948843 112.82401795428106 122.35807981153596 39 -7 -17
1928 7 3 -0.1 87.4400583521804 112.96156146990216 122.31453815592337 39 -8 -17
4546 16 3 -0.1 83.06173502420788 115.76957834012816 122.46317099962668 39 -7 -17
1945 7 3 -0.1 88.79388493279036 114.92206019265618 122.6714970389864 39 -8 -17
4545 16 3 -0.1 83.15237318138222 117.10675514990317 122.54298727791127 39 -7 -17
4564 16 3 0.0282 87.84493064623122 111.72702624702458 112.06828438035942 39 -7 -17
1946 7 3 0.0282 87.6139612236459 114.27021300392897 122.8391148154989 39 -8 -17
4536 16 6 0.1 85.08776330333967 120.8665502684938 121.37589783473311 39 -7 -17
4581 16 3 0.0282 88.83757763712849 120.81180100251524 113.98688124328656 39 -7 -17
137908 0 12 0 80.49939239572157 115.6785045975418 114.45886917723276 0 -1 0
4570 16 1 -0.1782 88.22578288326548 113.01083354149222 111.88785753018229 39 -7 -17
1987 7 6 0.1 86.49506168309058 112.52996538150715 122.54546691262806 39 -8 -17
137873 0 12 0 83.74605122935145 116.01547850679634 112.37478677930024 1 0 0
1767 7 6 0.1 89.51486307750285 110.65588819282645 116.06667684241516 39 -8 -17
1988 7 6 0.1 86.61698460425364 110.69362572007367 121.78287678148268 39 -8 -17
4579 16 5 -0.2 81.96043642140928 112.7826058461138 122.90847325927457 39 -7 -17
1981 7 6 0.1 90.73319260125031 117.28053238266995 112.02203110776665 39 -8 -17
1967 7 6 0.1 90.01617196329737 115.64133080202154 113.41960689857116 39 -8 -17
2021 7 6 0.1 89.63394379988085 114.80793998481556 118.97217583933943 39 -8 -17
1947 7 2 0 89.53807419461532 114.53005081254139 121.63768757226404 39 -8 -17
2485 9 2 0.14 98.9754103070955 118.49175738509042 111.46384271038504 38 -7 -17
1964 7 6 0.1 90.13836446291316 114.37162466413432 115.30011148089004 39 -8 -17
1925 7 3 0 90.15433212808288 113.12579709874267 120.01887806980756 39 -8 -17
2549 9 6 0.1 98.02019583104412 114.95264934215754 113.68844781686491 38 -7 -17
1755 7 3 0 92.28383226192652 112.25205952496427 111.66058612601228 39 -8 -17
2493 9 3 0 96.23575793838097 117.18325037671612 116.22997897661517 38 -7 -17
2472 9 1 -0.1782 96.11944850929743 120.69642178594378 119.25268884635165 38 -7 -17
1913 7 6 0.1 93.79035628456961 117.38712481965894 114.61461263187802 39 -8 -17
1978 7 6 0.1 93.10999405556251 115.02913115578829 115.92012200790472 39 -8 -17
2501 9 3 -0.1 97.83794984606637 120.83692423336944 116.85119040450081 38 -7 -17
1769 7 3 0 92.6808794290406 113.53759428624318 111.70255737108289 39 -8 -17
1994 7 6 0.1 90.88152775775488 114.06307278388007 117.3195616120677 39 -8 -17
1903 7 2 0.14 92.303907633241 117.92731544676204 115.93628235811009 39 -8 -17
3226 12 5 0.06 99.7188322777853 111.03542803285174 119.50560708079088 39 -9 -16
2556 9 6 0.1 94.90873786519695 120.34648502284371 121.2774404068524 38 -7 -17
2399 9 3 0 96.38186193705306 116.64878729074547 122.56285126202289 38 -7 -17
1938 7 3 0 90.30035963096415 111.85149168929462 119.60421872384042 39 -8 -17
1966 7 6 0.1 90.68817864295067 116.88120572410868 114.24465050373811 39 -8 -17
2476 9 3 -0.1 97.2947579969604 117.25552103050498 114.11237670811283 38 -7 -17
1979 7 5 -0.2 91.63258856605326 116.66865287547748 111.66500374480066 39 -8 -17
2387 9 1 -0.3 95.99484346203968 110.68638116779968 118.51506432064616 38 -7 -17
2389 9 8 0.05 95.4479021218605 111.90667915637123 118.99911055058595 38 -7 -17
2483 9 3 0 99.15693910623199 120.68221400673214 112.25248257161583 38 -7 -17
1982 7 8 -0.1 91.69640124181863 115.16373935301549 118.731431549381 39 -8 -17
1993 7 5 -0.2 91.84540693207687 114.52529480844042 117.38346679500081 39 -8 -17
3424 12 6 0.1 97.92623748783635 112.04432064953835 122.52271236622249 39 -9 -16
1921 7 4 -0.39 91.80213266045448 116.70328571447916 116.47172539335486 39 -8 -17
2398 9 3 0 97.02593447264216 117.87006353359251 122.33675995735243 38 -7 -17
2023 7 6 0.1 92.65620211905434 114.98640116753784 119.19907410136614 39 -8 -17
2495 9 6 0.1 94.5909139454351 120.02687749562702 118.13224828136549 38 -7 -17
1892 7 3 -0.1 93.18820346654616 118.17474360124817 114.96577094872124 39 -8 -17
2403 9 3 -0.1 95.08962929452639 114.34187395843179 122.88090975215387 38 -7 -17
2616 9 6 0.1 93.72083804222024 111.73336604150273 122.04746557641903 38 -7 -17
2547 9 5 -0.2 99.71186920253497 114.38597652209825 112.66354041722877 38 -7 -17
2411 9 6 0.1 97.20822051960175 112.47293748091215 116.80925974659218 38 -7 -17
2412 9 8 0.05 98.18234822045261 114.64383153869434 116.08422092044304 38 -7 -17
2414 9 2 0 96.4606590877265 113.02372958595814 118.75395631120949 38 -7 -17
2416 9 9 0.3 98.76639373929319 116.78988147323462 118.85138437824972 38 -7 -17
2394 9 7 -0.15 97.94437981905233 115.25604198392134 118.53217779528946 38 -7 -17
2505 9 4 -0.39 98.51641066056948 117.30437031206552 112.00244504460044 38 -7 -17
2404 9 3 0 95.76954873699174 114.54957356049984 121.7633356967711 38 -7 -17
2022 7 6 0.1 90.44413701122495 112.12006300755235 116.48892199011172 39 -8 -17
1949 7 8 -0.1 90.53552025203822 114.56337243239216 119.52638475521823 39 -8 -17
1766 7 5 0.06 90.57564224821985 111.12538290339518 116.05736233558059 39 -8 -17
2536 9 1 -0.3 96.85562679297169 114.84225152924856 115.55489988106598 38 -7 -17
1943 7 6 0.1 91.93829290103218 112.16467030533138 118.49265942187589 39 -8 -17
1995 7 6 0.1 92.50810241842697 113.61312857817785 117.31823142336174 39 -8 -17
1768 7 3 0 91.75624010731752 113.63676730674909 113.97263551897942 39 -8 -17
1977 7 8 0.01 92.02426967522258 115.2398051462161 116.09484985345449 39 -8 -17
1771 7 2 0.14 91.51751940887137 112.24358203455716 113.81675069448698 39 -8 -17
1909 7 3 0 93.99192472836765 119.79661380673602 113.46848284208468 39 -8 -17
1894 7 3 0 92.84763337349007 120.48028434583435 115.32471150852365 39 -8 -17
2474 9 5 -0.05 95.51177757668827 119.63416800156614 118.63882772553686 38 -7 -17
2405 9 3 0 96.38595005839386 115.72612855761328 121.61692936323405 38 -7 -17
2563 9 5 -0.2 98.94998566014839 113.61205105396587 115.12668173200143 38 -7 -17
2410 9 3 0 98.03420591869985 114.29209443048026 117.56631575052859 38 -7 -17
1962 7 8 -0.1 92.04156379553243 115.8033268731244 112.83336030627086 39 -8 -17
2564 9 6 0.1 98.75968573128739 112.58018788237419 115.37854825350118 38 -7 -17
1948 7 6 0.1 91.67484609808128 115.04914489362176 121.31125218435695 39 -8 -17
1753 7 1 -0.1782 90.19053463764587 119.19663207903056 121.1237201660565 39 -8 -17
2409 9 3 -0.1 97.29253516628607 113.15722909163254 117.66551292744191 38 -7 -17
2546 9 8 -0.1 98.59195894452003 114.08638777253101 113.66819843047901 38 -7 -17
2497 9 6 0.1 96.78128921780032 116.34588504462049 113.80794175117802 38 -7 -17
1754 7 2 0 91.70062648680448 111.72452884222677 112.65765016992312 39 -8 -17
2354 9 2 0 97.61794442350677 113.3392068966647 112.76777031709621 38 -7 -17
2617 9 6 0.1 95.99746515978218 111.5811455352509 121.12380217459993 38 -7 -17
2477 9 3 0 98.27716363257812 119.53840330167088 114.64646911070211 38 -7 -17
2538 9 3 -0.1 96.10445478156281 112.20696599296662 114.38590263537402 38 -7 -17
2479 9 3 0 97.22431773439203 119.66094042128543 116.6435364317158 38 -7 -17
1770 7 2 0 92.21615962203428 114.28986466588196 112.79841680988812 39 -8 -17
1898 7 3 0.0282 90.60552328507319 118.68143703806092 119.89311517323196 39 -8 -17
3228 12 3 0 99.83412898090496 113.03893882992156 122.29217116727786 39 -9 -16
1963 7 5 -0.2 90.9861801911227 115.84667028478417 113.90097114115565 39 -8 -17
1897 7 3 0.0282 90.81463776629302 117.33587857067982 119.88862826836443 39 -8 -17
1961 7 8 -0.1 91.17303491009983 114.69045804327445 114.91665069618591 39 -8 -17
1916 7 1 -0.1782 90.60180926246042 116.60280685945573 121.05073306382643 39 -8 -17
1923 7 8 0.05 90.65496878788602 115.21740439867938 120.94081639415444 39 -8 -17
1891 7 3 0 93.32526979573849 119.49545623456359 114.57200549211699 39 -8 -17
2622 9 6 0.1 98.60529745623003 118.81910375397632 121.19193670490384 38 -7 -17
2618 9 6 0.1 93.1947329050473 112.68290003282476 120.63057366156511 38 -7 -17
2494 9 6 0.1 95.07780153353754 118.86167857971856 119.33530506010239 38 -7 -17
2614 9 11 -0.3 93.8936035857498 111.91935309231968 120.93998645990789 38 -7 -17
2484 9 2 0 99.09932447254245 119.36374724510472 112.44069963419643 38 -7 -17
2491 9 3 0 96.521482098031 118.99312066514563 117.58656632663727 38 -7 -17
1904 7 2 0 91.86241022873855 118.94368503837585 116.6101408562951 39 -8 -17
3227 12 6 0.1 99.59450630899914 111.99502039457101 118.99463145620064 39 -9 -16
2490 9 3 -0.1 95.99512109644043 117.75101059017204 117.40047050994043 38 -7 -17
2478 9 3 0 97.55675439235324 118.9759279732324 115.55729549489303 38 -7 -17
2391 9 2 0 95.73587041216182 113.63867458322909 120.74363653647953 38 -7 -17
2569 9 6 0.1 95.50203606387294 115.35475702894183 117.1458478835434 38 -7 -17
2392 9 2 0 97.04736023088356 115.96017900576499 120.5207398616752 38 -7 -17
1905 7 3 0 91.2899990341467 120.69492365373 118.56478410853597 39 -8 -17
1937 7 3 -0.1 91.23422461075982 111.44181289566541 118.78331450701296 39 -8 -17
1765 7 4 -0.39 90.94940036351815 111.1897636892412 114.67590572534073 39 -8 -17
1893 7 3 0 92.20442130215235 120.1660439584638 116.43495613663167 39 -8 -17
2619 9 6 0.1 93.67413040821137 110.89974922271367 120.56374947070222 38 -7 -17
2543 9 1 -0.1782 94.78188624825992 111.1080628410878 115.92264647079622 38 -7 -17
1902 7 3 0 91.24669867430377 116.6410843985808 118.81714679830527 39 -8 -17
1901 7 2 0.14 91.30312235016062 117.2772275440531 117.68545483061735 39 -8 -17
1900 7 2 0 91.29283464260885 118.58374023434591 117.70771959345504 39 -8 -17
2574 9 8 -0.1 95.3009476056722 112.21502495497332 120.56689294601185 38 -7 -17
3482 12 6 0.1 98.70201862891591 110.67031129494254 119.8971586696247 39 -9 -16
2339 9 3 0 96.48491379694761 111.37538668717939 112.38286862467835 38 -7 -17
2488 9 2 0 98.66118287269452 118.84291757336473 113.62171870521836 38 -7 -17
2539 9 6 0.1 95.89350924637942 112.93601379143834 115.04826408727254 38 -7 -17
2415 9 6 0.1 94.47278678666251 112.059822644623 118.55296749082038 38 -7 -17
1899 7 3 0 91.08575176264473 119.31782499565222 118.77853024968027 39 -8 -17
2487 9 2 0.14 98.2588804345285 117.66352450275477 113.4039151021044 38 -7 -17
1952 7 1 -0.3 94.02530481684849 117.58602784004998 112.03616397068652 39 -8 -17
2408 9 3 -0.1 97.89319710231493 118.00433571099859 121.28832759628968 38 -7 -17
2496 9 5 -0.05 95.82350056697166 115.70628061534458 116.13299374627475 38 -7 -17
2568 9 6 0.1 94.87953896244866 115.70253482147172 115.57043423302122 38 -7 -17
2395 9 7 -0.15 97.86002789976114 116.97669520396451 120.32376735421933 38 -7 -17
1984 7 6 0.1 95.68537364144491 118.6150211590107 113.0616321001024 39 -8 -17
1912 7 5 -0.05 94.70570440534664 118.8204475203415 112.59031796552645 39 -8 -17
1965 7 6 0.1 93.02287819132741 116.08362233222772 113.27630253040013 39 -8 -17
2390 9 2 0 96.4159696036929 113.91227845967833 119.60410426804044 38 -7 -17
2413 9 6 0.1 98.91229237867051 115.42291741311678 115.97784457869923 38 -7 -17
2537 9 3 0.0282 95.36934901975368 111.15222874496223 114.7054731977776 38 -7 -17
2480 9 3 0 98.62713404886841 120.81407892930068 114.67425554009077 38 -7 -17
2353 9 3 0 96.78828464197954 112.27511231194018 113.25002763325159 38 -7 -17
2492 9 6 0.1 95.48223871591125 117.19602538452988 118.13383687558051 38 -7 -17
2475 9 3 0 97.05503853351544 117.77998235501343 115.31815074351029 38 -7 -17
2393 9 2 0 97.08250355950796 115.04419029834517 119.55941437182284 38 -7 -17
2623 9 6 0.1 97.36528221843017 120.52116323017637 121.08363472613033 38 -7 -17
1829 7 6 0.1 92.25278509277199 118.63832060545676 111.69247186100083 39 -8 -17
2620 9 5 -0.2 96.90166757271774 120.94915149010652 121.91816654878318 38 -7 -17
2674 10 6 0.1 91.68673722971631 110.57013180992764 122.33659636652914 39 -8 -16
2352 9 3 0 97.95591419206903 113.55714271006792 111.46471997704533 38 -7 -17
1985 7 6 0.1 94.99233497882246 119.3996458957152 111.67336446861286 39 -8 -17
2148 8 8 -0.1 102.66308344819836 83.17676549281144 82.73629078112263 40 -9 -14
1278 5 3 -0.1 106.02255133951536 83.40147340337072 79.7995030274006 38 -8 -16
1297 5 3 -0.1 108.58258031615614 83.66683185189045 82.19173680948349 38 -8 -16
1301 5 6 0.1 105.33106084709661 82.7901893946391 80.35735973471088 38 -8 -16
1302 5 3 -0.1 107.56284854836468 83.19893328383382 81.52120400518109 38 -8 -16
1295 5 6 0.1 103.81557988332452 83.14005779508338 78.46562734142582 38 -8 -16
1407 5 6 0.1 106.9319862878031 82.60851159556864 82.16774258275647 38 -8 -16
1290 5 3 -0.1 104.57110182450748 83.77796037856015 78.04360050043115 38 -8 -16
2087 8 5 -0.05 102.87274836056244 82.38063825551312 81.51468804429099 40 -9 -14
1277 5 3 0 107.29418038577587 83.68939992700778 80.32172802781507 38 -8 -16
1291 5 3 0 105.72758193732085 84.07953181718024 78.68094441774004 38 -8 -16
2268 8 1 -0.3 103.97242173779824 81.5438208993249 81.77739190851506 40 -9 -14
6233 22 6 0.1 110.27528021134847 88.967083348138 86.69439734819008 38 -8 -15
1298 5 3 0 109.61055160712849 84.30501440666464 81.51064752444191 38 -8 -16
1299 5 6 0.1 108.70850123549059 83.32061167865444 83.22203952698075 38 -8 -16
1280 5 3 0 108.20482148459327 84.44183397061386 79.69826628102041 38 -8 -16
2088 8 6 0.1 101.97090322727213 81.79655646098301 81.31931377353361 40 -9 -14
1281 5 3 -0.1 109.46614676499766 84.53363602159489 80.21072345963809 38 -8 -16
1279 5 3 0 107.80592414261574 85.066827561562 78.54862092542784 38 -8 -16
4293 15 6 0.1 100.20271753642228 80.62136387976646 85.04044687685803 40 -9 -14
1292 5 3 0 106.55229729206644 84.90454724935132 78.08992782002869 38 -8 -16
2149 8 6 0.1 103.24133468517316 84.08283440825616 82.59418302353713 40 -9 -14
2089 8 6 0.1 103.0351758196551 82.99797633469315 80.56004773030553 40 -9 -14
2298 8 6 0.1 102.29209065311096 85.04570052073761 84.32675183933897 40 -9 -14
2248 8 5 -0.05 104.30181388535124 81.53453083083576 83.10801426888318 40 -9 -14
2146 8 8 -0.1 103.08602391411456 82.13136368770968 83.82055864311732 40 -9 -14
2319 8 6 0.1 104.55732852522432 80.53285589134919 83.5085752502275 40 -9 -14
939 4 3 0 103.13114931064348 87.53537232968613 82.73884460442233 39 -9 -16
947 4 6 0.1 105.42664997818252 85.74765106090939 81.34532135237129 39 -9 -16
2147 8 6 0.1 102.23118772130273 81.30847554925693 83.76626511511317 40 -9 -14
2249 8 6 0.1 105.18275415613365 82.29031936541699 83.17736749330065 40 -9 -14
1155 4 6 0.1 106.07615472184271 85.39010952036314 83.657309043564 39 -9 -16
1282 5 3 -0.1 108.61469881671505 85.93794677465019 77.94905274070786 38 -8 -16
946 4 6 0.1 103.7820038812646 86.10756570449297 79.85137867693847 39 -9 -16
1420 5 6 0.1 109.6893954700291 86.20030200733098 78.14090845575548 38 -8 -16
943 4 3 -0.1 105.27943948345546 86.036223744854 83.36219890734141 39 -9 -16
942 4 3 -0.1 104.93930031268825 86.19580576871967 82.12706397772206 39 -9 -16
1114 4 8 -0.1 105.72787689697343 85.7139026785662 86.59339715244519 39 -9 -16
1152 4 6 0.1 101.87469980856538 86.25068545996324 78.39100383903332 39 -9 -16
941 4 3 -0.1 103.26080250940288 86.7653087006792 80.57985084058505 39 -9 -16
940 4 3 0 103.78260149309149 86.8346634400167 81.82056617817543 39 -9 -16
944 4 3 0 104.63171659099466 86.79359467608192 84.35135156828923 39 -9 -16
931 4 2 0 104.92394462637675 86.70799886277688 85.70080232392347 39 -9 -16
2266 8 5 -0.2 101.80422204923859 83.38087323135709 85.51773682304285 40 -9 -14
2175 8 6 0.1 105.39890327673179 81.84621786269541 88.15989397157773 40 -9 -14
2261 8 8 -0.1 101.44649563472163 84.36719418987128 84.49189322834971 40 -9 -14
2290 8 6 0.1 103.81078168395406 83.49362415411558 85.2102362983531 40 -9 -14
2260 8 8 -0.1 101.2331725928327 83.63138068694404 83.15742314854934 40 -9 -14
1391 5 6 0.1 109.92649048638405 87.14322233406239 81.06035788114185 38 -8 -16
2176 8 8 -0.1 103.10000775720926 82.7498137583839 85.21471292325654 40 -9 -14
6178 22 6 0.1 105.76447671968418 87.30172933031521 78.92704242729789 38 -8 -15
936 4 3 0 102.14063257378695 87.37453177356781 80.15353654874316 39 -9 -16
923 4 3 -0.1 101.5368565308724 87.10629076828954 78.98976296151365 39 -9 -16
2297 8 6 0.1 100.93063854472737 82.73238558795939 85.79480654468588 40 -9 -14
945 4 3 0 103.60274259023156 87.56967664548543 83.98638864039611 39 -9 -16
2267 8 6 0.1 101.89749053039976 83.97864727957517 86.45647035145083 40 -9 -14
1157 4 6 0.1 105.33960125513802 84.68056968760726 86.45808538387728 39 -9 -16
2132 8 3 0 100.13116060042152 85.1597243143703 84.52265185926515 40 -9 -14
2299 8 5 -0.2 103.34586340451705 81.52658926682305 86.19153465064232 40 -9 -14
2300 8 6 0.1 102.64889958980339 80.7373174522377 86.06144284508451 40 -9 -14
2301 8 6 0.1 104.29759487078034 81.05762825061122 86.00427987408882 40 -9 -14
937 4 3 0 101.57330661079621 88.20103755071389 81.05232741150486 39 -9 -16
6088 21 6 0.1 109.21699113688342 80.5411211096944 87.34801478165667 37 -7 -14
930 4 2 0 104.16482854206564 87.35820758741404 86.60907960642642 39 -9 -16
938 4 3 0 101.95802831690816 88.11075616251026 82.3620234594516 39 -9 -16
1154 4 11 -0.3 107.17580150680564 85.49051169100802 86.09265386491184 39 -9 -16
932 4 2 0 102.83859248989467 88.14598241020869 84.85909531090681 39 -9 -16
1159 4 6 0.1 107.30448839400074 84.66620200275662 85.36057776938144 39 -9 -16
933 4 2 0 103.16394813119842 88.03871350384001 86.17601461543596 39 -9 -16
6087 21 5 -0.2 109.6812967515491 79.58079100066553 87.5549225153104 37 -7 -14
6394 22 6 0.1 107.44385793926804 88.2829006422586 80.41586520976 38 -8 -15
1158 4 6 0.1 107.89056882199162 85.20745508573536 86.87421149433352 39 -9 -16
6156 22 3 -0.1 105.92168843146369 88.35534992689486 78.99224807088737 38 -8 -15
2262 8 6 0.1 100.66670697215041 82.76024709440158 83.54404789987053 40 -9 -14
903 4 3 0 100.50956840529793 88.99256165684596 80.5683148191703 39 -9 -16
948 4 3 -0.1 101.13949018830182 88.48221724431399 83.36422382172744 39 -9 -16
934 4 7 -0.15 102.23722350636531 88.49490745604913 86.99336533231599 39 -9 -16
935 4 7 -0.15 101.64319947750094 88.52185605702967 84.64182887451189 39 -9 -16
2142 8 2 0 100.2731148861241 84.46640913060911 82.35387102643371 40 -9 -14
954 4 2 0 104.43275493284628 87.30278279212877 87.87918638838556 39 -9 -16
916 4 3 -0.1 100.4773332910311 87.80543904996077 78.58717931585495 39 -9 -16
6155 22 3 -0.1 106.81986168103052 88.90627530078142 79.76280466007007 38 -8 -15
1156 4 6 0.1 107.4581220398645 86.46909587155201 85.68348065072975 39 -9 -16
6231 22 3 -0.1 108.7845905105219 89.01800506290522 85.30893527903508 38 -8 -15
955 4 6 0.1 106.53669353752514 87.0110055468364 88.19496275207685 39 -9 -16
6377 22 6 0.1 108.28345724034835 88.2099259115297 85.78373396711949 38 -8 -15
2295 8 6 0.1 101.31745417840469 81.55002274107285 87.66163412296119 40 -9 -14
2157 8 3 -0.1 102.14227073820204 81.90320669782594 88.31337222938673 40 -9 -14
2174 8 3 0 103.32916562958322 81.86067314541856 87.660763653823 40 -9 -14
1419 5 6 0.1 110.36713135861238 84.96542311977458 79.74861613679361 38 -8 -16
2152 8 10 0.28 100.2445214992089 82.80067673146182 80.00062165953906 40 -9 -14
929 4 8 0.05 105.62384744361246 86.39675949349161 87.99823947248724 39 -9 -16
917 4 3 -0.1 100.06368639858671 88.83811757310409 79.32997404258168 39 -9 -16
6392 22 9 0.3 103.64149587850643 88.80142032584999 77.55982113302493 38 -8 -15
956 4 9 0.3 100.85315977537317 89.03606349153274 86.12269504064572 39 -9 -16
1305 5 6 0.1 109.97239226157484 88.824306043711 79.11218911769173 38 -8 -16
950 4 3 0 102.38833467324218 88.46270205852502 88.43229503185245 39 -9 -16
137866 0 12 0 100.16411955235205 79.97849616209544 79.24606418784127 0 0 0
1414 5 6 0.1 110.42689283200221 86.51663318646517 83.43932248557309 38 -8 -16
137879 0 12 0 104.28337948910374 80.52593660724908 78.46033326242578 0 1 1
1162 4 6 0.1 100.0922589371807 88.6867350736856 83.36009760298403 39 -9 -16
5878 21 6 0.1 110.30865387410688 80.01086065855011 79.42258447283292 37 -7 -14
6167 22 7 -0.15 105.01009599074438 89.21319687819319 78.46921626450128 38 -8 -15
6232 22 3 -0.1 109.96013219018302 89.36682871473832 85.769907423664 38 -8 -15
6084 21 6 0.1 106.72552579918595 79.09190585570265 88.35496801480939 37 -7 -14
5873 21 7 -0.15 110.2823672462363 79.12290935502158 81.35577017639913 37 -7 -14
2173 8 3 -0.1 104.3760176057832 81.90437502271287 88.49642295960996 40 -9 -14
2181 8 6 0.1 100.0952735590619 85.597152914189 86.58577175147202 40 -9 -14
6009 21 4 -0.39 118.762679037521 83.69037312377262 85.24452815706567 37 -7 -14
5981 21 3 0 118.40762360670124 81.46942705559483 87.94246473554175 37 -7 -14
4070 14 6 0.1 116.30824957660053 79.78355558016771 79.92975352958453 38 -6 -16
5872 21 2 0 110.67201474773826 79.18439142049957 82.67283707779609 37 -7 -14
137837 0 12 0 115.27048950706222 84.1685448836772 88.11149698019032 0 0 0
1422 5 6 0.1 110.84624291438554 88.82569779076508 82.506547875282 38 -8 -16
5989 21 2 0.14 117.51108895505197 83.0100267406911 85.04432058265256 37 -7 -14
4744 17 3 -0.1 119.37045236703418 86.31701757756743 77.16203215466652 38 -7 -15
5986 21 3 0.0282 115.51213458558058 81.20015099203525 85.05460807302342 37 -7 -14
5982 21 3 0 119.60458365702732 81.46597916240566 88.51509009031533 37 -7 -14
4063 14 5 -0.05 116.8408073082337 78.98788607144468 80.47958185633179 38 -6 -16
6051 21 5 -0.2 120.44223785173367 86.09571066564511 86.07651083177309 37 -7 -14
6082 21 6 0.1 117.75898784702719 85.36720403607322 83.6285068861992 37 -7 -14
6132 21 6 0.1 113.73215966197489 81.1413749123645 88.13769657536892 37 -7 -14
5979 21 3 0 120.53784102970829 82.27882933319033 88.04109089099953 37 -7 -14
5841 21 1 -0.1782 114.39753905790641 80.39110421915744 84.90911327738611 37 -7 -14
6075 21 6 0.1 112.12072287880366 84.0868339238038 78.6462285760521 37 -7 -14
5980 21 3 -0.1 120.34827247443448 82.91911554499998 86.87178151826244 37 -7 -14
6022 21 3 0 116.47395135777265 88.42798115778962 79.52500105391914 37 -7 -14
1271 5 6 0.1 113.1501669674559 85.92076791579828 82.2619328257097 38 -8 -16
1270 5 8 -0.1 112.53545303059829 86.29907652567616 83.09827150752363 38 -8 -16
6034 21 3 0.0282 112.7890193217475 82.69291476852517 79.90154063393183 37 -7 -14
4752 17 9 0.3 119.61140491991617 88.97307272214188 77.99479951665263 38 -7 -15
5862 21 5 -0.05 113.08664644375827 81.01142407416626 84.8425481502616 37 -7 -14
6055 21 6 0.1 120.27916047132123 87.28076914919205 86.12720979006967 37 -7 -14
1213 5 6 0.1 114.5089094676392 88.50398503916995 84.72242239551363 38 -8 -16
1372 5 5 -0.05 113.10497974369824 85.6020276277523 84.36783027067875 38 -8 -16
6002 21 5 -0.2 115.21804937789406 79.46608604623432 87.90531009592755 37 -7 -14
1390 5 5 -0.2 110.98261710517087 87.06068856025125 81.34359219814345 38 -8 -16
5874 21 3 -0.1 110.49328544722286 80.12642841925148 80.46937830741332 37 -7 -14
6065 21 8 0.01 119.4791160481413 84.53317544870762 84.2367117074569 37 -7 -14
3847 14 1 -0.3 117.31154467003459 79.68872776953596 81.66997286404433 38 -6 -16
5992 21 2 0 118.26096258913562 82.24839581496877 86.93191455774684 37 -7 -14
6083 21 6 0.1 119.04965787794013 84.9879166339272 82.48346719177438 37 -7 -14
6090 21 6 0.1 112.8678730614827 88.30686636392697 77.22749193691598 37 -7 -14
4034 14 8 -0.1 119.75138876089335 80.12709665354096 81.78193872593108 38 -6 -16
5853 21 4 -0.39 120.3421797940299 88.02230579621195 82.12665003441408 37 -7 -14
6024 21 3 0.0282 117.29801723173487 87.86617730769484 80.4648506668046 37 -7 -14
1273 5 6 0.1 112.12900502225898 88.24257558598299 84.0122172124095 38 -8 -16
6032 21 3 -0.1 113.51930071003588 87.72236282304866 77.90822622725858 37 -7 -14
1443 5 6 0.1 113.4489394666802 84.55149721894078 84.12276503296283 38 -8 -16
6021 21 3 0 115.47464892278433 87.7199634683094 78.9804825153027 37 -7 -14
1385 5 8 -0.1 111.3365225288594 88.49801240585678 81.59521271862545 38 -8 -16
6030 21 1 -0.1782 118.41382457863276 88.51808398309785 80.90298193252474 37 -7 -14
5854 21 5 0.06 118.92521914146421 88.3476168020581 82.27408967736477 37 -7 -14
6110 21 6 0.1 118.3180132493082 87.70704103292309 82.83222473196895 37 -7 -14
6098 21 8 -0.1 111.21230327523125 79.89679704378929 87.53485252151303 37 -7 -14
1384 5 8 -0.1 112.82273916126486 88.60319453028521 81.9877985479254 38 -8 -16
6066 21 6 0.1 120.34470424935905 84.02293702613727 83.87099409826943 37 -7 -14
1211 5 5 -0.05 114.25675957150467 87.66753902558929 84.0502766825713 38 -8 -16
6103 21 6 0.1 113.93701051695092 81.09728366970799 80.90609196987825 37 -7 -14
6054 21 6 0.1 119.93338836219925 85.57549448561002 86.90858927463499 37 -7 -14
5993 21 3 0 116.36138757509558 80.44433181831769 87.36886810781765 37 -7 -14
1386 5 6 0.1 113.52417332869302 88.17716939499329 81.2608199623075 38 -8 -16
1272 5 8 -0.1 112.92382307404387 87.82475464809306 83.3209384999429 38 -8 -16
1212 5 6 0.1 115.10459378290219 87.6096623173851 83.37664084199946 38 -8 -16
5990 21 3 0 116.95200401476865 82.70144156387899 83.8678032633841 37 -7 -14
6013 21 3 0 115.94363303342521 84.62547447395997 80.78543610987002 37 -7 -14
6081 21 5 -0.2 118.46356179699933 84.66785474479039 83.15017575639297 37 -7 -14
6038 21 6 0.1 113.25756765906341 81.93653521692107 84.41796296205122 37 -7 -14
3850 14 2 0 119.80215446154352 79.55682707146154 84.01450931808003 38 -6 -16
5889 21 6 0.1 112.83659827102784 81.31417214668238 85.80584826942032 37 -7 -14
1425 5 6 0.1 110.76567926940982 84.15450346267629 83.37702290585963 38 -8 -16
1423 5 5 -0.2 110.79058846430254 84.63782825251411 82.36877188169693 38 -8 -16
1300 5 8 -0.1 111.09646193931644 86.15901974445485 82.64195754417507 38 -8 -16
5877 21 6 0.1 112.29683705027222 82.1029517117336 82.6578304644115 37 -7 -14
5985 21 3 0.0282 115.84286162501041 81.91096706951907 83.9318404085122 37 -7 -14
6111 21 6 0.1 118.09689538529605 82.82924215626072 82.07588553171246 37 -7 -14
1421 5 6 0.1 111.6224476170959 86.60562774816414 80.55014400948842 38 -8 -16
6109 21 6 0.1 115.75504007458012 84.45716445070607 82.78729596505313 37 -7 -14
6015 21 3 0 114.09958887206696 84.45762691826525 79.27985234783498 37 -7 -14
4074 14 11 -0.3 120.59592836602744 79.51692045678259 80.73146047769343 38 -6 -16
6025 21 3 -0.1 117.17714300183748 86.57996464156963 80.82027089616471 37 -7 -14
5984 21 3 0 117.42295226041915 80.56243435527662 88.26720497710042 37 -7 -14
6099 21 6 0.1 111.40581884835494 81.00428147410884 87.31198947463363 37 -7 -14
5991 21 2 0.14 119.16119866192147 83.10274200520188 86.41321346026807 37 -7 -14
6070 21 8 -0.1 117.5751583537508 83.48545264853036 82.67823329600151 37 -7 -14
6011 21 8 0.05 115.7871671297176 82.46913744168221 81.67499801053995 37 -7 -14
6037 21 8 -0.1 116.2719013766621 83.86249320380838 82.04627211675992 37 -7 -14
6033 21 3 -0.1 113.86042538501547 82.09124677687674 80.40149628479334 37 -7 -14
6004 21 1 -0.1782 115.17250084773241 81.74731115584447 82.75185277763714 37 -7 -14
6017 21 3 -0.1 113.35570216610878 86.45776432443678 78.19421708436164 37 -7 -14
6052 21 6 0.1 118.91055967066845 86.52976742481424 84.67647113245435 37 -7 -14
1424 5 6 0.1 111.6990713815814 84.19609172699946 81.90341542981324 38 -8 -16
5987 21 3 0 116.32828822965811 81.22919301504047 86.18109926591258 37 -7 -14
6020 21 3 0 114.58233339547417 88.34053504055255 78.32225900791056 37 -7 -14
6036 21 6 0.1 116.53210367942592 81.8326361546458 81.16477914392118 37 -7 -14
3851 14 2 0 120.46247334385515 80.31314269522747 83.13500795027795 38 -6 -16
6027 21 3 0 115.31950868884462 86.45916727063737 79.3755529341491 37 -7 -14
6012 21 3 0 114.97049237480417 83.94927041509263 80.22225445415894 37 -7 -14
1392 5 1 -0.3 114.24615409678324 86.3886985790499 84.76347036294995 38 -8 -16
5869 21 3 0.0282 111.24555683399078 81.12793081496373 80.96829160939869 37 -7 -14
5871 21 3 0 111.44412141673297 80.1828609001482 83.1146162256268 37 -7 -14
5879 21 3 0 111.94191288902891 80.05972195729916 84.36708067591627 37 -7 -14
6016 21 3 -0.1 112.99793212085305 83.754523790478 79.16234919743138 37 -7 -14
4077 14 6 0.1 119.22286555205952 81.09183373038378 81.55408989190191 38 -6 -16
5988 21 2 0 117.27163239616098 82.17857834259144 86.1066160504821 37 -7 -14
6031 21 6 0.1 118.00293619539028 85.96991123736589 81.05858858593557 37 -7 -14
1373 5 6 0.1 112.29885638592302 85.53688602921154 85.13623990860826 38 -8 -16
6076 21 6 0.1 112.37602548741995 86.10021433139855 77.90161051780227 37 -7 -14
6035 21 2 0 114.91626531953145 82.70853479723986 80.5300651125279 37 -7 -14
6026 21 3 0 116.16982554451508 85.90154192667823 80.30483577203032 37 -7 -14
6049 21 8 -0.1 119.83688519642823 85.92904553939941 84.69646891306536 37 -7 -14
4958 17 6 0.1 118.4809346052235 86.01037585711738 77.77589294366953 38 -7 -15
5888 21 1 -0.0564 111.45732804299894 82.1724093385921 80.06696352122614 37 -7 -14
3853 14 2 0 120.33127045909994 79.41033859240187 85.17597325770784 38 -6 -16
5870 21 3 -0.1 111.75927735638982 81.18250210946366 82.26413457939493 37 -7 -14
6014 21 3 0 114.24839060070522 85.79836533482242 78.88172793148912 37 -7 -14
5855 21 6 0.1 118.82501620708007 89.31779063015308 82.71023191586595 37 -7 -14
4731 17 7 -0.15 120.0756568002887 87.53029142305839 77.2107354504244 38 -7 -15
3849 14 8 0.05 118.582407100931 79.16537800452153 82.0772758808895 38 -6 -16
3874 14 2 0 118.68071776292544 78.98020276704042 83.62218128160222 38 -6 -16
5868 21 3 0 111.54235428691995 78.981984103544 85.13944630903431 37 -7 -14
6105 21 6 0.1 113.03934550519645 79.2546468696834 86.63188448256628 37 -7 -14
6104 21 5 -0.2 112.01933015397815 78.98659098691736 86.60177826883603 37 -7 -14
29 1 3 0.0282 107.77807235230006 86.13544706888193 97.2603401844666 39 -9 -15
5922 21 2 0 109.48508860785385 79.06072620034492 89.0037713516575 37 -7 -14
263 1 6 0.1 105.15781546969276 86.59652866343376 97.08391639762013 39 -9 -15
3109 11 6 0.1 110.24971279169931 88.6528150514512 99.99189889186485 39 -9 -15
5946 21 3 -0.1 107.0936007780407 79.11535844442571 89.3970153801957 37 -7 -14
2156 8 3 0 102.0165422304029 82.48067533267559 89.52902003890459 40 -9 -14
6085 21 6 0.1 105.13555352825563 79.09729375775288 90.14803119073578 37 -7 -14
2178 8 3 -0.1 104.27409443947619 82.17837544306708 89.84160298654993 40 -9 -14
2283 8 6 0.1 105.19708180801311 82.32934609297287 90.40046295637231 40 -9 -14
2177 8 6 0.1 103.83578725642116 82.69192165322407 92.24520447287826 40 -9 -14
893 4 3 0 102.46721920482148 88.34725341375987 93.50975220495887 39 -9 -16
928 4 6 0.1 106.51301855469352 84.1277043076158 92.51346435520236 39 -9 -16
2153 8 3 0 103.04243972542045 82.4316234634374 90.38672053861576 40 -9 -14
260 1 9 0.3 109.7427266669576 84.06877907675444 94.45042210530428 39 -9 -15
1153 4 6 0.1 105.41826211731362 83.3746312676025 94.70382885693012 39 -9 -16
1148 4 3 -0.1 104.74952140670602 84.27408028652876 94.72008677263956 39 -9 -16
2154 8 3 -0.1 102.93768408235769 82.70437544157984 91.62704153375806 40 -9 -14
1150 4 6 0.1 107.32225263495079 85.18039257279784 90.32646439705086 39 -9 -16
885 4 3 0 103.76527813370807 84.43080464167932 95.6408693399435 39 -9 -16
926 4 5 -0.2 106.04807092982252 85.13678772474975 92.73704824928974 39 -9 -16
33 1 7 -0.15 108.93899638586916 85.2843488115639 95.48796893760243 39 -9 -15
1084 4 6 0.1 104.5732187747449 85.29853806536605 91.07935830146747 39 -9 -16
888 4 3 0 103.00084433331352 85.55400215800415 95.53713044293332 39 -9 -16
1164 4 6 0.1 103.94624346996497 82.58573052913066 96.50812525992544 39 -9 -16
880 4 3 0 101.97270955419674 85.67657171846716 96.37915912780014 39 -9 -16
35 1 7 -0.15 110.26584190559677 85.34438906946264 93.45522154546481 39 -9 -15
1116 4 3 0 104.9212728508694 85.19149319979084 93.75400260783715 39 -9 -16
1149 4 6 0.1 106.93008334872866 85.80341553958847 92.98209094447459 39 -9 -16
927 4 1 -0.3 105.58540418191946 85.4888151544929 89.0784097208988 39 -9 -16
1143 4 5 -0.05 106.39237509936775 85.86946348175766 90.2066619405189 39 -9 -16
1082 4 8 0.05 105.49672423346112 85.74781259109992 91.44996716216656 39 -9 -16
884 4 3 -0.1 103.43349860487984 83.45329030569707 96.53559846229787 39 -9 -16
886 4 3 0 104.20087305493692 86.29444438306223 93.71277778773447 39 -9 -16
2167 8 3 0 101.75804281192643 83.04861014296591 92.09167291145724 40 -9 -14
34 1 3 -0.1 108.18676701551794 85.01536640172759 96.59512888116355 39 -9 -15
887 4 3 0 103.25202996069498 86.49561269144097 94.62139618398756 39 -9 -16
32 1 2 0 109.05112268692486 86.49534365598949 94.9095696899096 39 -9 -15
36 1 2 0 109.84993997726204 86.51929073912999 93.81268814714082 39 -9 -15
38 1 6 0.1 107.98428268373183 84.00755062701522 96.98114135613427 39 -9 -15
1110 4 3 -0.1 102.39384079526211 83.58664636505442 97.41451920870125 39 -9 -16
1144 4 6 0.1 106.76187741866131 86.88747917564476 90.20838867437779 39 -9 -16
883 4 3 0 101.59776609947234 84.6758272571171 97.22461800989902 39 -9 -16
2171 8 6 0.1 102.17915164103219 82.65326091062902 94.15702968715489 40 -9 -14
164 1 1 -0.1782 105.03818235838345 89.3073635646759 96.14172621324967 39 -9 -15
37 1 6 0.1 107.7748007895335 88.1884795655389 97.1857277711304 39 -9 -15
30 1 3 -0.1 107.970641065715 87.33186852088839 96.66266130813295 39 -9 -15
1083 4 1 -0.1782 105.28309368097217 87.08326386275058 91.79216920426094 39 -9 -16
31 1 3 0 108.59215055819745 87.54051957429138 95.47181852977519 39 -9 -15
1077 4 3 0.0282 104.44428302998901 87.22734902576076 92.82521133800266 39 -9 -16
2166 8 3 -0.1 101.47956593770408 82.98440215219054 93.41288536837055 40 -9 -14
193 1 3 -0.1 105.21749320475934 87.07002821280923 98.0471683573091 39 -9 -15
1104 4 6 0.1 102.21422223395446 87.949743269627 90.79587810403456 39 -9 -16
879 4 3 0 102.39128528086559 87.48356283010523 94.52933024311362 39 -9 -16
881 4 2 0 101.19537462510536 86.73639711043333 96.2756029144063 39 -9 -16
25 1 3 0 110.08070706944798 87.64310059850305 93.17608527658896 39 -9 -15
2155 8 3 0 100.90543952942781 83.01791736730311 89.9495400869075 40 -9 -14
48 1 1 -0.0564 107.24733875739989 85.88567294952114 98.52294373527056 39 -9 -15
1165 4 6 0.1 102.17291707624766 82.88388437355275 98.18240969569588 39 -9 -16
878 4 2 0 101.34996737861808 87.59209543775204 95.33692010316705 39 -9 -16
195 1 2 0 104.56009877701976 88.19872967861107 98.30897418878861 39 -9 -15
949 4 3 -0.1 103.64728333515865 87.90566020870354 88.79963036720378 39 -9 -16
1103 4 5 -0.2 101.30949420063044 88.53649360592769 90.59487905737963 39 -9 -16
951 4 6 0.1 104.05755281127927 87.96803598927966 89.8030024771661 39 -9 -16
1078 4 3 -0.1 103.66607795800667 88.33975952702235 92.73523643020098 39 -9 -16
2168 8 3 0 100.73019471448356 83.2251914698105 91.24430310903817 40 -9 -14
194 1 3 0.0282 106.18632122792552 86.71614641791402 98.88891112424409 39 -9 -15
28 1 3 0 109.53447168813203 88.8087878573385 93.61739896726895 39 -9 -15
39 1 3 0 108.60351269445927 88.71656446766035 94.70891257588994 39 -9 -15
196 1 6 0.1 103.19695587929576 88.72032033064266 96.83284752674851 39 -9 -15
894 4 2 0 101.28936868004146 88.96167354898533 93.1903362113456 39 -9 -16
952 4 8 0.05 101.45828043700104 89.34559534597409 89.28052184152335 39 -9 -16
1079 4 6 0.1 103.93453059568994 89.06297119545015 91.87902274287494 39 -9 -16
172 1 3 0 104.5542534181843 88.76389172317593 99.42467822994263 39 -9 -15
3692 13 6 0.1 102.25056817553832 85.77405391602706 99.66578472175738 37 -8 -15
137890 0 12 0 103.24659026337993 80.29690275336877 98.01500854650396 0 0 0
897 4 6 0.1 100.17198273860413 84.23428593736114 98.69554029594187 39 -9 -16
3754 13 6 0.1 100.95451767260153 87.66209175455535 99.6323114072144 37 -8 -15
896 4 3 -0.1 100.42314218753015 84.8826380915956 97.90935213478355 39 -9 -16
171 1 8 0.05 104.13422546276519 89.09106183491372 97.20657291268586 39 -9 -15
892 4 3 0 100.26041233067264 89.11945568825969 94.0467436167205 39 -9 -16
2165 8 3 -0.1 100.28448535153132 83.46215523956111 93.80562633262306 40 -9 -14
1086 4 8 -0.1 101.02159643563894 89.41558265049458 91.83748687034526 39 -9 -16
895 4 2 0.14 100.23369166817713 88.31431564917263 95.13280048371155 39 -9 -16
5921 21 3 0 108.37253603408149 79.0155535484082 89.7699474368427 37 -7 -14
1105 4 6 0.1 100.57817676166914 87.73264346838813 90.44867019694993 39 -9 -16
1507 6 3 -0.1 119.3590646109424 87.54767441089356 99.34669917925157 39 -9 -16
5999 21 6 0.1 120.76437216857346 79.44085297340044 91.91567124457012 37 -7 -14
5474 19 6 0.1 112.54671618206369 88.79437438444683 99.60303997598193 39 -9 -15
6062 21 5 -0.2 113.45112398975417 78.9976926172072 96.18502376235291 37 -7 -14
5378 19 3 -0.1 120.51679862066766 82.78802186688303 98.4146593832104 39 -9 -15
137886 0 12 0 120.05845105880273 85.35999878990403 92.15492352153424 0 0 0
5472 19 8 -0.1 113.43799414409344 89.21350073392509 99.17101081097539 39 -9 -15
5480 19 1 -0.3 111.48261274324284 88.9217390161128 95.95180997400749 39 -9 -15
5964 21 3 0 119.09413522925999 79.5280675845803 97.09074668993469 37 -7 -14
5380 19 3 0 118.46578923100944 82.84083655272129 99.56450460463688 39 -9 -15
6008 21 6 0.1 116.8788301457729 79.0684287375288 89.84253733453983 37 -7 -14
26 1 3 -0.1 110.97342054904007 87.47203213023356 92.13004867335633 39 -9 -15
5943 21 6 0.1 111.02914451777252 79.16053776621212 97.48667759774045 37 -7 -14
24 1 3 -0.1 111.13296430973797 85.1440586127109 92.41481093094129 39 -9 -15
5360 19 8 -0.1 113.1957677919634 89.01644261234561 97.66949061457261 39 -9 -15
5934 21 2 0 111.78072536668913 79.48424392673161 88.90225415928313 37 -7 -14
1736 6 6 0.1 118.558822577532 87.02825043565828 98.89908513425553 39 -9 -16
5367 19 3 0 117.17423583830288 82.98126534719225 99.59860624428197 39 -9 -15
5507 19 6 0.1 114.65064032104951 83.91852738501899 99.3927467159832 39 -9 -15
5531 19 6 0.1 111.41000298756464 86.90364980772637 95.89261132593128 39 -9 -15
5968 21 3 -0.1 117.76704769604731 80.45075241610097 94.90763578042866 37 -7 -14
262 1 6 0.1 112.52520965375348 86.12396305546766 91.20028848769644 39 -9 -15
6077 21 6 0.1 114.80736567821855 80.88308348732308 89.37785813407514 37 -7 -14
137809 0 12 0 116.40479318616411 82.28787332101523 91.88610166008925 0 0 0
5369 19 3 -0.1 115.20374777834996 83.82894299531867 98.45280539448487 39 -9 -15
5975 21 6 0.1 117.34811879500353 81.01318598153763 94.09297050066769 37 -7 -14
5932 21 3 -0.1 114.2436652212024 79.348231785841 91.6156471275965 37 -7 -14
5977 21 6 0.1 115.0921744803228 79.19108853724883 93.547074103112 37 -7 -14
5512 19 6 0.1 112.82997612410924 84.75852347748699 98.47175162350649 39 -9 -15
5954 21 3 -0.1 117.10219272655884 80.14021695809485 95.96402943229737 37 -7 -14
5957 21 3 0 119.1429390394593 80.4184909597372 94.9532183200995 37 -7 -14
5389 19 6 0.1 119.05252774765461 83.58430370514779 96.40689782777584 39 -9 -15
6093 21 6 0.1 113.10095828741711 80.06334268959542 96.3268141179597 37 -7 -14
5953 21 3 -0.1 115.7034901683515 79.67995807538507 98.3048911748963 37 -7 -14
5951 21 3 0 117.76761950184435 79.74483745095455 97.06971844861857 37 -7 -14
5473 19 8 -0.1 114.62152578427518 88.32526009789633 99.53272103044198 39 -9 -15
5931 21 3 0 113.16753791335174 79.22754501892722 90.83937225375684 37 -7 -14
261 1 6 0.1 111.41820044790768 88.32329035579947 91.62114924863722 39 -9 -15
5510 19 6 0.1 115.19992358919387 88.52795753851726 98.60326490406077 39 -9 -15
5361 19 6 0.1 114.11565652677189 89.15312412245702 96.97124074323989 39 -9 -15
6039 21 5 -0.2 114.21480089859459 80.32920414132452 88.72584873517893 37 -7 -14
5958 21 3 0 119.81306021115319 79.95489980310103 96.02238654711041 37 -7 -14
5359 19 6 0.1 111.70928857383169 87.40737426524635 98.02515470645434 39 -9 -15
5983 21 3 0 119.81931626490918 80.71660486315862 89.60325945266553 37 -7 -14
6005 21 3 -0.1 118.73644107237126 79.98302192984981 90.07004119625265 37 -7 -14
5513 19 6 0.1 112.80189199926198 85.09615468127171 96.69946755607863 39 -9 -15
6006 21 3 -0.1 117.61576651633942 79.82012212878747 89.43332580728533 37 -7 -14
5937 21 6 0.1 115.18050736998947 79.65807035148796 91.25031879901069 37 -7 -14
5387 19 6 0.1 114.92575020925364 85.02627780528316 95.3477829680163 39 -9 -15
5952 21 3 0 117.01176678916468 79.36971309517943 98.09931933167982 37 -7 -14
6007 21 6 0.1 118.78978227514192 79.31413240564764 90.95747457557009 37 -7 -14
1530 6 6 0.1 117.54716984532351 88.83230644786188 98.36305896049761 39 -9 -16
5956 21 3 -0.1 119.79712059908746 80.90258467794342 93.89515842339986 37 -7 -14
5933 21 3 0 113.04508228125162 79.57714722163267 89.48217129135071 37 -7 -14
5495 19 6 0.1 117.31781712394587 84.27489227737235 95.60008921029068 39 -9 -15
6058 21 6 0.1 111.098170506955 79.55553270444604 95.3448580778676 37 -7 -14
5478 19 5 -0.2 114.31549944453363 86.86420291347626 99.32192836667299 39 -9 -15
6096 21 6 0.1 113.21848210098459 79.97430026888506 98.71042165666516 37 -7 -14
5385 19 3 -0.1 115.30474827790303 84.47177403114127 96.23718276764093 39 -9 -15
5390 19 3 -0.1 116.6403435155161 84.04390443973587 96.31026533245772 39 -9 -15
23 1 3 -0.1 111.60807553783428 86.26909205850014 91.76493476431078 39 -9 -15
46 1 6 0.1 111.57106786759817 84.11155204621659 92.43052074891047 39 -9 -15
5461 19 6 0.1 113.0114961480686 87.55987591787125 95.37654275752378 39 -9 -15
5511 19 5 -0.2 113.40997616967364 85.20006156947457 97.5716399659535 39 -9 -15
137901 0 12 0 111.86692327514328 82.37968147957092 96.78893602929014 0 1 0
6091 21 6 0.1 115.24735070665028 80.45911703840515 97.66701935265476 37 -7 -14
5366 19 3 -0.1 118.51079979639043 83.22135026695847 97.31424568467982 39 -9 -15
5386 19 3 0 114.63706484823616 84.40741690992903 97.35730217631367 39 -9 -15
5388 19 8 -0.1 113.81933911830075 86.6800379576659 97.9048572431297 39 -9 -15
5460 19 5 -0.05 112.17178900587388 87.69684610589367 96.07341354661278 39 -9 -15
5502 19 6 0.1 114.63525470671021 86.9606991285472 97.18765195177866 39 -9 -15
5365 19 3 0 117.18333678045158 83.52836128180955 97.36070252653442 39 -9 -15
5358 19 8 -0.1 112.66738658157382 87.6212784795014 97.54687380396228 39 -9 -15
5379 19 3 0 119.14632825716181 82.838718977342 98.41295620367313 39 -9 -15
6092 21 6 0.1 116.05471392437849 80.33225313355184 95.80893519254325 37 -7 -14
5368 19 3 0 116.47909683478828 83.38193033495197 98.47164253369196 39 -9 -15
1500 6 3 -0.1 120.37419749754991 86.87597203099487 99.89544389337235 39 -9 -16
5965 21 6 0.1 119.2919340977514 81.27780911284712 93.05792723501473 37 -7 -14
5927 21 3 -0.1 114.22854858936137 79.22198037799518 92.94835094269678 37 -7 -14
5479 19 6 0.1 115.21174277277046 86.29657110675977 99.46013515801742 39 -9 -15
1520 6 3 0 119.23637793810752 88.91717743670912 99.51477828573087 39 -9 -16
5935 21 2 0 110.71437680745586 79.16030779681067 89.63912482112232 37 -7 -14
1502 6 6 0.1 120.48538432645117 85.81619144338762 99.83186202582777 39 -9 -16
3209 11 6 0.1 107.78494137568583 82.68805552947565 104.41586082452585 39 -9 -15
2580 9 6 0.1 104.41864149721349 85.50066262407948 109.95494070983085 38 -6 -17
2924 11 3 0 109.91923782127093 84.78021917298818 105.7930258359636 39 -9 -15
3519 13 6 0.1 106.7428242711569 85.92548885206557 104.7529659128484 37 -8 -15
2359 9 3 -0.1 100.8910814453103 86.38639195006459 109.09088228193781 38 -6 -17
3154 11 3 -0.1 108.47801892346236 83.14371115631859 105.08365669613045 39 -9 -15
2927 11 3 0 109.06403287988181 84.34413182877762 104.85907411822737 39 -9 -15
3693 13 6 0.1 104.65730882969655 84.76141197033716 102.52025125751497 37 -8 -15
2928 11 3 -0.1 108.85489775363637 82.37857762316878 106.16888852087142 39 -9 -15
3795 13 6 0.1 104.49627902590815 83.30052136324426 105.87198413531704 37 -8 -15
2940 11 3 -0.1 108.89690782106459 85.08716734684853 103.73966532784203 39 -9 -15
3682 13 4 -0.22 103.50486084646725 85.23310248458618 101.01670769075365 37 -8 -15
2941 11 6 0.1 108.3269384013539 84.64541897242258 102.92686048869393 39 -9 -15
3517 13 4 -0.39 105.94967000343317 85.59605030988678 106.77994447995282 37 -8 -15
3687 13 3 0.01 103.9453002205058 85.46947981911973 102.12348885340096 37 -8 -15
3694 13 1 -0.1782 104.61254702372862 85.63386532673354 104.765276766324 37 -8 -15
3683 13 3 0.01 102.56218961697806 85.93902892135284 100.62979662085543 37 -8 -15
3696 13 3 -0.1 101.14044838726136 87.8194702355859 100.71463034684568 37 -8 -15
3208 11 6 0.1 108.4282064608241 81.44309233218684 106.25572309123172 39 -9 -15
3794 13 3 -0.1 105.01023549210076 83.28860952705557 106.84180702691553 37 -8 -15
3506 13 2 0 106.97658829093156 85.03414222367928 108.69507287967781 37 -8 -15
3510 13 2 0.14 105.74412324867299 84.2453841902888 107.2603154024119 37 -8 -15
2371 9 7 -0.15 101.18071336654842 85.21742457793708 107.09463508610747 38 -6 -17
3688 13 3 0.0282 103.88248402251281 86.58803648949356 104.11400438127413 37 -8 -15
3210 11 3 -0.1 109.53079716299519 86.29322624984056 103.51396425682131 39 -9 -15
3518 13 5 0.06 105.82376659707856 86.13927086890766 105.36815493096726 37 -8 -15
3686 13 3 0 103.48388568772324 86.41396221042324 102.91871820065221 37 -8 -15
3525 13 6 0.1 104.4590322886567 81.31905838415994 107.00249507632394 37 -8 -15
3523 13 2 0.14 106.73613720497839 86.02835528097377 107.86295923807762 37 -8 -15
3524 13 3 -0.1 104.95681499170846 82.15458526145413 107.53546444013094 37 -8 -15
3509 13 2 0 106.45838589068146 83.98909678297007 108.29784802376231 37 -8 -15
3520 13 3 0 107.32943951785367 87.1871103080966 108.1159998227214 37 -8 -15
3211 11 6 0.1 109.39451908456087 86.9068172608425 102.63946263870106 39 -9 -15
3774 13 6 0.1 105.92833745338017 87.23011082869326 105.31533773858092 37 -8 -15
3511 13 3 0 105.64846922851889 81.94484121687476 108.64655474893195 37 -8 -15
2367 9 3 0 101.31905547024883 81.76870356927 107.66196285532146 38 -6 -17
3729 13 8 0.01 105.91203129020442 89.32035313841672 108.28844888348475 37 -8 -15
235 1 6 0.1 106.98942894100747 86.85536942970806 100.79394096889892 39 -9 -15
3508 13 3 0 106.45637279147834 82.88212218596951 109.0056005546773 37 -8 -15
3522 13 2 0 108.3375985159205 87.11527161067023 108.96648568072993 37 -8 -15
3689 13 3 -0.1 103.29839825554788 87.48279134190729 104.93073292067092 37 -8 -15
3793 13 6 0.1 105.08195295094272 79.95800437448024 109.07328287835423 37 -8 -15
3684 13 3 0 102.04365139110763 87.01180255379091 101.27131926269877 37 -8 -15
3685 13 3 0 102.51348367126687 87.20072665961669 102.51834969108951 37 -8 -15
3695 13 6 0.1 103.46669396964359 87.51800702583883 105.95945984958226 37 -8 -15
2372 9 2 0 101.24110431263394 84.13444303864405 107.85246766956541 38 -6 -17
2361 9 3 0 101.27057008158127 84.06259493513119 109.14723883268363 38 -6 -17
3738 13 3 -0.1 105.71390831092997 80.79014000846928 109.39197168532888 37 -8 -15
2581 9 6 0.1 104.12962202406837 87.61544578229218 109.48258686901269 38 -6 -17
3714 13 8 -0.1 108.96963235518943 88.4717707687952 109.166064005126 37 -8 -15
2368 9 2 0 101.28424244824052 82.98308735022977 107.1183497945224 38 -6 -17
3521 13 3 0 108.52288036548026 86.05656221762001 109.83424857682841 37 -8 -15
2369 9 7 -0.15 101.43273174854275 83.25527678845228 105.80392358443356 38 -6 -17
3507 13 3 0 107.78452718621485 85.01971683651404 109.65545361361455 37 -8 -15
2435 9 3 -0.1 103.84060455025013 87.45462236199485 110.48404145287319 38 -6 -17
2364 9 3 0 101.33022717602611 82.83932521815099 109.73921988828761 38 -6 -17
236 1 6 0.1 106.83436758660639 87.86701639077607 102.51627466364383 39 -9 -15
3747 13 6 0.1 104.59855626120893 88.22004605987034 107.4372360842181 37 -8 -15
2375 9 3 0 101.22078034230022 81.71022381933568 109.01833391481962 38 -6 -17
3691 13 3 0 102.08155621108524 88.31767270457152 103.2065596056515 37 -8 -15
3690 13 3 0 102.55045412000212 88.45850936088775 104.43295387240462 37 -8 -15
3516 13 3 0 107.23188541968841 82.83905858184946 110.05728395247385 37 -8 -15
3713 13 8 -0.1 107.1683300409631 88.59943001346385 107.62140791268949 37 -8 -15
2366 9 3 -0.1 101.2568869597905 80.78308800508427 106.79970600702858 38 -6 -17
3745 13 5 -0.2 104.76905835410096 89.28608414172692 107.37296583962508 37 -8 -15
175 1 3 0 105.44351123945582 88.34976861729695 100.36757974579763 39 -9 -15
3678 13 3 0 101.11050209204956 89.05795986944345 102.6685229831628 37 -8 -15
2385 9 6 0.1 101.69833479175492 80.20059015772415 110.452444049366 38 -6 -17
2596 9 9 0.3 101.33491502082464 84.88043024594988 105.42610272665304 38 -6 -17
3512 13 3 -0.1 106.50539551339395 80.69528453697775 110.46158708144765 37 -8 -15
2362 9 3 -0.1 101.11827734378834 85.27014178815584 109.76534200770632 38 -6 -17
3681 13 3 -0.1 100.71319947020447 88.88092195172844 101.37617145413404 37 -8 -15
177 1 3 -0.1 106.19113802453924 88.69322209276709 102.62751712092968 39 -9 -15
2598 9 6 0.1 100.77099440796637 87.26053966249928 109.67897024011883 38 -6 -17
3515 13 3 0 107.94979461417604 83.87597575024336 110.39970560333492 37 -8 -15
2585 9 6 0.1 103.74763326050183 83.3822081161482 110.43922163418381 38 -6 -17
2360 9 3 -0.1 100.99329685504004 86.42759391672408 107.7420104468974 38 -6 -17
3716 13 6 0.1 106.99957746429313 88.47366954843231 106.56353393376378 37 -8 -15
3730 13 6 0.1 105.63011161467716 88.86002755604619 109.18309092545557 37 -8 -15
2358 9 5 -0.05 100.89929183023078 80.3667962102051 109.77860122336565 38 -6 -17
174 1 3 0 105.51155107923432 89.07704165294706 101.52288889483361 39 -9 -15
3719 13 6 0.1 109.10098413851699 88.50940525156243 107.00629529340587 37 -8 -15
2374 9 6 0.1 101.22219997334479 82.19603970165515 103.80394490171732 38 -6 -17
3717 13 6 0.1 108.41175114582703 88.83510355887422 110.04327579364806 37 -8 -15
2365 9 3 0.0282 101.11691387671287 80.99789502759089 105.45011478061238 38 -6 -17
3715 13 5 -0.2 108.54250357166639 89.04720150987076 107.80108431213384 37 -8 -15
176 1 3 -0.1 106.27123984740061 87.2927805998096 100.07803015936578 39 -9 -15
2373 9 6 0.1 101.20089650040951 79.7567679272712 107.23243467999507 38 -6 -17
2384 9 1 -0.0564 100.87503739248977 80.0025205959546 104.55637898336013 38 -6 -17
2370 9 3 -0.1 101.26866672821475 82.21348141957876 104.90751443475212 38 -6 -17
2382 9 6 0.1 100.90096920336516 87.3993341686241 107.26761797229041 38 -6 -17
3706 13 3 -0.1 109.10020432482784 86.13098685269034 110.98772906362527 37 -8 -15
2534 9 6 0.1 101.0381253170042 79.44243335617045 109.17161773874753 38 -6 -17
3792 13 6 0.1 106.51407230166585 79.87880512695062 111.05952034814942 37 -8 -15
2597 9 6 0.1 100.97713339065083 85.4035239708374 110.83342077998117 38 -6 -17
3707 13 6 0.1 109.40068082268284 87.0827572821788 111.39264378664791 37 -8 -15
2600 9 5 -0.2 101.25518398812225 82.82236467731195 111.24087317573205 38 -6 -17
2442 9 3 -0.1 104.09603917841599 86.14352683378804 110.807030717094 38 -6 -17
3731 13 5 -0.2 110.47151370859427 88.63055931254948 109.24454083036954 37 -8 -15
3513 13 3 0 107.29499770685747 81.75815550837606 110.83339338939285 37 -8 -15
3677 13 3 0 102.0358622783269 89.41223158127582 105.24252722967496 37 -8 -15
2437 9 6 0.1 103.0998324499481 89.37395398274387 111.20356355421399 38 -6 -17
250 1 6 0.1 106.81084104218112 89.2873064152026 104.567410373592 39 -9 -15
2929 11 3 0 109.8115302651813 82.75809278124905 106.99342414572575 39 -9 -15
2926 11 2 0.14 110.34468537572137 86.68696888633053 104.48239351181437 39 -9 -15
3197 11 6 0.1 110.12566816895833 81.05626672827724 108.17418079130715 39 -9 -15
2932 11 3 0 110.29539717381732 84.01758430452301 106.846393449642 39 -9 -15
3192 11 3 -0.1 110.38659900187965 82.03386848422882 107.92310735246659 39 -9 -15
2925 11 2 0 110.43657754661132 85.93350285193058 105.58579003997639 39 -9 -15
2530 9 3 0.0282 100.07765047650983 78.99390944778551 104.95527735338378 38 -6 -17
6663 23 6 0.1 104.8054504622357 79.62131146458269 104.15889119589735 38 -8 -15
6555 23 6 0.1 103.82863557758964 79.47486550722752 106.40877662599705 38 -8 -15
2436 9 3 -0.1 103.33173729357117 88.37930807372805 111.38174356117952 38 -6 -17
3704 13 1 -0.3 110.02671577815607 89.44370302990933 111.37454007613249 37 -8 -15
5394 19 5 -0.05 120.87066298916784 84.68811405553907 104.08423751979485 39 -9 -15
3190 11 6 0.1 112.3400227264338 89.24012106016244 103.59651207257214 39 -9 -15
3152 11 6 0.1 115.78291048547423 88.96798316942105 110.69416200145389 39 -9 -15
3578 13 3 0 112.3153631892114 89.10423699912901 110.99579277711865 37 -8 -15
5509 19 6 0.1 113.590453392309 86.4988344127201 100.01755685252961 39 -9 -15
5353 19 6 0.1 116.7715314185971 89.05900539737178 103.59817895533476 39 -9 -15
5424 19 6 0.1 119.03175294952237 88.96910728959139 103.64736146358749 39 -9 -15
3110 11 1 -0.1782 110.98382427310054 88.675563625707 102.22883255079068 39 -9 -15
5408 19 2 0 120.85509855883848 89.4552484634885 107.65234112312288 39 -9 -15
5399 19 3 0 120.60094740264122 86.8682536482451 105.35864929863254 39 -9 -15
5371 19 3 0.0282 120.56276299257624 82.7387259074547 103.03746572336509 39 -9 -15
3120 11 1 -0.3 117.49013391407824 88.68688887494675 109.46201726813835 39 -9 -15
3135 11 6 0.1 115.44504395449101 88.01345107355408 105.715687399399 39 -9 -15
3127 11 1 -0.1782 113.22039918368519 83.72997804736272 110.4328775941353 39 -9 -15
5397 19 3 0 120.57555105678595 88.84012499492687 106.5419052091435 39 -9 -15
2934 11 5 0.06 111.89814003044367 88.39630888773218 103.2558270377338 39 -9 -15
3131 11 5 -0.2 115.16758751131039 88.69626457402603 106.57410799107039 39 -9 -15
5422 19 3 -0.1 119.4966063594141 88.68913865993527 104.55144981954895 39 -9 -15
5372 19 3 -0.1 119.23597801261536 82.44221068368076 103.02273459663567 39 -9 -15
5384 19 3 -0.1 117.33782523477049 82.29761391154234 101.85463099841235 39 -9 -15
3126 11 8 0.05 113.45692945570528 82.34177202784777 110.27564180917983 39 -9 -15
2994 11 3 0 117.40853461936373 86.25545768231497 110.33729773258486 39 -9 -15
5343 19 3 -0.1 115.99668872110506 88.65386940470995 101.75315526174501 39 -9 -15
3733 13 6 0.1 110.88321986845844 88.94556499300171 108.31072357483153 37 -8 -15
2978 11 7 -0.15 118.25402971942034 86.51203078239419 111.3918943948651 39 -9 -15
5415 19 6 0.1 119.81815622303995 84.88333207827546 103.80740823210509 39 -9 -15
5381 19 6 0.1 118.71731503409202 82.5266679873369 103.98463303410871 39 -9 -15
5374 19 3 0 119.20544516170938 82.65016381118174 100.6745121245796 39 -9 -15
137876 0 12 0 110.54867326767241 79.28383206320717 104.08981428638018 0 0 0
3147 11 5 -0.2 116.26276624902204 87.13229142485879 108.00378721157591 39 -9 -15
2993 11 3 -0.1 116.61356910379062 85.14366254141532 110.55251037704033 39 -9 -15
3732 13 6 0.1 110.9079081371517 87.66847906750203 109.26496283127075 37 -8 -15
2970 11 5 -0.2 112.08185396606387 81.79307605129054 109.89065382544068 39 -9 -15
2935 11 6 0.1 112.66217833041034 87.79808355416964 102.77237632047029 39 -9 -15
5375 19 3 0 120.53200074497947 82.60261772741713 100.66658282868535 39 -9 -15
2936 11 3 0 113.06548675471535 87.93584408945797 106.32311846665883 39 -9 -15
5370 19 3 -0.1 116.61420202594607 82.73288807703351 100.83032844644141 39 -9 -15
2995 11 6 0.1 116.21997500672177 84.6957029881531 109.65495763010999 39 -9 -15
5373 19 3 0 118.62334457593435 82.34503175892121 101.86630001814983 39 -9 -15
5393 19 6 0.1 116.48553669718201 87.71188835092201 101.67543145662657 39 -9 -15
3148 11 6 0.1 115.98840953687535 86.04105986287166 107.84585192684591 39 -9 -15
5508 19 6 0.1 115.56136316945984 82.89615522548421 100.9775886935834 39 -9 -15
5391 19 6 0.1 116.75103368113062 82.13393795234676 102.79709967410292 39 -9 -15
5421 19 3 -0.1 119.68406934711982 87.37622933792355 104.59104723004816 39 -9 -15
3133 11 6 0.1 114.64590996215952 88.42439524924913 108.83146554739623 39 -9 -15
2937 11 3 0 113.0285994709567 86.12607522840037 107.8394481858596 39 -9 -15
2972 11 6 0.1 111.95031745096209 80.6944856316243 109.64755901685263 39 -9 -15
2933 11 4 -0.39 111.35696968043416 87.66644823735388 104.4296015034747 39 -9 -15
2939 11 2 0.14 111.98625569829181 87.38771640397212 105.61121768856569 39 -9 -15
2997 11 6 0.1 118.22336350475885 86.92719656474196 108.66927151109867 39 -9 -15
2996 11 8 0.05 117.28609611295218 87.25432608085747 109.19551801569793 39 -9 -15
5423 19 6 0.1 119.19211805430211 86.80482790577337 103.84579216264422 39 -9 -15
2938 11 2 0 113.62769606725655 87.2166204290937 107.38149841843244 39 -9 -15
3128 11 6 0.1 114.23733266944342 82.2280680843412 109.47467094652501 39 -9 -15
3149 11 6 0.1 116.90357027936696 87.35957091820431 107.10157862714205 39 -9 -15
3122 11 3 -0.1 113.40564022610823 85.48807183888549 108.88460762412038 39 -9 -15
3121 11 3 0.0282 112.77454098332635 84.38674201728759 109.30854179771512 39 -9 -15
3123 11 6 0.1 114.22301330060154 85.91767811162808 109.4174644153901 39 -9 -15
2931 11 3 0 111.22664032040201 84.55963861118063 107.63199646383117 39 -9 -15
3160 11 3 0 111.31471229135502 82.5983320279712 108.8247891644459 39 -9 -15
3129 11 8 -0.1 113.77868919909207 89.24416166706166 106.15614262428129 39 -9 -15
2930 11 3 0 111.79332063334391 83.85665352939657 108.60459407611474 39 -9 -15
2922 11 2 0 111.40620031350466 86.40359474773446 106.30350760208653 39 -9 -15
2923 11 3 0 111.87407991528113 85.72653630829882 107.29328900240779 39 -9 -15
3193 11 6 0.1 111.56648711613474 81.82799669039228 110.83695976727964 39 -9 -15
3130 11 8 -0.1 114.90234324450934 87.8726436944967 107.90290973643727 39 -9 -15
3080 11 5 -0.05 116.85910320262248 89.19650628622587 110.63458873838184 39 -9 -15
5344 19 3 0 115.13864747364738 89.0221488914966 100.8264517340476 39 -9 -15
3134 11 6 0.1 115.88347656200314 89.4552670048332 106.73808327917999 39 -9 -15
5400 19 3 0 119.82849058162986 89.43578238427035 105.62634083150378 39 -9 -15
3579 13 6 0.1 111.41858360987436 87.39208729965739 111.37296709716391 37 -8 -15
1284 5 3 -0.1 106.54751400038842 87.3130946718111 121.31111951476909 38 -8 -17
1389 5 6 0.1 102.39100677077411 86.18472860331543 121.69068515901564 38 -8 -17
3781 13 6 0.1 107.89146422514754 80.82580191014686 112.55439473739818 37 -8 -15
3776 13 3 -0.1 107.96624140362215 81.7943028469398 112.01618157905456 37 -8 -15
2431 9 2 0 102.75845934482439 84.14018665051223 113.43710165016033 38 -6 -17
3744 13 3 0 108.81872245864696 82.83285058183004 112.31362088658105 37 -8 -15
3554 13 5 -0.2 109.83751961610554 82.87609965862131 113.43969532653685 37 -8 -15
2429 9 3 0 101.28928933330721 82.54754177504621 114.29033010425238 38 -6 -17
4911 17 6 0.1 109.034251889588 81.37235818456502 117.30871061841876 38 -7 -16
3777 13 6 0.1 109.34986415904733 83.07093528656549 114.44494512326719 37 -8 -15
4803 17 6 0.1 106.95566549827271 82.61726063038518 116.7897900869096 38 -7 -16
3705 13 3 0.0282 109.38814481633699 85.04904682356013 111.69344128213358 37 -8 -15
4806 17 3 -0.1 108.78633838802595 82.24486734618326 117.83423610847333 38 -7 -16
4801 17 3 -0.1 107.60062250720922 82.9286165894746 117.56123834480906 38 -7 -16
4781 17 3 0 109.6632155158992 82.76960593805458 118.67728962907229 38 -7 -16
4929 17 6 0.1 105.59671351742281 84.61499384533444 117.0141866169129 38 -7 -16
4785 17 3 -0.1 108.05645377877154 84.38944575724356 119.28151067267112 38 -7 -16
4947 17 6 0.1 105.94940278594979 84.70524545028904 114.51237413754072 38 -7 -16
2595 9 6 0.1 102.85793177340322 81.39198077673785 111.94362161534647 38 -6 -17
3711 13 1 -0.1782 110.05575821423055 85.15339463745433 112.88881800132904 37 -8 -15
4927 17 5 -0.2 106.24452861755245 85.068187244682 117.78116811143519 38 -7 -16
4802 17 3 0 107.30894653522286 84.06475653796782 118.25464911641274 38 -7 -16
2594 9 8 -0.1 102.52791027164352 82.41340756980638 111.99998640227062 38 -6 -17
4928 17 6 0.1 105.57013122343464 85.30055068843134 118.5933821924097 38 -7 -16
4877 17 6 0.1 107.70318260063556 85.16814253637365 114.59094099342329 38 -7 -16
2430 9 2 0 102.30853774988273 82.89358136356316 113.47672479889866 38 -6 -17
2418 9 2 0 103.59441361411493 84.44433412301662 112.37947046427753 38 -6 -17
4876 17 5 -0.05 106.6864868619691 85.52737982885492 114.49953451351777 38 -7 -16
4918 17 6 0.1 108.01178383782668 85.76902492785895 116.78701391535748 38 -7 -16
2432 9 3 0 102.23379179415379 85.05563188544973 114.18630709036859 38 -6 -17
4784 17 3 0 109.311918164203 83.87279816865667 119.35692533638017 38 -7 -16
4923 17 6 0.1 107.7038397373027 85.10138457111469 119.95118466132543 38 -7 -16
4774 17 8 -0.1 106.48832706806802 86.56128585525198 115.60052983264535 38 -7 -16
2419 9 2 0 102.55364213929506 86.26356838652939 113.83445099204626 38 -6 -17
4804 17 8 -0.1 107.01004358064085 86.15572335261277 117.01523914309848 38 -7 -16
4896 17 1 -0.3 106.67741265304439 86.2415570783986 113.21453619224522 38 -7 -16
2417 9 3 0 103.80625535399284 85.72439223707399 112.01740361959833 38 -6 -17
1455 5 6 0.1 102.89319657113201 86.08126770115818 118.74708806154078 38 -8 -17
2420 9 2 0 103.37873150979999 86.62848139687223 112.907149494789 38 -6 -17
1452 5 5 -0.2 102.70758477624426 85.46241592106352 119.65568365427326 38 -8 -17
1399 5 6 0.1 101.82870375115714 83.16240345977982 119.6286946920049 38 -8 -17
1453 5 6 0.1 103.34759584507673 84.57707384591208 119.58773823354706 38 -8 -17
2422 9 2 0.14 101.79418700456094 87.283805391115 114.19108253769048 38 -6 -17
4775 17 6 0.1 105.41551053095708 86.77475089357534 115.54916613410559 38 -7 -16
2628 9 6 0.1 101.54320279044369 80.5407660554154 113.63500568996236 38 -6 -17
4895 17 6 0.1 107.82243631855316 87.25898248050922 118.73923405311842 38 -7 -16
2426 9 3 0 101.16477766933735 84.7841593707835 114.88499243961904 38 -6 -17
4894 17 5 -0.2 107.16588325354056 87.46274303081995 117.85447443870922 38 -7 -16
4777 17 6 0.1 108.30191011394203 87.546029884107 114.71461372598932 38 -7 -16
2434 9 2 0 100.59598693603097 86.99209101463698 114.87915097704507 38 -6 -17
4925 17 6 0.1 106.23724783436009 87.864666970997 118.20074102535418 38 -7 -16
2421 9 2 0.14 103.02704509346333 87.8435041209157 112.58237513690972 38 -6 -17
1195 5 3 0 101.2002693942774 85.13631524405955 119.81824154253201 38 -8 -17
1209 5 3 -0.1 100.98421922353083 83.8013469898749 119.8475111640487 38 -8 -17
4776 17 8 -0.1 107.25517746855819 87.71418690873834 114.93721565435075 38 -7 -16
4715 17 5 -0.05 106.75809729132696 87.69764196962231 113.54893263362332 38 -7 -16
4924 17 6 0.1 109.20095806158653 86.44706601306636 120.07816920908266 38 -7 -16
4716 17 6 0.1 105.78525077621103 88.17752933706453 113.69356479921544 38 -7 -16
1454 5 6 0.1 101.30616112055999 87.41715764828737 118.33320587384709 38 -8 -17
1240 5 3 -0.1 100.95106144885052 88.02054666982536 119.14175052259154 38 -8 -17
1283 5 3 0.0282 105.30538301028345 87.23096929431777 120.880963924349 38 -8 -17
2443 9 4 -0.5600000000000001 102.15754946828605 88.36817709608266 113.41685897137901 38 -6 -17
1387 5 5 -0.2 103.05254870645938 86.28918432868618 120.86713368094215 38 -8 -17
1388 5 6 0.1 102.85845002494293 87.37742438190367 120.62269714488787 38 -8 -17
1304 5 1 -0.1782 104.83809625322331 88.16715195056793 119.9332159526137 38 -8 -17
1288 5 3 0 104.54198867250801 86.29045816512128 121.30001394977748 38 -8 -17
1293 5 6 0.1 107.2205407955918 88.11940763505585 120.96680378192488 38 -8 -17
4926 17 6 0.1 108.70093321274096 87.97424792950895 116.60625797550622 38 -7 -16
2427 9 3 0 100.7775336901694 83.50366648309797 115.11764346376074 38 -6 -17
2425 9 2 0 100.4602609112325 85.79098762815572 115.36211723223596 38 -6 -17
4889 17 8 -0.1 107.87786059146127 88.49927917473616 117.02072101986367 38 -7 -16
4717 17 6 0.1 107.47280516207795 88.21040370689086 112.73867624130236 38 -7 -16
4890 17 6 0.1 105.95452811804266 88.94121599307387 116.16977198420751 38 -7 -16
4888 17 8 -0.1 106.987745358003 88.89204590742743 115.82221308398627 38 -7 -16
137849 0 12 0 108.81374195580534 79.8108770938678 120.17325210528834 0 1 -1
1285 5 3 0 106.91457973266584 86.50364146652323 122.24315846496295 38 -8 -17
2444 9 10 0.28 101.42571478691056 89.09057377429404 113.25854331488625 38 -6 -17
2573 9 6 0.1 100.97458883778512 80.66376105576761 115.20623693827591 38 -6 -17
1287 5 3 0 104.96429601794196 85.41007876658354 122.2316066669585 38 -8 -17
2535 9 5 -0.2 100.81381282881038 81.12180621655315 114.21122852312396 38 -6 -17
4786 17 3 -0.1 110.13812652078462 85.96614846476719 120.1431373675806 38 -7 -16
3556 13 6 0.1 110.37071715564355 81.95766675476503 113.4985189099467 37 -8 -15
2602 9 6 0.1 100.65231632014596 83.6883576733716 111.73699451380182 38 -6 -17
1303 5 6 0.1 108.79512481089873 87.38354774226836 122.29930612528375 38 -8 -17
1286 5 3 0 106.18927547717904 85.54200602655627 122.73945334940788 38 -8 -17
1230 5 3 0 100.02532648133578 87.36717266305429 119.91681863550704 38 -8 -17
4783 17 3 0 110.29945914471908 84.63383877829705 119.88541759843116 38 -7 -16
1289 5 3 -0.1 104.16350646913375 84.51139442481528 122.82385036858648 38 -8 -17
2584 9 6 0.1 104.61990379490672 82.75738889694705 111.89532448130454 38 -6 -17
2601 9 6 0.1 100.5595566500328 82.03900692232052 111.54321551564803 38 -6 -17
1306 5 5 -0.05 104.72480662300906 89.40843659575827 120.4807787770242 38 -8 -17
1294 5 6 0.1 103.13275028200077 84.34144552983182 122.50140268040627 38 -8 -17
1327 5 6 0.1 105.10028134258366 89.41254690807865 121.50690238934374 38 -8 -17
1296 5 3 -0.1 108.15568288414187 86.65600838055303 122.70981227312502 38 -8 -17
1227 5 7 -0.15 100.87548383730069 89.34937921334205 118.97174522433679 38 -8 -17
1229 5 3 0 100.08026152536272 85.99452745707721 120.09514698619184 38 -8 -17
137903 0 12 0 109.51431447211125 82.58345429288633 122.37998654625548 0 1 0
2583 9 5 -0.2 103.75113968897969 83.27267278740918 111.5280390339189 38 -6 -17
3514 13 3 0 108.69079128194372 83.90018111494275 111.45983088226046 37 -8 -15
4699 17 3 0 118.03383267161402 83.78151507037641 122.15479604707448 38 -7 -16
4714 17 6 0.1 118.2622892035433 80.50735603067265 122.13977674846787 38 -7 -16
3742 13 8 -0.1 114.11968264948817 86.88520290355886 114.66092978911037 37 -8 -15
3153 11 6 0.1 117.12223184200016 88.82959168898441 111.5748018733914 39 -9 -15
4959 17 6 0.1 116.84188556031557 85.6245591526904 122.59322117062185 38 -7 -16
2973 11 8 0.05 115.61494460405268 83.5298124736857 112.39292916037942 39 -9 -15
137771 0 12 0 114.48946100733212 79.36636994073231 115.75342680381405 0 1 -1
2977 11 2 0 118.16568675862595 85.93108906702754 112.52411564593065 39 -9 -15
3198 11 11 -0.3 115.360423250591 82.94100779068708 114.9030258606183 39 -9 -15
4957 17 6 0.1 115.98609866981701 84.16275556485718 122.43392016879318 38 -7 -16
3199 11 6 0.1 117.39244742938101 83.7181137681659 116.52105201058984 39 -9 -15
3571 13 3 -0.1 116.04143764618681 89.07373433978006 115.98589996170958 37 -8 -15
3187 11 5 -0.05 113.96369484243321 81.90435420892244 111.60567780674847 39 -9 -15
4713 17 3 -0.1 117.63640325854459 82.48642402233772 122.20926123035173 38 -7 -16
4828 17 6 0.1 117.9443744238625 89.31662820055232 120.67237393189265 38 -7 -16
3572 13 3 0 115.2668539795793 89.24835717330728 114.91431874792053 37 -8 -15
3158 11 8 -0.1 116.33420917421901 83.22765196475828 113.7242835448545 39 -9 -15
4956 17 5 -0.2 116.84757760697386 84.72624560232016 122.05790481262864 38 -7 -16
3583 13 6 0.1 112.06691686673587 86.86019252228947 114.18273846942986 37 -8 -15
3778 13 6 0.1 112.34757930174521 83.52250883694052 114.67114938974181 37 -8 -15
2971 11 1 -0.3 115.35205471666313 82.33626041910009 111.65604028227946 39 -9 -15
2981 11 3 0 120.46219710299077 88.62914876549218 116.50619168883406 39 -9 -15
4810 17 5 -0.05 115.81552845700581 88.48806558235184 119.6265980033162 38 -7 -16
3201 11 6 0.1 116.95732538491771 82.36477562718909 113.6947476791602 39 -9 -15
2992 11 3 -0.1 120.16957395955761 88.24486580281875 114.12355041999095 39 -9 -15
2980 11 3 0 120.4184855496915 88.11405944399972 117.75537495324454 39 -9 -15
4733 17 3 0 119.31698902136418 84.16725818613845 121.87885407274491 38 -7 -16
4732 17 3 0 120.07696038761534 83.17951252505054 121.2984466329448 38 -7 -16
4948 17 6 0.1 120.4736265233104 81.22279219278907 121.03762498855394 38 -7 -16
3710 13 8 0.05 110.7797915660502 84.03533052183032 113.08709879095557 37 -8 -15
4719 17 3 -0.1 119.68084732778419 81.88954983181253 121.42313651085357 38 -7 -16
4782 17 3 -0.1 110.90159877154412 82.24423807615771 118.8137495588598 38 -7 -16
4805 17 6 0.1 111.08877361771954 81.28029147825214 118.2523799536954 38 -7 -16
3202 11 6 0.1 116.00134152812555 82.63797669224688 115.74694983010934 39 -9 -15
3783 13 6 0.1 116.42056836401274 88.11183757821715 116.35529576602248 37 -8 -15
3558 13 2 0 114.13797775821365 88.40928121110143 112.92440212084148 37 -8 -15
4794 17 3 -0.1 113.05655722361563 82.38786687903067 119.63961165355916 38 -7 -16
4795 17 3 0 111.80072364150924 82.88640961240782 119.52198976724635 38 -7 -16
4831 17 6 0.1 115.00114774148739 88.38199908089818 118.94213854140742 38 -7 -16
4807 17 6 0.1 111.01054450953309 87.82541347143031 120.65732639140472 38 -7 -16
2998 11 2 0 116.52183129225622 84.574363153999 111.71354382752446 39 -9 -15
3785 13 6 0.1 114.92040628595302 86.13744032747837 114.5710416046156 37 -8 -15
2999 11 6 0.1 114.70492431468836 83.98696734676969 112.7077243416085 39 -9 -15
4830 17 6 0.1 116.68063251700063 88.07499750305978 119.10593093965713 38 -7 -16
2979 11 7 -0.15 119.5237602647144 87.46151321700725 113.2103772954976 39 -9 -15
3557 13 8 0.05 112.97368709695192 86.52192078139423 113.67523081078322 37 -8 -15
4797 17 6 0.1 113.16371464298854 88.20264245530696 120.7871662288562 38 -7 -16
3203 11 6 0.1 114.75029549629953 83.8397549676748 115.12535147442134 39 -9 -15
3786 13 6 0.1 113.22437117212067 85.99592522267065 116.27964957282227 37 -8 -15
3559 13 2 0 114.75460251054676 88.16657811266721 114.11815230452501 37 -8 -15
4788 17 3 -0.1 113.40940605186587 87.17775420985761 120.55664174218589 38 -7 -16
2987 11 3 -0.1 117.90443502374896 84.60901273440979 116.24819245903771 39 -9 -15
4808 17 1 -0.1782 115.7466159009962 87.6321728344947 120.81114143689422 38 -7 -16
4800 17 3 -0.1 111.15226786047577 86.80147165269676 120.43313217842069 38 -7 -16
3782 13 11 -0.3 113.69267643759395 86.94738273772816 116.09276297629141 37 -8 -15
4799 17 6 0.1 113.27362537456307 81.46620685068474 119.22236018077169 38 -7 -16
4789 17 3 0 112.38511854126828 86.33621856599385 120.46615036255648 38 -7 -16
3555 13 1 -0.3 112.88613339582992 85.066742478735 113.50202103452233 37 -8 -15
2986 11 3 -0.1 118.41483093300931 85.279114300239 117.28710404915961 39 -9 -15
3188 11 6 0.1 113.45831620261328 82.35156047753648 112.51919896328619 39 -9 -15
4787 17 3 0.0282 114.68434696599104 86.77936979722972 120.6293724949887 38 -7 -16
2988 11 3 0 117.91953113825323 84.97111349438411 114.98843257394307 39 -9 -15
3577 13 3 -0.1 112.2900818843005 87.87386517638836 111.5618601868375 37 -8 -15
4891 17 5 -0.2 116.31898190914248 85.00528316349893 120.63999516269953 38 -7 -16
3582 13 2 0 113.20575506380612 87.48941028485507 112.456552099104 37 -8 -15
4892 17 6 0.1 116.90671403520511 85.75937528508965 120.06859510033166 38 -7 -16
3787 13 6 0.1 114.49091544817944 87.01125017203833 116.7963923072606 37 -8 -15
2985 11 3 -0.1 119.82442739458546 86.97376918557958 117.97526941170001 39 -9 -15
2983 11 3 0 119.25504278473841 86.77870119410316 115.69505360269696 39 -9 -15
3772 13 6 0.1 111.45598680068916 84.93384753087814 114.9741010179059 37 -8 -15
2990 11 6 0.1 119.98569688190028 86.56856450321443 118.96662937299536 39 -9 -15
4792 17 3 0 114.8561548966186 85.40789152456247 120.54741049600884 38 -7 -16
3712 13 6 0.1 111.39669050643899 83.7818164657068 112.12485617327593 37 -8 -15
3771 13 5 -0.05 111.78087695008021 84.37157530023568 114.17920250343658 37 -8 -15
3784 13 6 0.1 112.94837073406092 87.78066306771065 116.37800075935566 37 -8 -15
4790 17 3 0 112.57274370415706 85.00210827208572 120.19023815732399 38 -7 -16
2982 11 3 0 119.93710782926303 87.93076918850906 115.43596409826517 39 -9 -15
4791 17 3 0 113.84904379181887 84.54267993508094 120.21570477518777 38 -7 -16
2976 11 2 0 118.77745146062304 86.44530638624556 113.52128207841105 39 -9 -15
3200 11 6 0.1 114.64421021481155 82.14491466841646 114.66004000586429 39 -9 -15
2984 11 3 0 119.20984027687228 86.3222292275905 116.9630447114683 39 -9 -15
2975 11 2 0 117.2366576143082 84.41102764528394 113.94725606841453 39 -9 -15
4893 17 6 0.1 116.5944443105844 84.06366958711531 120.06762677668897 38 -7 -16
4798 17 6 0.1 114.98518496665517 82.72232871625316 120.32617116833603 38 -7 -16
4793 17 3 -0.1 114.04764221847083 83.17594972335417 120.0343406884682 38 -7 -16
2989 11 3 0 118.61929304883787 86.07714146890095 114.75025213279869 39 -9 -15
2974 11 2 0 117.3525848236471 84.9130779434303 112.73435349603446 39 -9 -15
2991 11 6 0.1 118.32933494188774 84.9452597448309 118.25444012484658 39 -9 -15
4796 17 3 0 111.56200883995123 84.12321397876748 119.91189045083345 38 -7 -16
3196 11 6 0.1 120.86745088705051 88.25901978933126 119.7344252185031 39 -9 -15
4734 17 3 0 119.86378468158134 85.41749909193226 122.05819942640281 38 -7 -16
4712 17 3 -0.1 118.56293747310973 81.53823798142825 122.02185539753629 38 -7 -16
4903 17 6 0.1 116.78214243000666 82.14417116876706 122.510345368257 38 -7 -16
3206 11 6 0.1 120.85565415027739 88.98134719324457 113.81403741325589 39 -9 -15
2967 11 3 -0.1 120.92928074550925 88.75696136851589 118.79372491670676 39 -9 -15
3000 11 9 0.3 119.39724989352243 87.7889108856549 111.53014575864353 39 -9 -15
3194 11 6 0.1 113.89891999041303 80.79474239933478 111.78089371009091 39 -9 -15
6213 22 3 0 108.80873712572196 90.64762492610225 83.68717314547364 38 -8 -15
6379 22 5 -0.2 106.9178763499043 92.0402989367736 82.56944064422831 38 -8 -15
6393 22 6 0.1 107.75644198021547 90.4411169117848 80.62267630819619 38 -8 -15
6723 24 3 0 103.61327006447299 93.21302648654816 83.80560117453575 39 -8 -15
6931 24 6 0.1 108.9517705352373 98.42624930868206 83.42716973237916 39 -8 -15
6168 22 2 0 105.12297460193474 90.55557031393592 78.70700800354766 38 -8 -15
1260 5 3 -0.1 110.47630993661515 90.83200991657749 78.80372000946315 38 -8 -16
1265 5 6 0.1 109.89534634913926 90.81535010827443 77.84423876077699 38 -8 -16
6164 22 2 0 104.05925299868011 91.24568764865299 78.2510538849379 38 -8 -15
6157 22 3 0 106.08131331672001 91.06489265369916 79.3751504534264 38 -8 -15
6165 22 7 -0.15 103.18423122946469 90.52326653969354 77.56490020532533 38 -8 -15
1033 4 3 0 100.81554545694536 92.21323259089333 88.20631769457701 39 -9 -16
6158 22 3 -0.1 107.02101727891856 90.24303083117775 79.90585759081657 38 -8 -15
1109 4 6 0.1 102.73386832147679 91.05367860779654 87.85933682661937 39 -9 -16
6737 24 6 0.1 102.6181517757959 93.06223868747921 82.01934199180525 39 -8 -15
1034 4 6 0.1 100.84240805944813 93.70162556519728 84.7889236539995 39 -9 -16
6160 22 3 0 106.03439739311956 92.43357144359695 79.51558719546769 38 -8 -15
6163 22 3 0 103.87695677748462 92.50866622662176 78.55689485380366 38 -8 -15
6398 22 6 0.1 108.16105701129747 92.53690825142583 80.22914263777596 38 -8 -15
6396 22 5 -0.2 107.23997389288799 93.11868321406547 80.2558811909822 38 -8 -15
7004 24 6 0.1 104.58552833428148 90.40810056618434 85.20472118894608 39 -8 -15
6171 22 3 0 104.99062224193565 93.1641518808049 79.00757991894923 38 -8 -15
6390 22 8 -0.1 106.98968565544857 93.35209823129397 81.72582745949002 38 -8 -15
1338 5 6 0.1 108.86027689954436 93.74717891596757 77.97256452490345 38 -8 -16
6397 22 6 0.1 107.45801704110747 94.11207178413834 79.79723441099152 38 -8 -15
6226 22 2 0 108.3816479600387 93.84873014029843 82.17632014761693 38 -8 -15
6381 22 6 0.1 106.24594566404338 91.34735613142128 82.1488701720441 38 -8 -15
6391 22 6 0.1 106.12151007065877 94.03178034171432 81.88592049547665 38 -8 -15
1330 5 5 -0.2 109.55555613657418 94.12856130227239 77.20393359822985 38 -8 -16
6227 22 2 0 109.00854785887498 92.84193854969284 82.78115183010958 38 -8 -15
6724 24 3 -0.1 104.34809675270631 91.43474796621302 85.13965205080547 39 -8 -15
6736 24 3 -0.1 103.19099708416941 93.74389846922949 82.6277645479706 39 -8 -15
6154 22 5 -0.05 104.94922195391842 94.74755379494407 79.14074276748343 38 -8 -15
6380 22 6 0.1 106.47648506935445 92.36964856083236 83.52305541633206 38 -8 -15
6181 22 6 0.1 105.11091789566613 95.03793128734951 80.21463920950008 38 -8 -15
6925 24 8 -0.1 107.12991239131378 99.39725633240698 83.89204526881981 39 -8 -15
6214 22 2 0 108.26717739965838 91.63259201034322 82.89606208932675 38 -8 -15
6228 22 3 0 110.1246957587885 93.04242473536289 83.32812316144155 38 -8 -15
6238 22 3 -0.1 108.13591840611339 89.65763269900329 84.33986493116416 38 -8 -15
1331 5 6 0.1 109.95250123506534 95.08228718888103 77.68974125958748 38 -8 -16
6225 22 3 0 108.91444681930652 95.06788724558079 82.16668377256912 38 -8 -15
6162 22 3 -0.1 102.80703200150592 93.0056278550572 77.91006220965961 38 -8 -15
7005 24 6 0.1 103.27663929272813 91.20361165982852 83.397665407246 39 -8 -15
6169 22 6 0.1 102.55792943278313 94.0169046268618 77.94975478013332 38 -8 -15
6223 22 3 0 110.1659988843876 95.25696932406666 82.72148149089176 38 -8 -15
6330 22 6 0.1 104.04115857067117 95.22940798565223 78.81169764465585 38 -8 -15
6133 22 1 -0.1782 106.05018395456001 95.48504803741717 78.46802069342712 38 -8 -15
7006 24 3 -0.1 103.31583715924116 95.1070486462648 82.38574341829465 39 -8 -15
6295 22 6 0.1 108.18313399447632 95.69193693263381 79.16605419256767 38 -8 -15
7007 24 6 0.1 102.91233244930677 95.40579092727286 81.38701489107062 39 -8 -15
6950 24 3 -0.1 103.63646026619402 91.86706494563481 84.08386605061972 39 -8 -15
6721 24 2 0 104.43411973454523 95.2560599561511 84.38942955826533 39 -8 -15
6216 22 2 0 110.0138211658554 90.88435740315653 84.06635406427931 38 -8 -15
6722 24 2 0.14 104.01373808961877 95.8456102665872 83.27825761098399 39 -8 -15
6766 24 5 -0.2 108.03217170755542 91.94079700362222 88.17095104619133 39 -8 -15
6331 22 5 -0.2 108.12422220818249 96.20706109200559 81.41758078438254 38 -8 -15
6720 24 3 0 104.26234371141152 94.01487342199852 84.67590829266486 39 -8 -15
6424 22 6 0.1 107.03995106709803 96.01721320123141 81.41795402989132 38 -8 -15
6718 24 2 0 105.29904646335015 96.08453582004437 84.92188152287085 39 -8 -15
6302 22 6 0.1 109.5298486825078 96.43824184904432 79.74506580572181 38 -8 -15
6294 22 5 -0.2 108.4982262028727 96.4540106489483 79.85919921123973 38 -8 -15
6278 22 3 0.0282 105.77338668509033 96.85858722811808 78.22562105057357 38 -8 -15
6728 24 3 0 105.05472748463312 93.49547837951306 85.62069310435821 39 -8 -15
6919 24 6 0.1 108.53050345445814 96.65988641315332 87.6015732173233 39 -8 -15
6944 24 6 0.1 109.952457474612 96.79442928479885 85.73312368279575 39 -8 -15
6729 24 4 -0.39 104.5526878780646 97.14101324720087 83.01754943401772 39 -8 -15
6719 24 3 0 106.11252445274064 95.67831862305594 85.78796197877381 39 -8 -15
6725 24 3 0 105.07113498104927 92.21781777297856 85.93595637367513 39 -8 -15
6369 22 6 0.1 108.17704930017635 97.16514796691969 81.97754826771943 38 -8 -15
6277 22 3 0.0282 104.80328991805855 97.22441586753402 77.26310261717818 38 -8 -15
6731 24 6 0.1 104.96864429999368 97.1576319755429 80.9477950903782 39 -8 -15
6943 24 5 -0.2 109.98474925206388 97.86023567510478 85.75204611453255 39 -8 -15
6735 24 2 0.14 105.44816498138347 97.21533553649402 84.18028719931571 39 -8 -15
6734 24 2 0 107.41562031055946 97.55124898300899 85.42609558045882 39 -8 -15
1032 4 6 0.1 101.50537074563825 92.19832071258801 86.29941561535533 39 -9 -16
6733 24 3 0 107.07730220188066 96.46994220633802 86.17230967718093 39 -8 -15
6727 24 3 0 105.93027975658521 94.37669309229292 86.22800880215232 39 -8 -15
6285 22 3 0 107.85626008112092 97.73451102871769 79.34508639590898 38 -8 -15
231 1 6 0.1 101.38023594379186 98.05868648423031 83.93400934520321 39 -9 -15
1097 4 6 0.1 101.13008179950346 91.65283081050859 80.9264685595756 39 -9 -16
1030 4 3 -0.1 100.79944785671105 92.59474119500821 86.99991827563186 39 -9 -16
6926 24 8 -0.1 108.55018464488477 98.39964640566775 85.61264667923837 39 -8 -15
6279 22 3 0 106.5948769282137 97.85505105075465 78.68739635912999 38 -8 -15
6924 24 6 0.1 109.39546182807356 92.91245030004012 87.03145791362816 39 -8 -15
6730 24 5 0.06 104.45777757609241 97.80515471509335 81.69268765697937 39 -8 -15
220 1 6 0.1 102.91820696994672 97.88293312637526 85.89300813041481 39 -9 -15
6732 24 3 0 106.53447761887497 98.0833832047565 84.52673016799528 39 -8 -15
6906 24 1 -0.1782 103.03836166888665 97.82112535454344 81.43815271964569 39 -8 -15
6899 24 3 0.01 101.1364781391411 97.82434594526451 79.5288969394156 39 -8 -15
6905 24 6 0.1 101.689927837174 96.90112400739508 79.83488327707808 39 -8 -15
6988 24 3 -0.1 106.01201065862224 91.71215621379976 86.73383157238143 39 -8 -15
6726 24 3 0 106.78765479390454 93.87992844837554 87.08744175183821 39 -8 -15
6993 24 6 0.1 106.16484928008322 90.60631125022913 86.88859401221733 39 -8 -15
6900 24 3 0.0282 102.38112583353592 98.96394878400473 81.02595421014152 39 -8 -15
6956 24 3 0 106.86596064158074 92.54240218805596 87.37495000439228 39 -8 -15
6918 24 3 -0.1 107.81705604195118 96.03209769356937 87.19340912807638 39 -8 -15
6917 24 3 0.0282 107.65282746363877 94.75383425003736 87.664724808292 39 -8 -15
6986 24 6 0.1 104.91908993674629 98.76666031168233 81.69997539175783 39 -8 -15
1096 4 6 0.1 100.98257180093259 91.02732400610724 82.65052806508848 39 -9 -16
6280 22 2 0 106.21860173433885 99.12310177520753 78.38649572058434 38 -8 -15
6898 24 3 0 101.44159526604994 98.96038201130241 80.12523831210373 39 -8 -15
41 1 3 -0.1 100.45057821450868 98.07167506644036 84.49936853861601 39 -9 -15
6298 22 3 -0.1 109.81408458507399 98.92596981254883 80.05734796031616 38 -8 -15
6276 22 3 0 108.56437168081322 98.90355297510375 79.55398287799157 38 -8 -15
27 1 3 0 100.44007132936333 98.73488252226815 85.69128801630262 39 -9 -15
286 1 6 0.1 101.11285114906318 98.7465934923697 88.36040441260782 39 -9 -15
159 1 6 0.1 102.2494864585098 95.06289887649537 87.64153669650071 39 -9 -15
6916 24 1 -0.3 110.07061193011235 99.13441982983818 87.84081190277128 39 -8 -15
219 1 5 -0.2 102.99438064545551 98.89050953387674 86.12622738441806 39 -9 -15
6929 24 6 0.1 108.20381765796465 99.10527090170132 86.37509218430156 39 -8 -15
6927 24 5 -0.2 108.57555893003212 99.10201716712885 84.23108972702525 39 -8 -15
6928 24 6 0.1 107.05123638096131 99.35701479314413 82.74743693637213 39 -8 -15
158 1 6 0.1 101.52077575167941 96.75374829850935 87.81676499923933 39 -9 -15
136 1 1 -0.1782 103.64208687575021 96.69152426892686 87.73056822587165 39 -9 -15
6922 24 8 0.05 109.14549389829642 92.93981436360967 88.13723940285668 39 -8 -15
120 1 3 0 103.6268930919274 99.12414912980694 87.46752088546916 39 -9 -15
115 1 3 0.0282 103.83768119507135 97.99868968108109 88.1724118071504 39 -9 -15
6768 24 6 0.1 108.40795779682888 91.03664585679589 87.69854183648471 39 -8 -15
1002 4 6 0.1 100.53412517711229 93.33839002339793 79.92508822067123 39 -9 -16
138 1 5 -0.05 102.38852227538652 96.05668348090111 88.17164490602595 39 -9 -15
6281 22 2 0.14 105.20244476609871 99.482270575697 77.60363666641115 38 -8 -15
1095 4 5 -0.2 100.4455906291073 91.3528721910729 81.74442846530735 39 -9 -16
284 1 5 -0.2 101.67192566995456 99.64349337672886 85.88120570253956 39 -9 -15
6229 22 6 0.1 110.41451016204122 97.2618017295595 82.21014727346788 38 -8 -15
6376 22 6 0.1 107.09839924688475 89.5169670433734 84.18638323999282 38 -8 -15
6894 24 4 -0.22 100.17024624744658 97.80397083949785 78.75933109963489 39 -8 -15
221 1 6 0.1 103.84753171777415 99.19967404218681 85.4837098322103 39 -9 -15
6930 24 6 0.1 109.23619996654044 99.95003979113949 84.12920435493146 39 -8 -15
72 1 3 -0.1 100.34082357078411 99.40718401416544 88.48706106929447 39 -9 -15
6923 24 1 -0.1782 108.62919587447696 94.26898782718713 88.48340762589409 39 -8 -15
6161 22 3 0.0282 101.95411092860827 92.35195590307438 77.10572201718662 38 -8 -15
4271 15 3 0.01 120.84562779436118 93.66785061103401 83.11082450264497 39 -9 -14
1207 5 3 0 112.4591036742658 98.14293811474701 77.15573207685642 38 -8 -16
6300 22 6 0.1 110.52331750350449 98.17294286646273 80.3783331985501 38 -8 -15
6796 24 9 0.3 113.79983769356289 99.54779716513913 88.10673349316656 39 -8 -15
6945 24 6 0.1 110.54820629327197 97.99496578133859 84.83862273720307 39 -8 -15
6028 21 6 0.1 114.03814886063009 90.13692931990592 77.48267122263486 37 -7 -14
1256 5 3 0 111.15027514118964 89.6200315674849 80.6310629175681 38 -8 -16
6384 22 6 0.1 114.02338666590805 99.58232695852074 85.31472897939771 38 -8 -15
6217 22 2 0.14 110.70846310758662 90.2032908768178 85.07875322110914 38 -8 -15
6791 24 6 0.1 110.64660648365805 95.89059470080265 87.42555458190675 39 -8 -15
6215 22 2 0 110.5248523142483 92.06739076749852 84.00903122971125 38 -8 -15
1200 5 2 0 113.65468716385863 99.91241054030243 77.91961646548363 38 -8 -16
4266 15 4 -0.22 120.34923415214253 94.59875291871914 82.40117356505401 39 -9 -14
4942 17 6 0.1 118.61687994255007 99.57573934735017 78.48020028967522 38 -7 -15
6241 22 3 0 117.84487396358273 99.89694113507717 83.972650325019 38 -8 -15
6767 24 1 -0.3 111.50919484636027 93.15097796364373 88.3430101318379 39 -8 -15
1276 5 10 0.28 115.72266422561083 89.74657226757398 82.96353404103706 38 -8 -16
1262 5 2 0 112.6452985917667 93.6395325986308 78.68768420042309 38 -8 -16
6244 22 3 0 116.62226987143168 99.74846261638375 84.56084917767485 38 -8 -15
1192 5 3 -0.1 115.41643905575162 99.43875620546112 80.9102861469821 38 -8 -16
1249 5 3 0 115.65908973865723 93.37453998592653 80.51049520660193 38 -8 -16
4691 17 2 0.14 120.65739174104496 98.08813147434824 77.14360431185716 38 -7 -15
4881 17 8 -0.1 118.58948733008869 96.5995437369476 77.18454786643773 38 -7 -15
6240 22 10 0.28 112.40300292264202 90.90794361356467 86.32999730184417 38 -8 -15
4884 17 6 0.1 118.14254217493482 97.15840299233092 78.00130056970785 38 -7 -15
6789 24 3 -0.1 111.54025348238203 96.28113067365247 87.83816804978566 39 -8 -15
1415 5 5 -0.2 114.83582134179557 94.83630531446639 78.54112393290258 38 -8 -16
4882 17 8 -0.1 119.9697836945013 94.45335192349329 77.17701699857984 38 -7 -15
6407 22 6 0.1 117.61256014083517 93.63390111238273 87.26967409913505 38 -8 -15
1412 5 6 0.1 117.22384620439055 94.49892766667865 79.79506970694968 38 -8 -16
6348 22 8 -0.1 113.75342896403718 93.85786869278338 85.23052606946155 38 -8 -15
4685 17 4 -0.39 120.48818757609965 99.44517371408591 77.53177712615756 38 -7 -15
6019 21 3 0.01 114.77479792357815 89.6193408040251 78.03450642627945 37 -7 -14
1204 5 2 0 114.06234926130796 99.32238734298316 79.0375186231477 38 -8 -16
1429 5 6 0.1 113.91098978714567 96.5963462850842 80.79632190085087 38 -8 -16
6236 22 8 -0.1 115.03478806467157 93.18065100448008 85.2671885372386 38 -8 -15
6774 24 7 -0.15 113.09746087381966 98.00492481424459 88.20991303385252 39 -8 -15
6790 24 3 0 111.84392132375734 97.6044080768645 87.65958964968665 39 -8 -15
6350 22 6 0.1 113.49926346771133 94.32699812586199 86.19475910074524 38 -8 -15
6792 24 8 0.05 110.90041277442936 98.5290785199721 86.8422712012486 39 -8 -15
6222 22 3 0 110.69133376121628 94.22514032220278 83.33885046913474 38 -8 -15
4886 17 6 0.1 117.83546938723492 94.61722598062448 77.74650329503127 38 -7 -15
4748 17 8 0.05 120.1679533667735 91.96188990107837 77.81823345318234 38 -7 -15
4749 17 6 0.1 119.76670507350366 91.66842719825627 78.76955624562393 38 -7 -15
6023 21 3 0.01 116.59343820764606 89.69923520845988 79.06171880940026 37 -7 -14
1257 5 2 0 112.00279252394301 90.49197559629852 80.92200788047631 38 -8 -16
1266 5 2 0 112.92435214175894 90.06484546841182 81.83997237992205 38 -8 -16
6356 22 1 -0.3 116.65152854575888 91.91086104105219 86.49809437274429 38 -8 -15
4688 17 3 0 120.05507069679248 96.84109609698683 77.22050861810162 38 -7 -15
6371 22 6 0.1 119.67076138693058 99.09102032383569 83.70518228305026 38 -8 -15
6354 22 5 -0.2 114.87353028877743 96.12845711490397 84.8758784655862 38 -8 -15
6266 22 3 -0.1 118.77524627469177 98.99739428255091 84.14338560320847 38 -8 -15
1250 5 2 0 114.67378797319665 93.93240205875755 79.72454403482391 38 -8 -16
1268 5 3 -0.1 117.30547214016681 91.99978363107937 82.09987310468371 38 -8 -16
6793 24 6 0.1 111.43736508732127 99.29052382825454 86.25631675587881 39 -8 -15
6176 22 6 0.1 114.5552862479795 91.86986227082221 86.87961047050321 38 -8 -15
1258 5 3 0 112.1241062838421 91.61711487127592 80.1672441779928 38 -8 -16
1275 5 4 -0.5600000000000001 115.3140299923502 90.63618808013977 82.59640565742838 38 -8 -16
6235 22 6 0.1 115.50356010239946 94.32571873582656 86.97554497248913 38 -8 -15
6245 22 3 -0.1 116.49813767041405 98.74585552772089 85.46728784142664 38 -8 -15
1269 5 6 0.1 118.02751373852033 91.37794338238474 82.63472067668555 38 -8 -16
6383 22 6 0.1 115.61319905098921 98.6018122012196 86.02914507433894 38 -8 -15
1432 5 5 -0.2 112.50540018725306 96.04143482185745 78.66275348800649 38 -8 -16
6388 22 6 0.1 116.50277327456382 96.53843181451406 87.14094235688506 38 -8 -15
1267 5 3 -0.1 117.72331151517574 92.91196531782208 81.23971790664388 38 -8 -16
1264 5 3 0 113.15298156841567 92.3394930409967 80.42377001431699 38 -8 -16
1255 5 3 -0.1 110.49729584565965 89.67434106838043 79.50174483427321 38 -8 -16
6378 22 6 0.1 116.77100614938212 95.20300299495797 84.33191522942678 38 -8 -15
6389 22 6 0.1 118.07671752018636 96.00483572350272 86.41092278172786 38 -8 -15
1251 5 2 0 113.99922814133353 92.06834756515478 81.40413553151426 38 -8 -16
1413 5 6 0.1 118.7816012884026 92.91721023525491 81.07853757910482 38 -8 -16
6224 22 3 -0.1 110.8939211861379 96.41924095432977 82.65676800920184 38 -8 -15
4109 15 6 0.1 120.4815084656262 96.27126978217656 87.06538404685631 39 -9 -14
6219 22 3 -0.1 112.16506250965124 96.39316349905592 83.1539372626466 38 -8 -15
6336 22 5 -0.05 117.08120592040112 93.29997764807275 86.39500968944303 38 -8 -15
1263 5 2 0 113.40878235555329 93.34146854384107 79.75313307791731 38 -8 -16
6299 22 6 0.1 111.55472173811022 99.93394222037995 80.39835190040297 38 -8 -15
4277 15 6 0.1 120.25551918479911 93.23673921129222 83.92333093870366 39 -9 -14
6221 22 2 0 111.87923955633636 94.37345797752629 83.930571937118 38 -8 -15
1434 5 6 0.1 112.33084488861824 95.8294664911104 79.7856421158175 38 -8 -16
1254 5 2 0.14 113.99605768228415 90.87745057399212 82.05474693644604 38 -8 -16
6237 22 6 0.1 115.52000163247914 93.06084230537412 84.2901672884095 38 -8 -15
4901 17 6 0.1 119.88394709268157 93.56726641805946 79.1000961622807 38 -7 -15
1253 5 2 0.14 115.99428891233356 91.75605815372302 82.1393999173209 38 -8 -16
6386 22 6 0.1 114.41236906204982 94.65118231262159 83.26345737488714 38 -8 -15
1430 5 6 0.1 115.26212621950611 97.56334059770114 82.0789639011638 38 -8 -16
1191 5 3 -0.1 114.98342327735244 98.24083961467225 81.27079702857134 38 -8 -16
1274 5 3 -0.1 116.98033033289842 93.6669927378625 80.49483269929951 38 -8 -16
1252 5 2 0 115.17692411454902 92.58989885864443 81.46788097841721 38 -8 -16
1417 5 6 0.1 115.28420145529782 95.73090602765163 78.72342843099196 38 -8 -16
6220 22 3 0 112.63343133316835 95.29836086069376 83.77527494080356 38 -8 -15
1196 5 3 0 112.90393044319757 97.50688539582396 78.34462974503413 38 -8 -16
4899 17 5 -0.2 120.52548132163619 93.4616488492402 78.20096148803884 38 -7 -15
4887 17 6 0.1 118.97921307822864 95.3888542196783 78.83884238205944 38 -7 -15
4276 15 6 0.1 120.59337473476029 95.81314731798776 80.84264253546839 39 -9 -14
6263 22 6 0.1 119.44668203550435 97.3095798595676 84.97211834903004 38 -8 -15
6349 22 8 -0.1 113.97788122290184 95.02033378958181 84.26865979345388 38 -8 -15
1259 5 3 0 111.3418697131384 91.79808523435348 79.08963266542445 38 -8 -16
1433 5 6 0.1 111.48587779452347 95.87665153625193 78.33114144497212 38 -8 -16
1261 5 3 0 111.58295771737629 92.88583405398884 78.28344862420634 38 -8 -16
6234 22 8 -0.1 115.89465861972116 94.14859646434792 86.0235704620231 38 -8 -15
4883 17 5 -0.2 118.75247907649013 95.17136490901272 77.78685809275389 38 -7 -15
6261 22 3 -0.1 118.61732008613235 97.97643010989245 85.00195109161685 38 -8 -15
6262 22 3 0 117.40901974724667 97.7677943334582 85.55712871623845 38 -8 -15
6337 22 6 0.1 117.85711154592227 93.3376364342323 85.64574488515447 38 -8 -15
1193 5 3 0 113.65784945799288 98.09800811661498 79.3201978174995 38 -8 -16
1416 5 6 0.1 115.33183881968928 94.22882391940117 77.83099231946267 38 -8 -16
6029 21 6 0.1 117.4020208644564 90.27046368331162 79.44949086252582 37 -7 -14
1426 5 8 -0.1 113.36006467482818 94.84390382671965 78.08487951808416 38 -8 -16
6230 22 2 0 112.46718562297744 93.32227090690522 84.61839351080606 38 -8 -15
1194 5 3 -0.1 114.13445407766794 97.58391033041914 80.45959806185738 38 -8 -16
6387 22 5 -0.2 117.04979438444951 96.412644769559 86.19529882916315 38 -8 -15
6264 22 8 -0.1 116.22207857603303 95.42761814819667 85.21745070523326 38 -8 -15
6218 22 2 0.14 111.72486228840359 92.13037469660202 84.68860886786882 38 -8 -15
6239 22 4 -0.5600000000000001 111.73377032604297 91.07260695694887 85.57683176558481 38 -8 -15
6177 22 6 0.1 114.99859207499125 91.01675916769695 85.41692931948933 38 -8 -15
6018 21 4 -0.22 115.8450620784618 90.25049062982995 78.31903955557975 37 -7 -14
6175 22 5 -0.05 115.2551571454335 91.92642558256784 86.02069813392674 38 -8 -15
6131 21 6 0.1 120.36141823662362 90.60413471658741 80.88677751631357 37 -7 -14
6355 22 6 0.1 115.09203971517252 96.93660773966377 84.14466501064089 38 -8 -15
6269 22 6 0.1 112.77516117978128 97.3462253198424 83.06188406638144 38 -8 -15
6385 22 6 0.1 114.4480944152686 96.58440109680183 85.78538379758221 38 -8 -15
6997 24 6 0.1 114.25165620798302 93.55421551704318 88.49950299878913 39 -8 -15
1203 5 7 -0.15 114.8444972068276 99.99851170739832 79.79160786891737 38 -8 -16
1214 5 6 0.1 116.25157899487607 99.85918499154907 81.41508324414751 38 -8 -16
4687 17 6 0.1 119.88210513786696 99.96826206126427 79.48690327663611 38 -7 -15
156 1 6 0.1 100.38342991204428 96.64688793974861 89.71964675196702 39 -9 -15
153 1 3 0 105.62340977960605 92.32653944261953 92.40543477582402 39 -9 -15
125 1 6 0.1 104.61319631771468 97.19697047956792 90.02460991616343 39 -9 -15
143 1 3 0 103.03393218940843 94.87716027253914 90.29413215460855 39 -9 -15
210 1 8 -0.1 101.48937020622878 96.75582586779021 95.90815747073158 39 -9 -15
225 1 8 0.01 102.10997828921867 93.67647546241308 96.62342803693751 39 -9 -15
146 1 3 0.0282 105.60729478086672 90.89082385085105 94.39748558551378 39 -9 -15
266 1 6 0.1 110.11024414140502 90.00187628950579 91.80226683193365 39 -9 -15
163 1 6 0.1 107.22655504115008 91.2652582070772 91.76719304074189 39 -9 -15
6989 24 6 0.1 107.60871229411545 91.7254761366749 89.13760738956137 39 -8 -15
265 1 6 0.1 108.81170961725326 90.56567957093532 92.80659681607281 39 -9 -15
162 1 5 -0.2 107.04752073420067 92.29492774946175 91.99456060146058 39 -9 -15
168 1 6 0.1 105.77170434592728 93.1966151542028 89.7919156884295 39 -9 -15
6984 24 6 0.1 110.08593990922601 92.84744815596852 89.95237090575414 39 -8 -15
264 1 5 -0.2 109.77915601595781 90.13570111269888 92.88006300313349 39 -9 -15
199 1 5 -0.2 107.86808236606956 92.9349230433315 93.08754854939549 39 -9 -15
141 1 3 0 103.59983154845959 93.51721839095352 92.10023440094054 39 -9 -15
170 1 6 0.1 107.3073829304275 92.838407580173 91.051142357818 39 -9 -15
93 1 3 0 109.25883063424617 93.35594493131856 92.68872772606163 39 -9 -15
1076 4 1 -0.3 102.0767468412469 90.5559796353629 89.69598785691413 39 -9 -16
144 1 3 0 104.78472248977565 93.1377741655746 91.66228043789785 39 -9 -15
152 1 2 0 103.33469007403065 93.32399039484443 93.26135789301095 39 -9 -15
166 1 3 -0.1 105.04898068824593 93.62325124241706 90.42938414998693 39 -9 -15
253 1 6 0.1 109.46149389891981 99.96034100385421 93.1741515238254 39 -9 -15
116 1 3 -0.1 104.41475420516528 98.0638996832769 89.39496998283151 39 -9 -15
147 1 3 0 105.18518791259912 91.91476423624762 93.59158716937608 39 -9 -15
237 1 6 0.1 107.16959110320393 93.82426230061729 93.3082248395957 39 -9 -15
142 1 3 0 102.7282163315205 94.40962093299119 91.5010562226302 39 -9 -15
148 1 2 0 104.12211280294049 92.5597787900906 94.02082503302633 39 -9 -15
1 1 1 -0.1782 106.6669013953648 90.01930873733613 94.07178708936416 39 -9 -15
292 1 6 0.1 107.8929597656657 92.51583174372232 94.08004625202324 39 -9 -15
165 1 3 -0.1 104.21586571056565 94.49247989124962 89.80113786775192 39 -9 -15
151 1 2 0.14 102.25839646977305 93.70369396858445 93.97187571479522 39 -9 -15
22 1 5 -0.05 107.69866588095228 89.85705402714417 95.05056798583499 39 -9 -15
91 1 3 0 109.4944912885283 94.6820113733243 92.34445516757228 39 -9 -15
259 1 6 0.1 110.33131589792927 91.17145433443584 94.68140468440438 39 -9 -15
74 1 3 0 100.1141138798217 99.50368373453364 93.56305731353382 39 -9 -15
149 1 2 0.14 103.57341156978046 92.36552044624156 95.18130989639819 39 -9 -15
169 1 4 -0.39 102.44772171474611 93.17527836520372 95.31393803185097 39 -9 -15
92 1 3 -0.1 108.55703345669676 95.59168389195014 91.97156118292511 39 -9 -15
97 1 6 0.1 107.60359784302048 95.25162175514849 91.62851446693465 39 -9 -15
155 1 3 0 102.19530656849943 95.68917113482007 89.63942059237013 39 -9 -15
49 1 6 0.1 108.27836586059492 90.79458241121576 95.19371366956408 39 -9 -15
145 1 3 0.0282 104.78445977114829 90.49013213712266 95.42954312736306 39 -9 -15
214 1 6 0.1 103.21592062599663 95.62902159082118 95.0816135836672 39 -9 -15
139 1 3 0 101.67002377013918 94.92700912904087 92.22681591810195 39 -9 -15
150 1 3 0 103.8308852120778 91.31207377797446 95.88637409165025 39 -9 -15
80 1 9 0.3 101.32882896593671 99.60805601425275 91.12138846039238 39 -9 -15
211 1 5 -0.2 102.8674782177385 96.09365350744137 96.00288904073668 39 -9 -15
87 1 3 -0.1 108.82751369341517 96.91648309298543 91.89357357997463 39 -9 -15
271 1 6 0.1 102.03748145095076 90.70517953624471 96.72263106178588 39 -9 -15
230 1 8 -0.1 102.94670577544862 91.13334728814213 97.07285102159864 39 -9 -15
215 1 6 0.1 103.77235031385848 96.71570946926036 96.31722380622183 39 -9 -15
140 1 3 -0.1 101.35163673917714 94.47277647048097 93.43620607209347 39 -9 -15
209 1 8 -0.1 102.77667487941767 95.00603383894219 97.14267249944152 39 -9 -15
241 1 5 -0.2 102.49410537290038 92.5455426707512 97.60141448622221 39 -9 -15
137 1 6 0.1 108.03924848690134 97.61968834873106 91.59572673346237 39 -9 -15
1089 4 6 0.1 101.34963856380912 90.42216936069704 91.83188025948897 39 -9 -16
135 1 6 0.1 105.50181038634247 98.42914522775496 91.65208923403547 39 -9 -15
227 1 5 -0.2 101.43470737874173 98.1212100794711 95.2109117958926 39 -9 -15
197 1 8 -0.1 103.90073692250704 90.36167378631052 97.98419228820656 39 -9 -15
76 1 8 0.05 100.81134859206223 98.0743337142973 93.80268755410745 39 -9 -15
212 1 6 0.1 103.79590926321106 94.93849580877479 97.5948666520598 39 -9 -15
154 1 3 -0.1 101.0963354565703 96.03025688731094 90.25868250231692 39 -9 -15
269 1 6 0.1 104.82106045091531 91.06473892430276 97.91838939627843 39 -9 -15
77 1 6 0.1 101.60932176367771 98.03332218563459 93.08617812714903 39 -9 -15
243 1 6 0.1 101.54643587430891 92.35312396957647 98.14724360385883 39 -9 -15
242 1 6 0.1 103.3153798773254 92.96998839556576 98.24218053347681 39 -9 -15
16 1 3 0 101.7815156998368 95.79070408428201 98.07529681218051 39 -9 -15
157 1 3 0 100.88979376388343 95.7834583856731 91.59630546888475 39 -9 -15
229 1 6 0.1 102.52044864190219 98.40515029977037 95.14178254209747 39 -9 -15
226 1 6 0.1 101.05569248444044 93.91311720097764 96.77429596687307 39 -9 -15
3108 11 6 0.1 107.11895544462278 90.72792850371083 98.54015429566257 39 -9 -15
1037 4 6 0.1 100.81137744141552 92.21200362778686 90.87875844155289 39 -9 -16
161 1 6 0.1 100.44187556870565 94.7454403011567 93.86760399161594 39 -9 -15
18 1 2 0 101.06357156907495 96.67862950081079 97.34856056898275 39 -9 -15
213 1 6 0.1 100.82895881435297 95.9835882550291 95.50572269574148 39 -9 -15
228 1 6 0.1 101.06023383796108 98.82082979947077 95.84740989135172 39 -9 -15
19 1 2 0.14 101.60916808685207 95.87140028008045 99.38784413284179 39 -9 -15
648 3 3 0 110.0703590988225 99.30002638602922 99.03888874550226 40 -9 -16
1036 4 5 -0.05 102.12254102762034 91.51555594134862 88.70361984575631 39 -9 -16
117 1 3 0 104.90580211269975 99.22742463676663 89.76238113888715 39 -9 -15
128 1 3 -0.1 105.5027148896554 99.2664074931065 90.92309493259853 39 -9 -15
3098 11 4 -0.22 108.76118691262262 89.77648719264462 99.15075565141225 39 -9 -15
3099 11 3 0.01 107.91052914805651 90.73358043586691 99.31282964587318 39 -9 -15
631 3 3 -0.1 107.86679593843081 96.68382444020341 99.02171645600018 40 -9 -16
654 3 6 0.1 110.17543858593773 97.18809162651317 99.0449654858641 40 -9 -16
804 3 6 0.1 104.02187593506707 99.14110865126986 97.92954867245707 40 -9 -16
173 1 3 0 103.77041738988206 89.85884211542296 99.45548211658632 39 -9 -15
3170 11 6 0.1 106.9715548381908 93.0059976649106 99.16012962104648 39 -9 -15
645 3 3 0 107.36027205459192 99.03012476553371 99.12183134743248 40 -9 -16
860 3 6 0.1 108.59967558484573 95.8749901384565 98.92081007487162 40 -9 -16
644 3 3 0 108.24826864618993 97.94204124734526 99.0290005499341 40 -9 -16
624 3 3 -0.1 106.57998318915578 96.4010957697835 99.03074457140283 40 -9 -16
649 3 3 -0.1 109.59489909675472 98.07497768417852 99.03818468495481 40 -9 -16
803 3 5 -0.2 103.68221920862628 99.54571555579764 98.92007411035998 40 -9 -16
198 1 6 0.1 107.34315120274597 89.75383753456029 96.0597292506093 39 -9 -15
137593 0 12 0 105.94001297249172 94.3437803763064 95.68566741445909 0 0 0
805 3 6 0.1 103.0899653734806 98.7993302654574 99.39132014923905 40 -9 -16
611 3 3 0 106.03122314675687 98.70934652191072 99.35996439308782 40 -9 -16
626 3 6 0.1 106.14070248176105 95.43068318642123 99.02349819056803 40 -9 -16
625 3 3 -0.1 105.72029030206176 97.41902655450953 99.26438939839147 40 -9 -16
1102 4 6 0.1 100.26737168729014 91.75984477209417 93.64574204945527 39 -9 -16
59 1 7 -0.15 100.16472501734614 99.7711450205377 89.82962772691026 39 -9 -15
5357 19 6 0.1 109.88514496972066 94.08676551732793 99.64620338027615 39 -9 -15
94 1 2 0 110.37243280494845 92.54651292913468 93.12468272571951 39 -9 -15
2 1 2 0 100.45913990423082 96.52034847901515 99.78038540665455 39 -9 -15
88 1 3 0 110.08208170054147 97.33719956227753 92.20870619832294 39 -9 -15
815 3 6 0.1 104.70406939094985 97.1574247843257 99.25668511724473 40 -9 -16
167 1 6 0.1 104.68317324145934 94.854930335215 88.89248910773496 39 -9 -15
6983 24 5 -0.05 110.3581615892747 92.50923798534197 88.92659091304635 39 -8 -15
953 4 6 0.1 100.35354031128918 89.48682976014018 89.01390970210923 39 -9 -16
868 3 5 -0.2 104.85221707287867 99.610369544843 99.90378809907128 40 -9 -16
222 1 5 -0.2 110.11012586740706 99.95186870987783 92.19723385316324 39 -9 -15
270 1 6 0.1 103.65876214765558 93.96230582561398 99.96330951487077 39 -9 -15
1108 4 6 0.1 102.74478332206371 92.32007553277137 89.10918000878797 39 -9 -16
742 3 6 0.1 104.48251643938673 99.99960086515908 95.48950112828967 40 -9 -16
44 1 6 0.1 114.29375185337314 99.60152909405105 94.4147316478994 39 -9 -15
137891 0 12 0 113.05233598715844 95.12010586190725 96.4175908110731 0 0 0
5300 19 6 0.1 111.22961372299926 89.7232179887723 97.83063420589328 39 -9 -15
655 3 6 0.1 112.08187199690778 98.60964767378664 99.13281419264554 40 -9 -16
1523 6 3 0 118.87348120137202 91.52831054596896 99.60841745440153 39 -9 -16
6770 24 2 0 113.50792908483076 96.00198937918692 89.14133371932742 39 -8 -15
1738 6 11 -0.3 115.31612323314408 95.56709818318991 99.6509700260571 39 -9 -16
1742 6 6 0.1 114.9568870925288 94.5681105734696 99.39326205491535 39 -9 -16
5241 18 6 0.1 119.625840580026 99.50226502099194 96.63291605452815 39 -9 -15
105 1 6 0.1 113.12467206322214 99.71860886036609 91.59184102210943 39 -9 -15
258 1 8 -0.1 110.603662980842 91.11624163965128 93.64796842052995 39 -9 -15
244 1 6 0.1 114.61707475173233 91.38979509656504 95.12172382723845 39 -9 -15
6787 24 6 0.1 118.15976493924686 94.95166915005002 92.2509851996883 39 -8 -15
5364 19 10 0.28 111.14885193887294 91.69032704957205 99.12059671307614 39 -9 -15
5363 19 4 -0.5600000000000001 111.94901589107153 92.20491233166129 99.42375456787134 39 -9 -15
1528 6 3 0 117.66875258384746 93.43481443917324 98.9756355112238 39 -9 -16
1734 6 6 0.1 115.66364937889799 99.59328986817292 97.48056938171734 39 -9 -16
1740 6 6 0.1 114.57538008811866 96.2995515492067 99.64051675426997 39 -9 -16
6990 24 6 0.1 110.54282878964284 91.49431910921696 88.91069783887265 39 -8 -15
1529 6 3 0 118.67183926108737 92.82303091680875 99.64772911657244 39 -9 -16
43 1 5 -0.05 114.23165339390991 99.965704296466 93.33263326174693 39 -9 -15
104 1 8 -0.1 112.89266912284572 99.68718944969837 92.67621482504651 39 -9 -15
6763 24 3 -0.1 119.6061447684302 99.40885342358874 93.00476111726584 39 -8 -15
1728 6 6 0.1 115.52302546085755 98.92647504797728 99.20970770161732 39 -9 -16
1513 6 8 0.05 117.16557363088454 97.21146988785712 99.13810077726521 39 -9 -16
5247 18 6 0.1 120.27356252239439 91.61421941145282 95.90591252522792 39 -9 -15
650 3 3 -0.1 111.42464617001932 99.43025039638074 99.0379703504702 40 -9 -16
6788 24 3 -0.1 116.07463296011818 99.59569050994135 89.6654983103514 39 -8 -15
6781 24 3 -0.1 118.49871711668342 97.53433327075703 92.24295823546993 39 -8 -15
5237 18 6 0.1 120.13292397141075 96.61738417316255 97.5364769194995 39 -9 -15
5301 19 6 0.1 112.26950175042036 90.73026970553096 96.67871171279245 39 -9 -15
1527 6 3 -0.1 116.7880147843444 92.73066562700903 98.28871825752307 39 -9 -16
96 1 3 0 111.73332783633957 94.40237201079456 92.92345682069404 39 -9 -15
5014 18 5 -0.2 120.63920073774698 97.04817939822684 96.69110358094736 39 -9 -15
1727 6 5 -0.05 116.21263022034155 99.27477113941035 98.36458161966578 39 -9 -16
5232 18 6 0.1 120.46416568496079 94.52891232652162 97.07417626224577 39 -9 -15
5246 18 6 0.1 120.44616030573638 90.46672914720843 97.36259973663559 39 -9 -15
6783 24 3 -0.1 116.42108748589928 94.85180598947173 91.06355485995336 39 -8 -15
5236 18 3 -0.1 120.54437488049388 99.52534191417178 97.13701892011714 39 -9 -15
6777 24 3 0 117.9678702499238 99.57466000437464 91.19232559039334 39 -8 -15
5299 19 5 -0.05 111.99335824791987 89.73148643586056 97.02248117866073 39 -9 -15
6771 24 2 0 114.325161477601 95.08289509448099 89.76442635027706 39 -8 -15
90 1 3 0 110.71510046329858 95.1556383299712 92.53315436747128 39 -9 -15
247 1 5 -0.2 112.14094941492172 90.93838092021073 93.67915923530043 39 -9 -15
6780 24 3 0 117.59198325111694 96.88894987134123 91.4849834963538 39 -8 -15
1698 6 8 -0.1 116.59369411076507 95.82803445185976 98.77248378190015 39 -9 -16
45 1 6 0.1 115.07154990443291 99.40004118972965 92.93503745727405 39 -9 -15
85 1 2 0.14 114.86996146804856 94.97884830211473 94.16968560500342 39 -9 -15
99 1 3 -0.1 115.80019671946164 93.13056328727266 95.14058601873249 39 -9 -15
6995 24 6 0.1 116.36045491144671 93.80841830365524 91.2972431959623 39 -8 -15
1511 6 1 -0.3 117.1481612117984 98.16908632012188 98.11968986655222 39 -9 -16
6775 24 7 -0.15 115.0612788342622 98.92671289627852 89.11463792909792 39 -8 -15
6786 24 6 0.1 119.31996873621429 96.9573485065477 92.68027762942884 39 -8 -15
254 1 6 0.1 111.18101694161933 98.67912435167455 91.01507838271984 39 -9 -15
81 1 3 0 113.76991247755376 92.94213800512273 94.09599036915486 39 -9 -15
6779 24 3 0 116.78131413594343 97.58903939669318 90.65690705201565 39 -8 -15
5016 18 6 0.1 119.81988243699865 97.18667616305638 95.94605667973754 39 -9 -15
5238 18 6 0.1 120.17089766745076 94.79797935089044 95.57134270477883 39 -9 -15
6776 24 3 0 118.66345758079146 98.85371417148578 92.14995932287457 39 -8 -15
216 1 8 -0.1 111.98742619948868 98.53824742157775 93.03708475341446 39 -9 -15
217 1 8 -0.1 110.77233665823981 98.67198615986561 92.06116673056702 39 -9 -15
86 1 2 0.14 113.22256416661097 96.17053093097604 93.18296051179445 39 -9 -15
6994 24 11 -0.3 113.78845786472169 92.52310785927376 90.17347159856209 39 -8 -15
6954 24 8 -0.1 113.67790874169808 93.75236436760478 89.39001881631151 39 -8 -15
4377 15 6 0.1 120.34297437411712 97.6250837074468 89.00899812358148 39 -9 -14
82 1 2 0 112.67186340070288 92.37751190315352 93.62962092437881 39 -9 -15
218 1 6 0.1 111.74170841642766 98.85231402533739 94.02909420820656 39 -9 -15
1524 6 3 0 117.92461977446791 90.82440200090402 99.0333014726283 39 -9 -16
108 1 10 0.28 114.94126520372072 97.17618057674078 94.06989317016013 39 -9 -15
6784 24 3 0 115.56456616140494 95.54270988860739 90.23354997281223 39 -8 -15
84 1 2 0 113.8937035950485 94.20513618162248 93.76970173613118 39 -9 -15
6999 24 6 0.1 113.69549034017713 91.59949516170653 89.49840081825566 39 -8 -15
101 1 6 0.1 116.71226576001973 95.13574430184062 95.15998861595205 39 -9 -15
1739 6 6 0.1 115.95947092623527 93.04658928623235 97.71176115863247 39 -9 -16
6778 24 3 0 116.96712471223054 98.9967543063041 90.50108400118486 39 -8 -15
6782 24 3 -0.1 117.42694490534927 95.52553123499084 91.69352866598229 39 -8 -15
1515 6 2 0 117.67130248335542 94.77662770668958 98.98971677748857 39 -9 -16
6773 24 2 0 113.84483863237153 97.20268228011753 88.95547361152475 39 -8 -15
98 1 2 0 112.20538309061001 97.02059040969782 92.79332034266176 39 -9 -15
6795 24 6 0.1 111.70341696554692 94.19017792217558 90.13928702038001 39 -8 -15
6992 24 6 0.1 120.09225579012025 98.93476712445107 93.78452027651215 39 -8 -15
89 1 2 0 110.90102141716751 96.4711606033627 92.5572396087788 39 -9 -15
100 1 3 -0.1 115.82479645632327 94.5157045107887 94.94836488300648 39 -9 -15
6772 24 2 0 114.99501100083933 97.61397235164027 89.28188723334009 39 -8 -15
1531 6 6 0.1 116.27289254637716 90.72454379087306 97.72419043913098 39 -9 -16
248 1 6 0.1 112.41538463357057 90.32029804981555 94.52016892187491 39 -9 -15
6769 24 8 0.05 112.1648891377509 94.14242178690974 89.16689999936973 39 -8 -15
107 1 4 -0.5600000000000001 114.49440020287875 96.33234244959579 93.86568347436156 39 -9 -15
6996 24 6 0.1 114.57445379305193 92.40722712465566 90.98657727890794 39 -8 -15
6785 24 3 0 115.81250202308554 96.93109052467824 90.07799626998035 39 -8 -15
1741 6 6 0.1 116.29191592001187 95.88955816746488 97.64021838746382 39 -9 -16
106 1 3 -0.1 114.72798648408404 92.39379874369382 94.81280190548475 39 -9 -15
6998 24 6 0.1 112.93466947413798 92.5053499293886 90.79886173452196 39 -8 -15
245 1 6 0.1 116.72821365909127 92.62316855479352 95.43370387989097 39 -9 -15
1526 6 3 -0.1 116.87148909039158 91.35101517228415 98.4252430493979 39 -9 -16
83 1 2 0 112.90424418728747 94.90830901703241 93.21659341871975 39 -9 -15
249 1 6 0.1 112.54752962567022 90.27969371393027 92.95539485753818 39 -9 -15
95 1 2 0 111.61666351658545 93.1860214127772 93.18646342309401 39 -9 -15
1514 6 2 0 118.65456361809001 95.48835535413227 99.54081447417605 39 -9 -16
5354 19 2 0 113.75601089881309 90.45305375007007 99.85591454730306 39 -9 -15
1525 6 3 -0.1 118.10402885725374 89.5089910857031 98.99239219946796 39 -9 -16
1538 6 2 0 118.56557757708043 96.77286347900457 99.6314830053703 39 -9 -16
5244 18 6 0.1 120.8271230307836 89.9781398465315 95.73258535681919 39 -9 -15
5242 18 11 -0.3 120.91244788982283 90.83751762678328 96.4143794036859 39 -9 -15
6949 24 6 0.1 111.37577022699773 99.98717302354228 89.21183416287072 39 -8 -15
5342 19 2 0.14 113.1751958529266 91.71655084234784 99.9100789303214 39 -9 -15
1517 6 2 0 119.67570591181807 94.85178986991639 99.91379634682616 39 -9 -16
6794 24 2 0 112.35886865193302 95.5047575800613 88.59964368988825 39 -8 -15
3097 11 3 -0.1 107.08208398931927 93.45570064741132 101.3064492439395 39 -9 -15
3115 11 2 0 108.42503753175245 94.1238031919437 105.75689858476966 39 -9 -15
3718 13 6 0.1 108.61429953959035 90.17067464856805 107.74352902355231 37 -8 -15
3770 13 6 0.1 100.99420336455883 98.67798224177153 108.9339627961188 37 -8 -15
187 1 3 0 104.68690148461437 90.2338715129464 101.585556269283 39 -9 -15
3532 13 3 0 100.1787266756453 97.02387437603906 107.67103438160376 37 -8 -15
3102 11 3 0 109.51585619468281 90.22144609914999 101.2607288816165 39 -9 -15
186 1 3 0 103.84691955741013 90.58213690255972 100.60644008184386 39 -9 -15
3101 11 3 0 108.72041137905249 91.28457468979317 101.31744251345562 39 -9 -15
3104 11 3 0.0282 110.27429635150291 89.86707559758683 102.34889709914547 39 -9 -15
3100 11 3 0 108.07374979855226 91.65561223358714 100.20429856417225 39 -9 -15
181 1 3 0 104.69041234188683 90.90282285083856 102.72185766161293 39 -9 -15
182 1 3 0 104.0014314056472 92.05677845906811 102.839223284842 39 -9 -15
3092 11 3 0 108.37977453744506 93.45104178686634 104.68163513111003 39 -9 -15
3107 11 3 0 108.58594367822349 92.02278570665007 102.40911097939221 39 -9 -15
3105 11 3 -0.1 109.93397603965946 90.49133842060033 103.48326238676663 39 -9 -15
184 1 3 0.0282 103.1774024564066 92.46000224830559 101.81410378730868 39 -9 -15
180 1 3 0 105.61491084296121 90.69911608067336 103.65190792139389 39 -9 -15
183 1 3 0.01 104.23030415438923 92.88914059516419 103.84544051570171 39 -9 -15
3106 11 3 0 109.22442239434888 91.63350071746876 103.51882014474307 39 -9 -15
3654 13 3 0 103.88007541693966 91.48342111202001 107.87966946684169 37 -8 -15
3649 13 3 0.0282 102.9649077496213 92.49340070740818 107.93476932000564 37 -8 -15
3103 11 3 0.01 109.56856062349485 89.5236030608824 100.09637716460271 39 -9 -15
3111 11 6 0.1 110.1670184357618 90.0473102405936 104.3906789648579 39 -9 -15
185 1 3 -0.1 102.94649190904991 91.56419286907953 100.86104579214432 39 -9 -15
3094 11 3 0 107.83721634939337 93.17875084658068 102.39263251635955 39 -9 -15
3093 11 3 0 109.23103312356822 92.4319654379556 104.62932892630657 39 -9 -15
178 1 4 -0.22 105.00258595665821 92.50647892380086 104.80722291987848 39 -9 -15
179 1 3 0.01 105.74187097040794 91.55788561873284 104.61747227578365 39 -9 -15
189 1 6 0.1 103.6024519031102 93.72307839158454 104.07159977392163 39 -9 -15
3769 13 6 0.1 102.04114381070765 97.34751361569066 108.84409050102201 37 -8 -15
3095 11 3 0 107.75391907947333 93.86842728613057 103.57350971197698 39 -9 -15
3156 11 6 0.1 106.46141655978103 94.39834781250796 101.2401466938399 39 -9 -15
3117 11 8 -0.1 110.30541917748891 92.8086740587824 105.65768479264166 39 -9 -15
3773 13 6 0.1 103.19822873150466 91.00327684225543 105.78131791925036 37 -8 -15
188 1 6 0.1 106.41996826516703 91.31776512744116 105.4083729765021 39 -9 -15
190 1 1 -0.1782 102.52260499775059 93.64006500170832 101.79214917320186 39 -9 -15
14 1 5 0.06 103.24556565888284 94.4613104215552 100.8060862157125 39 -9 -15
15 1 6 0.1 104.20502525156013 94.7513419447259 101.37363774956725 39 -9 -15
3096 11 3 -0.1 107.09361266099768 95.0298562555156 103.70876806845565 39 -9 -15
3113 11 3 -0.1 107.56446525939118 95.08224997553688 106.02708192379356 39 -9 -15
3701 13 8 -0.1 102.66107470152986 90.31427640756087 106.38489804974118 37 -8 -15
3155 11 6 0.1 106.52674688604385 95.56986777737768 102.9448037270361 39 -9 -15
13 1 4 -0.39 102.42923846731668 95.5900611714846 100.50742826977282 39 -9 -15
3700 13 6 0.1 100.96592435795942 90.20080834179694 107.72747726795849 37 -8 -15
3091 11 8 0.05 109.56393652766766 93.63727846275992 106.63769349724477 39 -9 -15
3553 13 6 0.1 102.78449955954981 95.90709726997713 106.45850061235771 37 -8 -15
3114 11 3 0.0282 107.14075965945058 95.66460207019084 104.91694552457488 39 -9 -15
3183 11 6 0.1 107.60477094624993 95.59694100181855 107.03163691812244 39 -9 -15
3084 11 1 -0.1782 110.2841592917988 94.79932506076966 107.14784614739793 39 -9 -15
291 1 6 0.1 103.01131588201952 96.54295590528824 103.3329160829994 39 -9 -15
3116 11 6 0.1 109.14554854097717 93.04487341207441 107.44408434471963 39 -9 -15
3670 13 3 -0.1 107.29525327998857 96.0334473962963 110.40961713143267 37 -8 -15
3734 13 8 -0.1 103.52817772909134 90.04343654158255 107.5858062505535 37 -8 -15
5798 20 6 0.1 108.52689156672997 98.66362404486432 102.42653890428676 40 -9 -15
3702 13 6 0.1 101.87617031427718 94.47229086408723 106.24612637503773 37 -8 -15
5501 19 6 0.1 109.87844350713172 95.66628558320404 101.54193280537994 39 -9 -15
3526 13 5 -0.05 101.98022431579317 95.30467742433841 106.91703833662899 37 -8 -15
3505 13 1 -0.1782 102.40874748165271 94.85452497886345 108.1709820118857 37 -8 -15
3668 13 1 -0.1782 101.67064204848558 92.2837511919595 107.5638176058063 37 -8 -15
3650 13 3 0.0282 103.39304309512592 93.83473988327916 108.2390601576326 37 -8 -15
2957 11 6 0.1 109.39871066981267 97.01802748784539 105.50630378067733 39 -9 -15
3796 13 6 0.1 104.54974123535227 96.91790708437512 107.27733937636405 37 -8 -15
2968 11 1 -0.0564 106.6656921052979 96.9606034182946 104.88276769284434 39 -9 -15
3653 13 2 0.14 105.06637385170072 91.74088663592624 108.30152519847701 37 -8 -15
2949 11 3 0.0282 107.53894124466291 98.01104065517015 105.28862185380713 39 -9 -15
3651 13 3 0 104.72916622896673 94.06805383603854 108.57254577954205 37 -8 -15
3652 13 2 0 105.46368155662987 92.99413086472136 108.58005104133676 37 -8 -15
3673 13 4 -0.39 106.02352447415285 90.77162382189722 108.64982894232242 37 -8 -15
290 1 3 -0.1 102.08519492141447 96.66718638400118 102.83203352503702 39 -9 -15
6 1 2 0.14 101.79090685428716 96.39143360943547 101.53246132221861 39 -9 -15
3675 13 8 0.05 101.40029211743288 90.93003847259996 106.98957027584477 37 -8 -15
3703 13 5 -0.2 104.98810291128751 97.46495448975789 108.10329601616407 37 -8 -15
3657 13 3 0 105.35694134126395 95.12003654975315 109.13595208382696 37 -8 -15
3768 13 5 -0.2 101.31777291595932 97.88380252944421 108.28323449470687 37 -8 -15
3741 13 6 0.1 106.07969289406418 97.54995060578779 107.82597655443905 37 -8 -15
3656 13 2 0 106.5075263198336 92.81658524384703 109.33387949681378 37 -8 -15
3763 13 6 0.1 102.53106581748537 97.97375005321197 106.38768601057657 37 -8 -15
2950 11 3 -0.1 108.85199080113487 97.94780829999384 105.58988508724693 39 -9 -15
3676 13 3 0 101.0907768818668 90.10098879219365 104.77536319885893 37 -8 -15
3762 13 8 -0.1 102.17824828736377 98.5602961770967 107.2078296439627 37 -8 -15
3655 13 2 0.14 106.82990413819954 91.58776649513393 109.43238297680399 37 -8 -15
3667 13 6 0.1 103.73222032141169 96.31419086003935 109.69898572135382 37 -8 -15
3645 13 3 0 107.0540953165454 93.78450187562619 109.97939309425183 37 -8 -15
3648 13 3 0 106.59748798226858 95.02267612638896 109.8019064474882 37 -8 -15
3666 13 5 -0.2 104.72119660762152 96.51453676819905 109.26790152951753 37 -8 -15
3597 13 3 0 104.51208456906616 98.92526346095983 108.26091712413853 37 -8 -15
3679 13 3 0 100.6284392446478 90.00794763231485 103.53989926505609 37 -8 -15
21 1 6 0.1 101.40007436775419 97.4449133771007 104.54158675182859 39 -9 -15
3699 13 2 0 100.59651499615565 90.95167353395776 105.66889672582947 37 -8 -15
3674 13 6 0.1 104.9372425088324 96.99208332470893 110.20913767692744 37 -8 -15
3672 13 6 0.1 107.09482202077481 97.11406758762175 110.38542370125573 37 -8 -15
2951 11 3 0 109.62373066935388 98.94763640245732 106.01983011402879 39 -9 -15
3644 13 3 -0.1 107.74210144155238 91.24289689892568 110.3724233915666 37 -8 -15
3669 13 3 -0.1 108.33646242962341 95.690343387573 111.07282526448859 37 -8 -15
3646 13 3 0 108.14568228294542 93.45401716398341 110.75108257788065 37 -8 -15
3601 13 6 0.1 107.00791597733587 98.74029239086883 109.05090175748009 37 -8 -15
20 1 3 -0.1 101.12818020204517 97.34323916469239 103.4961507160663 39 -9 -15
3541 13 6 0.1 100.56726872880921 94.37087268438293 104.66197592982385 37 -8 -15
3598 13 2 0 103.30009903289336 99.37059054491347 107.8423955878455 37 -8 -15
3751 13 5 -0.2 101.28443953778697 99.72764415488723 106.55530209787723 37 -8 -15
2954 11 3 -0.1 106.8482934221066 99.14998483689325 105.35966329565558 39 -9 -15
[truncated: 1,989,428 more chars]
