# Supplementary material for: Adsorption-Induced Deformation in Microporous Kerogen by Hydrogen and Methane: Implications for Underground Hydrogen Storage
Source: Langmuir. 2025 Mar 3;41(9):6364–75. doi: 10.1021/acs.langmuir.5c00197 (PMC11912540; doi:10.1021/acs.langmuir.5c00197)
Supplement: Supplementary file 2 — la5c00197_si_002.zip [file la5c00197_si_002.zip › H2-LAMMPS/Diffusion/in.diffusion.txt]

echo			both
dimension        3
boundary	   p p p
units          real
atom_style     full
timestep       1.0             # Timestep/fs
neighbor		        2.0        bin
neigh_modify		    delay 0     every 1     check yes 

##########################################
############ MD setting #############
##########################################
variable        atm2MPa         equal      0.101325
variable        press           equal      5/${atm2MPa}
variable        temp            equal     363.15    
variable        Tdamp           equal     100
variable        Pdamp           equal     1000


##########################################
############ General setting #############
##########################################

variable        seed            equal     649345
variable        rcut            equal     14           # Radius cutoff/A
variable        kspace          equal     0.0001
variable        dump            equal     1000
variable        thermo          equal     500

##########################################
############             #############
##########################################

pair_style          lj/cut/coul/long     ${rcut}                #cutoff lj = cutoff coulomb       
pair_modify         mix                 arithmetic             #Lorentz–Berthelot combining rules     
pair_modify         tail                no            
kspace_style        pppm                ${kspace}                     
bond_style          harmonic
angle_style         harmonic
dihedral_style      harmonic
improper_style      cvff

read_data      GCMC1-kerogen-363.15--5.9245.data


group          kerogen                type     1:11                 
group          H2                     type     12  


compute TempH2 H2 temp
#-------------------------------------------------------------------------------
# run_style verlet    
# Nose/Hoover temperature thermostat and Nose/Hoover pressure barostat
#-------------------------------------------------------------------------------

thermo_style     custom    step     lx ly lz vol  pxx pyy pzz press  temp   c_TempH2      pe   ke   
thermo ${thermo}

run_style      verlet               # The verlet style is a standard velocity-Verlet integrator.

restart         100000 kerogen.restart1 kerogen.restart2

fix          mynpt all  npt temp ${temp} ${temp}  ${Tdamp}  aniso ${press} ${press} ${Pdamp} 
run   2000000              
unfix        mynpt

fix          mynvt all  nvt temp ${temp} ${temp}  ${Tdamp}
run   2000000 
unfix         mynvt

reset_timestep 0

fix          mynve all  nve

dump mydump all custom ${dump}  dump.unwrap   id element xu yu zu  
dump_modify    mydump   pbc yes sort id element  O C  C N C H C C S H C  H2

run   60000000              
