# Supplementary material for: Adsorption-Induced Deformation in Microporous Kerogen by Hydrogen and Methane: Implications for Underground Hydrogen Storage
Source: Langmuir. 2025 Mar 3;41(9):6364–75. doi: 10.1021/acs.langmuir.5c00197 (PMC11912540; doi:10.1021/acs.langmuir.5c00197)
Supplement: Supplementary file 2 — la5c00197_si_002.zip [file la5c00197_si_002.zip › H2-LAMMPS/GCMC-MD/in.GCMC.txt]

echo			both
dimension        3
boundary	   p p p
units          real
atom_style     full
timestep        1.0             # Timestep/fs
neighbor		         2.0        bin
neigh_modify		    delay 0     every 1     check yes 

##########################################
############ GCMC setting #############
##########################################

variable        mu              equal      -5.9245
variable        atm2MPa         equal      0.101325
variable        press           equal      5/${atm2MPa}
variable        temp            equal      363.15  
variable        GCMCNevery      equal      1000
variable        GCMCexchange    equal      500
variable        GCMCmove        equal      0
variable	    disp            equal      0.8
variable        Tdamp           equal      100*dt
variable        Pdamp           equal      1000*dt
   
##########################################
############ General setting #############
##########################################

variable        seed            equal     649345
variable        rcut            equal     14           # Radius cutoff/A
variable        kspace          equal     0.0001
variable        dump            equal     100000
variable        thermo          equal     500

##########################################
##########################################

pair_style          lj/cut/coul/long     ${rcut}                #cutoff lj = cutoff coulomb       
pair_modify         mix                 arithmetic             #Lorentz–Berthelot combining rules     
pair_modify         tail                no            
kspace_style        pppm                ${kspace}                     
bond_style          harmonic
angle_style         harmonic
dihedral_style      harmonic
improper_style      cvff

read_data              MatrixkerogenIID-24.data       &  
extra/atom/types  1                  


variable        H2type        equal       12


region regionGCMC  block  EDGE  EDGE  EDGE  EDGE    EDGE  EDGE 
create_atoms   ${H2type}   random  5 ${seed}  regionGCMC    overlap  2

pair_coeff     12  12    0.0679   2.96       # H2  H2   
mass           12     2.016                  # H2 mass 


group          kerogen                type     1:11                 
group          H2                     type     ${H2type}   

compute TempH2 H2 temp
compute_modify TempH2 dynamic/dof yes


dump               1    all     custom    ${dump}    kerogenH2.xyz   type id x y z element
dump_modify        1    element O C  C N C H C C S H C  H1

#-------------------------------------------------------------------------------
# run_style verlet    
# Nose/Hoover temperature thermostat and Nose/Hoover pressure barostat
#-------------------------------------------------------------------------------

run_style      verlet               # The verlet style is a standard velocity-Verlet integrator.

velocity       all    create   ${temp}      ${seed}   dist   gaussian   


variable 	H2count atom "type==v_H2type"
group 		H2count dynamic H2 var H2count
variable    NumH2 equal count(H2count)


fix             nvtH2 H2 nvt temp ${temp} ${temp}    ${Tdamp} 
compute_modify 	nvtH2_temp  dynamic/dof yes

fix          kerogenNPT kerogen  npt temp ${temp} ${temp}  ${Tdamp}  aniso ${press} ${press} ${Pdamp} 


fix     gcmcH2    H2    gcmc    ${GCMCNevery}    ${GCMCexchange}   ${GCMCmove} ${H2type}     ${seed}  &
 ${temp}   ${mu}   ${disp}    tfac_insert   1      full_energy


compute_modify thermo_temp dynamic/dof yes

fix            121    all   ave/time     100     100    10000      c_TempH2       v_NumH2      mode scalar      file      Output-GCMC-before-equilibrium-T=${temp}-mu=${mu}.txt  


variable	iacc equal f_gcmcH2[4]/(f_gcmcH2[3]+0.1)
variable	dacc equal f_gcmcH2[6]/(f_gcmcH2[5]+0.1)

thermo_style     custom    step     lx ly lz vol  pxx pyy pzz press  temp   c_TempH2   v_NumH2   v_iacc  v_dacc     pe   ke   
thermo ${thermo}

restart         100000 kerogen.restart1 kerogen.restart2


run   10000000              


fix          GCMC5    all   ave/time    200     500    100000        c_TempH2       v_NumH2      file   Output-GCMC-after-equilibrium-${temp}-${mu}.txt

run   5000000              

write_data           GCMC1-kerogen-${temp}-${mu}.data


 
