# Supplementary material for: Adsorption-Induced Deformation in Microporous Kerogen by Hydrogen and Methane: Implications for Underground Hydrogen Storage
Source: Langmuir. 2025 Mar 3;41(9):6364–75. doi: 10.1021/acs.langmuir.5c00197 (PMC11912540; doi:10.1021/acs.langmuir.5c00197)
Supplement: Supplementary file 2 — la5c00197_si_002.zip [file la5c00197_si_002.zip › H2-LAMMPS/GCMC-MD/MatrixkerogenIID-24.data]

LAMMPS data file via write_data, version 2 Aug 2023, timestep = 2400000, units = real

7008 atoms
11 atom types
8352 bonds
26 bond types
15696 angles
78 angle types
27000 dihedrals
192 dihedral types
3408 impropers
29 improper types

78.36173006745712 121.6382699325432 xlo xhi
78.36173006745712 121.6382699325432 ylo yhi
78.36173006745712 121.6382699325432 zlo zhi

Masses

1 15.9994
2 12.01115
3 12.01115
4 14.0067
5 12.01115
6 1.00797
7 12.01115
8 12.01115
9 32.064
10 1.00797
11 12.01115

Pair Coeffs # lj/cut/coul/long

1 0.228 2.85978
2 0.148 3.61705
3 0.148 3.61705
4 0.167 3.50123
5 0.039 3.87541
6 0.038 2.44997
7 0.148 3.61705
8 0.039 3.87541
9 0.164 3.3676
10 0 0
11 0.039 3.87541

Bond Coeffs # harmonic

1 273.2 1.425
2 384 1.37
3 280 1.34
4 280 1.39
5 480 1.34
6 320 1.38
7 363.416 1.08
8 336.8 1.475
9 340.618 1.105
10 283.092 1.51
11 283.092 1.51
12 283.092 1.51
13 480 1.39
14 400 1.363
15 320 1.7106
16 322.716 1.526
17 273.2 1.425
18 340.618 1.105
19 322.716 1.526
20 283.092 1.51
21 483.451 1.026
22 322.716 1.526
23 336.8 1.475
24 560 1.26
25 322.716 1.526
26 340.618 1.105

Angle Coeffs # harmonic

1 50 109.5
2 90 120
3 90 120
4 90 120
5 90 120
6 90 120
7 90 120
8 37 120
9 70 128.8
10 75.1 114
11 80 109.5
12 80 109.5
13 57 109.5
14 39.5 106.4
15 80 120
16 80 120
17 80 120
18 80 120
19 46 110.5
20 44.4 110
21 80 120
22 37 120
23 44.2 120
24 60 120
25 80 120
26 70 112.7
27 80 120
28 88.7595 111.039
29 89 114
30 44.4 110
31 70 109.5
32 60 109.5
33 46.6 110.5
34 60 109.5
35 46 110.5
36 57 109.5
37 70 109.5
38 44.4 110
39 46.6 110.5
40 44.4 110
41 44.2 120
42 37 120
43 80 120
44 44.2 120
45 44.4 110
46 46 110.5
47 46.6 110.5
48 44.4 110
49 70 109.5
50 126.506 92.567
51 80 120
52 44.2 120
53 80 120
54 46.6 110.5
55 46.6 110.5
56 27.5 120
57 46.6 110.5
58 46.6 110.5
59 44.4 110
60 50 109.5
61 70 128.8
62 75.1 114
63 90 120
64 50 120
65 46.6 110.5
66 46.6 110.5
67 46.6 110.5
68 60 109.5
69 80 109.5
70 80 109.5
71 80 109.5
72 46.6 110.5
73 46.6 110.5
74 44.4 110
75 44.4 110
76 46.6 110.5
77 44.4 110
78 39.5 106.4

Dihedral Coeffs # harmonic

1 0.13 1 3
2 0.13 1 3
3 0.75 -1 2
4 3 -1 2
5 3 -1 2
6 3 -1 2
7 3 -1 2
8 3 -1 2
9 3 -1 2
10 3 -1 2
11 3 -1 2
12 3 -1 2
13 1 -1 2
14 1 -1 2
15 1 -1 2
16 1 -1 2
17 3 -1 2
18 3 -1 2
19 3 -1 2
20 3 -1 2
21 3 -1 2
22 3 -1 2
23 3 -1 2
24 0 1 0
25 0 1 0
26 0.13 1 3
27 3 -1 2
28 3 -1 2
29 3 -1 2
30 3 -1 2
31 3 -1 2
32 3 -1 2
33 3 -1 2
34 3 -1 2
35 0 1 2
36 0 1 2
37 0 1 2
38 3 -1 2
39 3 -1 2
40 3 -1 2
41 0 1 2
42 0 1 2
43 0 1 2
44 0 1 2
45 3 -1 2
46 3 -1 2
47 1.5 -1 2
48 6.4517 -1 2
49 1.5 -1 2
50 2 -1 2
51 3 -1 2
52 3 -1 2
53 3 -1 2
54 0 1 2
55 3 -1 2
56 0 1 2
57 3 -1 2
58 3 -1 2
59 0.75 -1 2
60 1.5 -1 2
61 6.4517 -1 2
62 1.5 -1 2
63 6.4517 -1 2
64 3 -1 2
65 3 -1 2
66 12 -1 2
67 12 -1 2
68 0.1581 1 3
69 0.1581 1 3
70 0.1581 1 3
71 0.1581 1 3
72 0.13 1 3
73 0.13 1 3
74 0.1581 1 3
75 0.1581 1 3
76 0.1581 1 3
77 0.1581 1 3
78 0.1581 1 3
79 0.13 1 3
80 0.13 1 3
81 0.13 1 3
82 0.13 1 3
83 0.13 1 3
84 0 1 2
85 0 1 2
86 0 1 2
87 0 1 2
88 0 1 2
89 0.1581 1 3
90 0.1581 1 3
91 0.1581 1 3
92 0.1581 1 3
93 0.1581 1 3
94 0.1581 1 3
95 0.1581 1 3
96 0.1581 1 3
97 3 -1 2
98 3 -1 2
99 0 1 2
100 0 1 2
101 1.5 -1 2
102 1.5 -1 2
103 3 -1 2
104 3 -1 2
105 3 -1 2
106 3 -1 2
107 0 1 2
108 0 1 2
109 0 1 2
110 0 1 2
111 0 1 2
112 0 1 2
113 0.13 1 3
114 0.13 1 3
115 0.1581 1 3
116 0.1581 1 3
117 0.1581 1 3
118 0.1581 1 3
119 3 -1 2
120 3 -1 2
121 3 -1 2
122 3 -1 2
123 0 1 2
124 0 1 2
125 0 1 2
126 0 1 2
127 1 -1 2
128 1 -1 2
129 3 -1 2
130 3 -1 2
131 0 1 2
132 3 -1 2
133 3 -1 2
134 3 -1 2
135 0 1 2
136 0 1 2
137 0 1 2
138 0.1581 1 3
139 0.1581 1 3
140 0.1581 1 3
141 0.1581 1 3
142 0.1581 1 3
143 0.1581 1 3
144 0.1581 1 3
145 3 -1 2
146 0.1581 1 3
147 0.1581 1 3
148 0.1581 1 3
149 3 -1 2
150 3 -1 2
151 3 -1 2
152 0.75 -1 2
153 1 -1 2
154 1 -1 2
155 0.13 1 3
156 0.1581 1 3
157 0.1581 1 3
158 0.1581 1 3
159 0.13 1 3
160 0.13 1 3
161 0.13 1 3
162 0 1 0
163 0 1 0
164 0 1 0
165 0.1581 1 3
166 0.1581 1 3
167 0.1581 1 3
168 0.1581 1 3
169 1 -1 2
170 1 -1 2
171 3 -1 2
172 3 -1 2
173 0.1581 1 3
174 0.1581 1 3
175 0.1581 1 3
176 0.13 1 3
177 0.1581 1 3
178 0.1581 1 3
179 0.1581 1 3
180 0.1581 1 3
181 0.1581 1 3
182 0.1581 1 3
183 0.1581 1 3
184 0.1581 1 3
185 0.1581 1 3
186 0.1581 1 3
187 0.1581 1 3
188 0.1581 1 3
189 0.1581 1 3
190 0.1581 1 3
191 0.1581 1 3
192 0.1581 1 3

Improper Coeffs # cvff

1 0.37 -1 2
2 0.37 -1 2
3 0.37 -1 2
4 0.37 -1 2
5 0.37 -1 2
6 0.37 -1 2
7 0.37 -1 2
8 0.37 -1 2
9 0.37 -1 2
10 0.37 -1 2
11 0 -1 2
12 0.37 -1 2
13 0.37 -1 2
14 0.37 -1 2
15 0.37 -1 2
16 0.37 -1 2
17 0.37 -1 2
18 0.37 -1 2
19 0.37 -1 2
20 0.37 -1 2
21 0.37 -1 2
22 0.37 -1 2
23 0.37 -1 2
24 0.37 -1 2
25 0.37 -1 2
26 0.37 -1 2
27 0.37 -1 2
28 0.37 -1 2
29 0.37 -1 2

Atoms # full

5485 19 6 0.1 84.6117185425977 87.0090573828062 81.40903097263009 1 -1 1
5484 19 6 0.1 86.27492855763785 86.90133858391044 81.60775913600216 1 -1 1
5466 19 8 -0.1 85.5517827538576 88.6983221891471 80.35620363831546 1 -1 1
5483 19 5 -0.2 85.54640179220584 87.18442017408057 80.81156881715798 1 -1 1
5333 19 6 0.1 84.70936539397789 85.27442549125087 80.11504219194238 1 -1 1
5332 19 8 0.05 85.3151936117867 86.1200066605588 79.68185471822527 1 -1 1
2986 11 3 -0.1 79.30604439584098 87.70845838132382 85.39323881524881 1 -1 1
5330 19 3 0 86.49697431204318 85.19015915213106 79.23388170649177 1 -1 1
5329 19 3 -0.1 87.75128174493754 85.1173555778241 79.7770944698102 1 -1 1
4460 16 9 0.3 87.10708544352181 80.65182617754253 88.01689660783926 0 2 -1
4439 16 7 -0.15 87.19223437598211 82.16990366346701 88.8047193918972 0 2 -1
5459 19 6 0.1 88.07454182417828 87.7428987724674 79.95145978185647 1 -1 1
5331 19 6 0.1 87.99683354345035 85.5911431004983 80.65237082050191 1 -1 1
4436 16 2 0 88.08221293511149 82.96129104170916 88.23138127780108 0 2 -1
5458 19 3 -0.1 88.5606334198034 88.52171864238848 80.45495641903979 1 -1 1
4893 17 6 0.1 79.1500120398633 88.3534918986776 88.87155800788277 0 1 0
4449 16 3 0 88.28427205699673 84.16166271705423 88.57407882251157 0 2 -1
2989 11 3 0 79.30723977061038 88.89824014759863 83.04168023936994 1 -1 1
2984 11 3 0 80.00286989187188 88.86528203846146 85.20276033498413 1 -1 1
2990 11 6 0.1 80.80880841740738 88.62912891424604 87.01069182730802 1 -1 1
5334 19 2 0 88.73032121508668 84.31508234599575 79.26129298360841 1 -1 1
4438 16 7 -0.15 88.24959933286837 81.25230655958707 86.8163326019743 0 2 -1
2991 11 6 0.1 79.35799814565704 87.15561163996388 86.32002196212294 1 -1 1
4743 17 6 0.1 86.13274941104248 88.59362255836507 88.98987023951642 0 1 0
4437 16 2 0 88.5402269219447 82.47213605101312 87.09772542571642 0 2 -1
5469 19 6 0.1 85.8287869684331 88.81677271655417 79.31561910020424 1 -1 1
2977 11 2 0 78.72538445133003 88.94930050018371 80.86893232447497 1 -1 1
5456 19 1 -0.3 84.49591508734103 86.63242770729543 78.55992389739073 1 -1 1
2987 11 3 -0.1 78.55787978796651 87.1765906238158 84.430117941411 1 -1 1
4448 16 3 0 89.0312759345551 84.9646665846429 87.75270788172065 0 2 -1
5471 19 6 0.1 83.97750990866983 89.09388707809768 81.66894638842521 1 -1 1
4457 16 6 0.1 88.18675616118361 78.50583553327081 86.36658297928219 0 2 -1
2988 11 3 0 78.56380506927063 87.74479603227577 83.2045255844148 1 -1 1
4454 16 3 0 88.96921566172558 80.57075232857031 85.83938935182933 0 2 -1
4447 16 3 -0.1 89.06914007499915 86.22864921362697 88.10372093213772 0 2 -1
4456 16 8 0.05 88.99661398886536 79.02979247648112 85.83672179294 0 2 -1
4607 16 5 -0.2 89.00232318743727 78.45313194707721 84.3189452686432 0 2 -1
2471 9 6 0.1 99.84351382824545 83.92856151108728 85.80702481965183 -1 2 -1
5538 19 6 0.1 92.78561965983846 83.59935308534074 79.00378400654418 1 -1 1
2474 9 5 -0.05 99.59579027397757 79.26760535401344 87.75813247162361 -1 2 -1
1684 6 1 -0.3 96.19978856405287 88.23945949517768 79.3934153622139 1 -1 0
1665 6 6 0.1 94.52747424394609 86.98816722076752 79.40853288383114 1 -1 0
1893 7 3 0 96.05318071308288 79.7655761340035 85.54023068251398 0 1 -1
4620 16 3 0 94.04771771752466 80.77992402456654 81.10388037200214 0 2 -1
1907 7 3 0 98.15270126364814 81.70283707809718 83.43224351352114 0 1 -1
4659 16 6 0.1 89.34606021582874 87.0148141710496 87.43043570536474 0 2 -1
5530 19 6 0.1 92.4161945657277 85.12858345472767 81.74502541383971 1 -1 1
4435 16 2 0 89.54780385232233 84.45020052794102 86.60659977245442 0 2 -1
4661 16 6 0.1 89.40391768202483 85.12304905989672 84.74218478915041 0 2 -1
4434 16 2 0 89.30228997969354 83.2272114383411 86.32191343820749 0 2 -1
5457 19 3 0.0282 89.82561736617133 88.32790834158727 80.79488478174426 1 -1 1
4458 16 2 0 89.99146837857461 82.6563579107144 85.29213194523477 0 2 -1
4618 16 8 -0.1 90.28298131303835 84.95902064336772 85.38250930976449 0 2 -1
4662 16 6 0.1 91.89692680708941 86.16964552625976 84.49575673242624 0 2 -1
4663 16 6 0.1 90.43621346291084 87.17665714655246 85.15187889290678 0 2 -1
4431 16 1 -0.3 91.62873103585298 83.84929106377376 83.71437127839467 0 2 -1
4658 16 11 -0.3 91.09225483410681 86.27884627057215 85.3156200061864 0 2 -1
4433 16 8 0.05 91.02088312850822 83.67561636275042 84.96916868412889 0 2 -1
4660 16 6 0.1 91.58472683755522 86.2925729913866 86.29892900856586 0 2 -1
4459 16 6 0.1 91.79987143679404 83.67422623782936 85.76461537154941 0 2 -1
4647 16 5 -0.05 92.97132506764675 83.36628219410817 83.67450976550447 0 2 -1
4648 16 6 0.1 93.62235539005329 83.10264222758215 84.55445016690012 0 2 -1
1866 7 3 -0.1 94.8097744487126 87.74297435271693 84.62448080754234 0 1 -1
1870 7 3 0 96.88145230366159 87.3457860165443 82.880780527975 0 1 -1
1877 7 6 0.1 95.8318572466876 84.38991735458299 83.23936082684524 0 1 -1
1868 7 3 -0.1 96.37968294300632 85.14497595292416 82.90096488446189 0 1 -1
1880 7 3 -0.1 95.16031501217817 86.53191224463421 84.17987287146481 0 1 -1
1869 7 3 0 96.16295666736264 86.35996887345449 83.35821926254361 0 1 -1
1895 7 3 0 97.22644736472799 81.38265159531129 84.3972048402885 0 1 -1
1876 7 3 0 96.52037705274537 88.63547948938987 83.29436760927408 0 1 -1
2004 7 6 0.1 93.9032979789825 87.73457184944081 85.2081520504502 0 1 -1
1887 7 6 0.1 94.54369141616283 85.69090925989669 84.5436853076046 0 1 -1
1919 7 6 0.1 96.75884437288542 83.35315848530628 85.06228947852344 0 1 -1
1917 7 3 -0.1 96.585841733032 82.28767869936723 85.17158728191836 0 1 -1
1863 7 3 0 95.53836218158332 88.82217388100638 84.20097991953777 0 1 -1
1889 7 6 0.1 94.2828011438562 86.3313008079282 87.39765158391859 0 1 -1
1849 7 6 0.1 93.86951441303795 83.93027656345807 87.61750074980634 0 1 -1
1920 7 6 0.1 95.4032092211456 82.7590992764975 86.78286338082249 0 1 -1
1918 7 3 -0.1 95.87530708415392 81.8993053238577 86.25773930241809 0 1 -1
1839 7 3 -0.1 93.68142066690088 85.95784444951191 88.11605527606366 0 1 -1
2005 7 6 0.1 92.5497592406648 88.71727390861096 87.049689400462 0 1 -1
1844 7 3 -0.1 93.41232096079045 84.68110647263434 88.27864908959009 0 1 -1
5464 19 6 0.1 90.55436854062808 86.62443962754794 82.27278652867366 1 -1 1
5308 19 6 0.1 92.74817829298773 87.39186703803989 82.71795068038793 1 -1 1
1989 7 6 0.1 92.96109269963691 81.99659925446413 87.67260946775136 0 1 -1
5306 19 5 -0.2 92.33430580045552 87.73734330092331 81.75446734495773 1 -1 1
5462 19 8 0.05 91.2377544701331 86.78660769041313 81.37771638067653 1 -1 1
4654 16 6 0.1 93.5792453320244 84.14111618647846 83.17647893498544 0 2 -1
4586 16 8 0.05 93.06787594683469 82.18014984672054 82.74505743100632 0 2 -1
5523 19 5 -0.05 91.74767327469895 85.35590648002876 80.95573949850613 1 -1 1
5463 19 1 -0.1782 90.42772303980882 87.29584504062132 80.31101817314516 1 -1 1
5307 19 1 -0.3 90.6255737855778 84.48151026557402 80.85366690465027 1 -1 1
2449 9 3 -0.1 97.97344755664082 88.13210642255811 86.75314920365891 -1 2 -1
2447 9 3 0 97.99886646767591 85.91457457019166 87.54947545533267 -1 2 -1
5529 19 6 0.1 93.03373653220734 87.73732619491223 80.95024892960114 1 -1 1
4432 16 6 0.1 94.16697566946107 82.92129351956115 81.11273908036546 0 2 -1
4588 16 6 0.1 92.1473197377924 82.18638419149937 82.14957533897288 0 2 -1
4430 16 5 -0.2 94.28178131024033 82.09398329087256 81.88454910718774 0 2 -1
2448 9 3 0 97.52585901157246 87.20140587642445 87.62998062147315 -1 2 -1
4653 16 6 0.1 95.2324664710493 82.10684122263667 82.43426888926395 0 2 -1
4453 16 3 -0.1 89.95875532616078 81.2747458519462 85.2027945743569 0 2 -1
5524 19 6 0.1 92.45349959298892 85.43611103973821 80.0589012605644 1 -1 1
5309 19 8 0.05 90.26063294734904 84.40402824297867 79.44150785221409 1 -1 1
1867 7 3 0.0282 97.54228868976229 84.89759954747394 82.24224297217337 0 1 -1
4587 16 1 -0.1782 93.14353073143334 81.10968420083861 83.70496271921475 0 2 -1
1871 7 3 0 97.90961692891078 87.15239270202714 82.10224111246482 0 1 -1
2460 9 3 0 97.72060225743425 85.06194683360995 88.60341855474209 -1 2 -1
2454 9 3 0 98.25011208650018 83.81430010085374 88.64566649745774 -1 2 -1
1896 7 3 0 95.58031014380131 80.59405570196361 86.4653217924536 0 1 -1
4455 16 6 0.1 90.65881022259052 80.77237851637489 84.52844656723622 0 2 -1
2445 9 3 0 96.96191884837845 87.64560780575367 88.75714176900935 -1 2 -1
1888 7 1 -0.1782 97.83213951313883 83.5702666761205 81.93926846515133 0 1 -1
1832 7 9 0.3 97.66221684369577 80.57680998796154 79.75984051830899 0 1 -1
1914 7 5 -0.2 94.54413334499887 81.16500048544187 88.73035832757206 0 1 -1
2587 9 6 0.1 98.41311369181886 87.87890135434938 85.81307292931498 -1 2 -1
4652 16 3 -0.1 94.23270779974881 80.6698926274756 79.7962101767496 0 2 -1
1905 7 3 0 94.92003247041399 80.12823352024152 87.58479818302968 0 1 -1
1872 7 3 0 98.30555923419325 85.88261942081452 81.77740860179392 0 1 -1
1894 7 3 0 96.95472585639168 80.09778092387572 84.585298408191 0 1 -1
2450 9 3 -0.1 98.74926979913188 85.52967783798255 86.58405231819404 -1 2 -1
1906 7 3 -0.1 98.73923878906737 80.76295723207264 82.75058073782597 0 1 -1
1890 7 5 -0.05 98.65268215792467 83.11770883764427 83.07691695708088 0 1 -1
4581 16 3 0.0282 92.97052225880489 79.90925952993041 83.0589612669229 0 2 -1
4613 16 6 0.1 90.44518823406162 79.94403909953546 88.00155296104826 0 2 -1
1911 7 6 0.1 98.56183175502542 83.83534995462364 83.97164768316988 0 1 -1
4390 16 3 0 93.42226201975377 79.78175171484087 81.78538651679585 0 2 -1
1873 7 3 -0.1 98.52602690932603 88.22128548124795 81.5561745021604 0 1 -1
1909 7 3 0 98.41474328893416 79.4673734564272 82.82427252927737 0 1 -1
2495 9 6 0.1 98.5618166222286 79.50471921056742 87.40453976658345 -1 2 -1
2453 9 3 0 98.86750335665174 83.41453290203283 87.51105010283246 -1 2 -1
5537 19 6 0.1 90.67381483139684 82.21646919832149 79.36870888533183 1 -1 1
1891 7 3 0 97.42692044327273 79.15782762584246 83.78249566059255 0 1 -1
2039 7 6 0.1 98.37414683851321 85.1382139709799 79.16299488677124 0 1 -1
1840 7 3 0 93.14075437523681 86.85126470580205 88.9621748586664 0 1 -1
1969 7 8 -0.1 93.04205232121296 88.28558915696723 89.15272225059641 0 1 -1
1922 7 6 0.1 95.3447767693756 81.94523295847607 88.7373311490766 0 1 -1
4582 16 3 -0.1 92.24370743030879 78.88752754624039 83.63263803570183 0 2 -1
1899 7 3 0 94.7211701582941 78.74995483890648 87.67744701429218 0 1 -1
2037 7 6 0.1 99.12442718827543 86.67258925012504 79.22976740510475 0 1 -1
2036 7 5 -0.2 99.33205196178413 85.63016468909272 79.46775703092537 0 1 -1
4608 16 6 0.1 89.31665706203016 79.30159688611117 83.58814481334917 0 2 -1
4583 16 6 0.1 91.8477313705932 79.01458836918573 84.62546245035489 0 2 -1
4580 16 1 -0.3 90.27639302618925 78.67632263797026 86.33773622410179 0 2 -1
4540 16 5 -0.05 90.52364813684127 78.88568482538457 87.6941335342765 0 2 -1
2588 9 6 0.1 99.01208278523364 85.98617076870447 85.64420128739025 -1 2 -1
2464 9 3 -0.1 99.21884781699232 84.29346132044158 86.57776981713705 -1 2 -1
1951 7 5 -0.2 93.10053076978673 81.738774261035 88.70285481410524 0 1 -1
2044 7 6 0.1 92.35093758691497 80.94257685942233 88.80757004868546 0 1 -1
5494 19 8 -0.1 90.71937486113356 83.06850126081274 78.67414015016065 1 -1 1
5335 19 6 0.1 90.5393993658079 85.30767782650925 78.96543040611188 1 -1 1
2038 7 6 0.1 99.02528633645277 82.99068093410746 79.69218971384257 0 1 -1
4389 16 3 0 93.89967376024994 79.65120299160333 79.10156726688726 0 2 -1
1908 7 6 0.1 99.44796911328964 80.92145194458195 81.94731460410688 0 1 -1
1985 7 6 0.1 99.4740677115329 78.98135918309926 80.8745443822695 0 1 -1
1904 7 2 0 95.62410585872779 78.55597831378695 85.56781658225322 0 1 -1
1970 7 6 0.1 90.8645080205874 88.25572260835717 89.14130793632735 0 1 -1
4612 16 6 0.1 91.53176415515706 78.48028617644668 87.82578053473374 0 2 -1
4657 16 6 0.1 94.86391424834676 81.37001692224274 79.35133270603833 0 2 -1
1706 6 6 0.1 92.51038870578583 88.21182169130857 78.84285311499319 1 -1 0
2451 9 3 0.0282 99.45126843033657 81.44105299617333 88.57997283277649 -1 2 -1
2470 9 3 -0.1 96.65592287719421 88.96963614696148 88.87466321148315 -1 2 -1
5496 19 3 0 91.75857748531286 89.06304993448926 81.8082577264606 1 -1 1
1912 7 5 -0.05 98.98587839441109 78.51553841211977 81.75099715954615 0 1 -1
4391 16 3 0 92.99155906483067 78.74413187854083 81.05646808268507 0 2 -1
4392 16 3 0 93.22516517320267 78.68951326444657 79.74919281716723 0 2 -1
1810 7 7 -0.15 97.49447549284092 79.25513107525084 78.69580236246841 0 1 -1
1664 6 5 -0.05 95.14204600269753 87.59813031572655 78.68323440269785 1 -1 0
2461 9 6 0.1 99.8565333302898 81.8498597333088 86.56925457178701 -1 2 -1
1975 7 6 0.1 94.18896953571868 88.99213338197029 87.64833413889025 0 1 -1
1974 7 5 -0.2 93.13235779040176 89.1299759807043 87.90039116969044 0 1 -1
1824 7 3 -0.1 98.98885178771864 82.66733512716091 78.66443384637678 0 1 -1
1972 7 6 0.1 99.8991011061134 84.50738710869145 81.05817850473328 0 1 -1
2452 9 3 -0.1 99.30247435757543 82.17401542705402 87.46692540574716 -1 2 -1
1878 7 6 0.1 99.4369662200051 88.22912739433397 81.04864675932616 0 1 -1
1910 7 6 0.1 99.76203011281191 83.09141877806292 82.85984240005476 0 1 -1
1971 7 5 -0.2 99.6500874906307 85.57616097459368 80.95430453397202 0 1 -1
1811 7 7 -0.15 98.34431491673074 81.48460066108909 78.51825266162116 0 1 -1
2494 9 6 0.1 99.23836672384262 78.46633309464566 88.45095114382973 -1 2 -1
1829 7 6 0.1 96.45268135226395 78.42015360516555 81.08361727233277 0 1 -1
2976 11 2 0 79.37750500281295 89.468618533762 81.89107662483184 1 -1 1
5470 19 6 0.1 83.34765773326109 89.25924729569489 80.06549121866223 1 -1 1
3078 11 6 0.1 78.53995044983229 94.75125335410803 82.58946477097126 1 -1 1
3574 13 6 0.1 78.66437311260287 95.65693202498313 86.26654635060679 -1 0 1
2985 11 3 -0.1 80.71906008766875 89.34887997178514 86.17080661167175 1 -1 1
2983 11 3 0 80.00195266718205 89.49215535405455 84.01585046924673 1 -1 1
5467 19 5 -0.2 84.23282264722667 89.43569705379534 80.73037864446468 1 -1 1
5427 19 8 0.05 83.20862571894806 96.50154232117944 78.46089303586086 1 -1 1
3196 11 6 0.1 81.89400560055786 90.2293353801777 88.11530215765877 1 -1 1
2980 11 3 0 81.20101130470526 90.57110320906305 86.14258787852383 1 -1 1
5273 19 3 0 87.82629900697523 89.57369521378628 80.8767995321267 1 -1 1
5274 19 2 0 86.47349225617327 89.71819709216516 80.94872460086282 1 -1 1
2982 11 3 0 80.76298730963767 90.63985429207615 83.81394008636755 1 -1 1
2979 11 7 -0.15 80.04360279814303 90.54193443452309 81.60312612156103 1 -1 1
2967 11 3 -0.1 81.80409975602927 90.93083621530786 87.26683351588945 1 -1 1
3000 11 9 0.3 79.82891416430137 90.99295911394964 79.93464186622363 1 -1 1
2992 11 3 -0.1 80.75306891024847 91.21641349779038 82.58866525835025 1 -1 1
5272 19 3 0 85.949647857082 90.86322986133739 81.42423417761476 1 -1 1
2981 11 3 0 81.23972751366225 91.27647232776285 84.98181349312492 1 -1 1
5465 19 8 -0.1 84.49265002068991 90.96588976337614 81.00278727567598 1 -1 1
5468 19 6 0.1 83.77513013943455 91.19058370661271 81.81176278910193 1 -1 1
3206 11 6 0.1 81.19294628545266 92.07035509485614 82.35946807830673 1 -1 1
5275 19 2 0.14 86.77745721194694 91.86856307447178 81.90756879115578 1 -1 1
2960 11 3 -0.1 82.46591116297066 92.14098488948024 87.33086369533778 1 -1 1
2962 11 6 0.1 82.94510488118848 92.52706865419543 88.264908184593 1 -1 1
3042 11 3 -0.1 82.38767639773977 98.10508317101586 86.71370960135215 1 -1 1
5481 19 8 0.01 84.35691793366838 92.02756851831566 79.85754713522944 1 -1 1
5271 19 6 0.1 85.72900636684149 92.45459806055962 84.58181610704044 1 -1 1
5269 19 4 -0.39 86.59525761180419 93.04924180751989 82.76089115047591 1 -1 1
3141 11 6 0.1 80.82892160526612 94.79581028102542 85.60088047005334 1 -1 1
3140 11 6 0.1 79.90937984702894 94.54144618502566 84.12357950334948 1 -1 1
5526 19 6 0.1 84.5708013594159 93.02732859918929 83.35065768452205 1 -1 1
5270 19 5 0.06 85.52062155658416 93.24808954562575 83.81821758987842 1 -1 1
3207 11 6 0.1 82.0469609101018 93.66083973361492 83.09774206912626 1 -1 1
5497 19 5 -0.2 83.98059259217663 93.3890787169524 80.45744060795212 1 -1 1
5429 19 3 0 84.15879713987476 96.85183573065062 80.69647971126419 1 -1 1
5446 19 1 -0.1782 85.53783487057362 94.53180879607379 84.46999371651603 1 -1 1
5431 19 3 0 83.94576361615444 99.18130970507715 80.73474919911735 1 -1 1
5447 19 6 0.1 84.12634481382533 94.88516492507948 82.45476358648871 1 -1 1
5443 19 3 0 84.8862965494383 98.06041793229711 82.50621840816615 1 -1 1
5436 19 3 0 85.50219372462895 99.15650160157874 84.40013673344939 1 -1 1
5440 19 3 0.0282 85.22282997335728 95.73101207510354 83.86359218972078 1 -1 1
3056 11 1 -0.1782 80.327754099141 95.36027372501383 81.88142444935832 1 -1 1
5438 19 3 0 85.52924850800336 96.9125403752044 84.44289928647042 1 -1 1
5437 19 3 0 85.2629201408369 98.03108376423035 83.79369434547533 1 -1 1
5439 19 3 0.01 85.99515689997368 96.97313774015402 85.67068366295517 1 -1 1
5435 19 3 0.01 86.00387232268021 99.18162866170162 85.68757970640378 1 -1 1
5441 19 3 -0.1 84.65108308382072 95.79441642118101 82.67588962851406 1 -1 1
5442 19 3 0 84.56551113828687 96.89988699497836 81.95812039986731 1 -1 1
5430 19 3 0 84.47793404535312 99.1970215541553 81.96659082563255 1 -1 1
5498 19 6 0.1 83.07281650827697 93.3031870869515 81.1439624795001 1 -1 1
5428 19 3 0 83.97682688619871 98.02167258375536 80.11731558351681 1 -1 1
5525 19 6 0.1 82.15212999711314 95.79315453994738 80.23978868094687 1 -1 1
5453 19 8 -0.1 83.22401733363088 95.85541110645617 79.88121810471753 1 -1 1
5445 19 6 0.1 86.28854615054769 96.09742245196858 86.27354968809337 1 -1 1
5434 19 4 -0.22 86.3812604410493 98.09047276161972 86.13759904150132 1 -1 1
2947 11 3 0 81.87103193814534 92.47204618864383 85.05277354530875 1 -1 1
3204 11 5 -0.2 81.97644367795412 93.782557004749 84.2242685995751 1 -1 1
2961 11 3 -0.1 82.52140992137623 92.84651870953968 86.20150907961003 1 -1 1
5499 19 6 0.1 84.91060210441194 93.78601068522362 81.03821562512003 1 -1 1
3151 11 6 0.1 83.12508001421749 93.77763695957155 86.30726998130186 1 -1 1
3139 11 5 -0.2 80.86908494930219 94.77227208575715 84.52065431972795 1 -1 1
3035 11 3 0.0282 80.8622682547748 96.36285794404137 82.63776463724444 1 -1 1
3205 11 6 0.1 82.89581339714519 94.29343605981346 84.44177856083152 1 -1 1
3040 11 3 0 81.14276278719217 96.17725120342152 83.94585170095634 1 -1 1
3045 11 6 0.1 80.8745750453367 97.66677504967333 81.04280646935888 1 -1 1
3036 11 3 -0.1 80.9257843844319 97.57641198219204 82.11017800660548 1 -1 1
3046 11 6 0.1 82.14316669978857 96.13437992622768 86.34800182366044 1 -1 1
3780 13 6 0.1 79.13175178163637 97.97953876762668 86.16555005803443 -1 0 1
3039 11 3 0 81.50976365127867 97.26101144435053 84.69922104923987 1 -1 1
3041 11 3 -0.1 81.99151211718335 97.09562328635977 85.98088432898518 1 -1 1
3037 11 3 0 81.10804051436686 98.62169358375016 82.90727051393415 1 -1 1
3038 11 3 0 81.45574533997289 98.45236814594483 84.18386126243122 1 -1 1
3047 11 6 0.1 82.51391354583728 97.942511557542 87.7599731022248 1 -1 1
5486 19 8 -0.1 83.64840960119828 94.4340919773393 79.36376481786033 1 -1 1
1630 6 6 0.1 87.66841806027915 95.92258957120724 79.53782320390465 1 -1 0
4950 17 11 -0.3 87.51606633105536 93.65584373886055 87.92338917508337 0 1 0
5482 19 6 0.1 85.34984531468271 92.05713873831388 79.31823595867644 1 -1 1
5451 19 2 0 83.5052999400352 97.93194721939705 78.88499316230879 1 -1 1
5262 19 2 0.14 87.9802875197638 93.52584219732339 82.9225550454117 1 -1 1
5547 19 6 0.1 87.97509427750937 95.41528943537624 83.80213397299656 1 -1 1
5258 19 2 0 88.0535318154708 91.5895305290752 81.93193137964083 1 -1 1
4955 17 6 0.1 87.80422498554547 92.58394311990935 87.8090626452974 0 1 0
5425 19 4 -0.39 83.31178498775952 91.77115229249463 78.77202019981031 1 -1 1
1622 6 5 -0.2 88.04453535356653 96.89312191073293 79.1719903333785 1 -1 0
4954 17 6 0.1 88.38539039676348 94.3922147804575 87.69163698911541 0 1 0
4952 17 6 0.1 86.65333497341301 93.77615076724635 87.25036204076133 0 1 0
4940 17 6 0.1 88.33827570275582 96.77751107369248 88.5884363325901 0 1 0
1623 6 6 0.1 88.1692100344946 97.51758011981914 80.04437363674522 1 -1 0
5546 19 3 -0.1 88.53718365617587 94.57436348917093 83.49064096009587 1 -1 1
5259 19 3 0 88.55060532994986 90.55133130872885 81.44770577582231 1 -1 1
5261 19 2 0 88.72159431683242 92.53880629525965 82.52675304244408 1 -1 1
3043 11 3 0 82.32128024156422 99.37595102172666 86.1827966528827 1 -1 1
3044 11 3 0 81.82994924724969 99.54443798809477 84.90760765211782 1 -1 1
5527 19 6 0.1 84.59648053226782 94.59276066460374 78.88924436260099 1 -1 1
3058 11 5 -0.05 78.91129724706862 95.54202969778152 81.91835475737112 1 -1 1
4751 17 6 0.1 86.07637320365839 95.81130714420179 88.76775354530447 0 1 0
3076 11 6 0.1 78.81678784935234 93.37019734111828 80.67313898284662 1 -1 1
4830 17 6 0.1 78.78490454324691 92.43993298125237 88.06461185360132 0 1 0
2978 11 7 -0.15 78.77736080058924 89.59927486678781 79.69469073997645 1 -1 1
3079 11 6 0.1 78.5511062572662 96.44772931610783 82.3875598979449 1 -1 1
1461 6 1 -0.1782 87.88167890307318 99.72790957601634 80.51437466335827 1 -1 0
4945 17 6 0.1 88.508962257819 99.57212913355517 87.91873498666038 0 1 0
4722 17 5 -0.2 88.23099209330839 99.76326558483713 88.965907782151 0 1 0
3048 11 3 -0.1 80.80101190445257 99.83367716967115 82.45387954726839 1 -1 1
5450 19 3 0.0282 82.49464166512367 99.9262597999472 79.08019992516266 1 -1 1
4892 17 6 0.1 79.42859147979715 89.99429872828637 88.95585128048138 0 1 0
4833 17 6 0.1 80.22338358631386 98.42338449022722 89.07949636403745 0 1 0
4811 17 3 0 78.75325084631768 96.8320016290565 89.1439980249933 0 1 0
1606 6 3 0.0282 87.17117231128914 99.98624216509572 79.2889248040882 1 -1 0
3575 13 6 0.1 78.50677249580929 93.5164629428295 86.04231636487364 -1 0 1
1557 6 6 0.1 88.92096391460883 93.74396105643054 78.39166537134695 1 -1 0
5406 19 3 0 82.5757818086572 94.04683502420883 78.40715692006721 1 -1 1
3055 11 6 0.1 80.397150535827 99.98741204130005 81.45523974300383 1 -1 1
1436 5 6 0.1 99.73983672649135 97.28179061375644 86.51299096938286 -1 0 -1
2582 9 6 0.1 99.54143804904803 89.53532474545507 84.65920790768207 -1 2 -1
5210 18 6 0.1 99.12541474992327 89.96281311963816 78.6481545271638 1 -1 1
2611 9 6 0.1 99.43517502028874 92.86681111877829 84.72415709973967 -1 2 -1
1441 5 6 0.1 99.67018203817408 99.65035228213523 85.61653137456226 -1 0 -1
1725 6 6 0.1 89.38690073191381 98.03069677690357 81.42888340676734 1 -1 0
5058 18 2 0 97.05135895219085 98.57329372176521 78.82256314551208 1 -1 1
5053 18 2 0 98.64582829371375 94.89872917857204 78.59113101362878 1 -1 1
5225 18 6 0.1 96.7632360255224 99.64599063056255 82.2994244469963 1 -1 1
1752 6 6 0.1 89.89664998576477 97.66250885040965 78.45642224893548 1 -1 0
5127 18 6 0.1 93.3252776298206 98.09939812199285 78.75571662798977 1 -1 1
1552 6 3 -0.1 89.99027250450868 93.6920625132804 78.50975684248478 1 -1 0
5266 19 3 0 90.50214154397827 89.3013214582135 81.47438345569068 1 -1 1
1506 6 6 0.1 91.71017455213412 99.55338070331946 87.77069785927327 1 -1 0
2466 9 3 0 97.91852263014484 89.47070706750523 87.04543693960635 -1 2 -1
1874 7 3 -0.1 98.26094711937611 89.4315153788508 81.99007757474294 0 1 -1
1503 6 5 -0.05 96.04781950366407 89.65392842777536 79.15126571343627 1 -1 0
1565 6 6 0.1 93.97257661206719 89.58155508419824 79.96391953643554 1 -1 0
5059 18 2 0 98.23207545459616 98.28115614581618 79.34280323518415 1 -1 1
2003 7 6 0.1 93.18788320900252 89.74654710691948 85.2847730370457 0 1 -1
1875 7 3 0 97.25306225125297 89.6410912199382 82.82448231478372 0 1 -1
5533 19 6 0.1 93.50681805762858 89.89856207203219 82.5212653408045 1 -1 1
5528 19 3 -0.1 92.46518942173952 90.0820585665625 82.33837057597712 1 -1 1
1564 6 8 -0.1 94.51275909281506 89.80128070844098 79.04971438646423 1 -1 0
5267 19 3 0 89.87022037274089 90.41966020157938 81.6955903664911 1 -1 1
1864 7 3 0 95.20533875681569 90.09332318723466 84.57793346091076 0 1 -1
2465 9 3 -0.1 97.18948907515502 89.86714829975062 88.04642513869756 -1 2 -1
1505 6 6 0.1 96.56143001747456 90.33133062384066 79.87789386913516 1 -1 0
1865 7 3 -0.1 94.11786011898013 90.3487597101078 85.3284692170727 0 1 -1
1855 7 6 0.1 90.80752102333913 90.2500557061918 88.31486673307586 0 1 -1
1884 7 8 -0.1 92.86113064850844 90.6279602336704 88.30263081322681 0 1 -1
1862 7 3 -0.1 96.99685123416789 90.88844555096333 83.27362635776156 0 1 -1
2467 9 6 0.1 97.10458550247415 90.93683142230611 88.34029024361949 -1 2 -1
1854 7 8 -0.1 91.50735588110413 90.6828777823697 89.05230586762956 0 1 -1
1861 7 3 0 96.0426991019098 91.09732402043875 84.21268627078712 0 1 -1
1998 7 6 0.1 93.65425116063007 90.92733020422111 89.08507806513154 0 1 -1
2008 7 6 0.1 92.0031865053567 91.76113656547139 86.65870167731637 0 1 -1
1882 7 3 0 94.07593370413299 91.4379996644683 86.07824657996467 0 1 -1
2007 7 5 -0.2 92.98406533364968 91.56828717379813 87.16876655005566 0 1 -1
5265 19 3 0 91.90269096460882 91.25644324445855 82.55785450010987 1 -1 1
5268 19 3 0 90.6148469090648 91.42173973153687 82.31205545092169 1 -1 1
1885 7 6 0.1 97.60161611100364 91.68126795893907 82.91772794717906 0 1 -1
5544 19 6 0.1 93.62895486561456 92.20251256364729 83.09613786653114 1 -1 1
5264 19 3 -0.1 92.58241780089202 92.29692676010049 83.10992353141498 1 -1 1
2009 7 6 0.1 93.09406556164869 92.60147994236101 87.57771757578558 0 1 -1
5260 19 3 0 90.00975609754278 92.54665665309462 82.65446007704149 1 -1 1
1553 6 3 0 90.47750336276118 95.82787669209642 79.58106374532476 1 -1 0
1561 6 6 0.1 97.83263472916275 94.19944412999766 82.40403869133952 1 -1 0
5490 19 3 -0.1 91.94002876452181 93.42050376744287 83.45471828529136 1 -1 1
1567 6 4 -0.5600000000000001 95.78265354232661 93.00835270867825 80.77077122170681 1 -1 0
5263 19 3 0 90.61024130871421 93.54968993302617 83.22851988642824 1 -1 1
1886 7 3 -0.1 95.89805881015933 92.24866127061584 84.86871537317252 0 1 -1
1991 7 6 0.1 96.66092001917238 93.04470806452483 84.631936052838 0 1 -1
1881 7 3 -0.1 95.00082559485047 92.40438453379697 85.82800230534068 0 1 -1
1555 6 2 0 92.56593964800513 95.95541115779629 80.70766625177193 1 -1 0
1719 6 6 0.1 91.24937742287115 98.57825916945345 80.07728045613712 1 -1 0
5276 19 3 -0.1 89.82560627555924 94.56872852849207 83.65818023757629 1 -1 1
5545 19 6 0.1 92.36279318422743 94.3141033711704 83.90279477763073 1 -1 1
1484 6 3 -0.1 91.53299665508355 99.4227418967051 86.69767659987345 1 -1 0
1726 6 6 0.1 90.14128789011849 97.15734128483305 82.54969636111599 1 -1 0
1724 6 5 -0.2 90.29522676212112 98.11943506332976 81.98360303466653 1 -1 0
1483 6 3 -0.1 91.75435174897751 98.3715737008737 85.95281358673827 1 -1 0
1486 6 3 -0.1 91.34486672591326 98.25531611502123 84.69289951552923 1 -1 0
1485 6 3 0 90.64556907485827 99.30437620518573 84.14879673019415 1 -1 0
1488 6 3 0 90.20286395290134 99.33773902584763 82.86203711203662 1 -1 0
1722 6 6 0.1 92.34483232407494 97.56654841017283 86.34891749642765 1 -1 0
1721 6 6 0.1 91.61903436923429 97.44026514895594 84.07596475017101 1 -1 0
1883 7 6 0.1 94.92135395374997 93.27121672080816 86.45529168664083 0 1 -1
5277 19 6 0.1 90.25910208219052 95.38454253534847 84.1708158182894 1 -1 1
1718 6 8 -0.1 91.38990298142507 97.97832558844952 80.97777278157916 1 -1 0
1709 6 6 0.1 92.97690826328278 98.53276211181334 82.63704588136125 1 -1 0
1708 6 6 0.1 93.35825720810591 98.90017064372705 81.12913896519746 1 -1 0
1707 6 5 -0.2 92.83529613698865 98.09645747831084 81.60902024006046 1 -1 0
1545 6 2 0.14 95.90178397001897 94.24524037293574 81.50044278766342 1 -1 0
1544 6 2 0 94.82074798093171 94.96617517569437 81.26231209371363 1 -1 0
1560 6 3 -0.1 96.9262672364852 94.70910500682936 82.23181065441804 1 -1 0
1541 6 3 0 94.67053080919322 96.22957686956971 81.63529253225698 1 -1 0
1542 6 2 0 93.46857247656182 96.74458292809368 81.33794568266104 1 -1 0
1566 6 3 -0.1 95.74357110751487 96.77546211103012 82.27324336863782 1 -1 0
1704 6 6 0.1 95.67035453697397 97.79212313124818 82.61255992092467 1 -1 0
1559 6 3 -0.1 96.80797555915382 96.02128329564394 82.65222771950262 1 -1 0
1554 6 2 0 91.38143222484238 96.52730747102345 80.41420825445223 1 -1 0
1705 6 6 0.1 97.67371942897718 96.61029158558557 83.07578624234597 1 -1 0
1543 6 2 0 94.0831912355618 94.40304858336634 80.4055556683858 1 -1 0
1556 6 3 0 92.90488467278519 94.79797912905926 80.16561086312889 1 -1 0
5230 18 6 0.1 95.61903835860079 99.02677310544763 80.79182836546633 1 -1 1
1568 6 10 0.28 96.38790098523211 92.3095146370707 80.62683168641533 1 -1 0
1546 6 2 0.14 94.55169138189697 93.1562619088607 80.11585110119853 1 -1 0
1550 6 3 0 92.06143269604648 94.1216174712466 79.42196603455669 1 -1 0
2027 7 6 0.1 90.40926974686315 92.3801677273244 88.62650705750909 0 1 -1
1551 6 3 0 90.82399887171505 94.54467224715677 79.16398308671506 1 -1 0
5229 18 6 0.1 94.83623781689869 99.44521703227633 79.41013195258496 1 -1 1
5046 18 2 0 98.98809154805905 99.27046236034522 79.8396013032636 1 -1 1
5060 18 3 0 98.66411957499926 97.03617596086488 79.42059930900133 1 -1 1
2593 9 6 0.1 98.17760905567242 91.25737739761088 85.88934717669994 -1 2 -1
2591 9 5 -0.2 98.82363821196698 90.53606568627563 86.43695381912758 -1 2 -1
1879 7 6 0.1 98.88077770122027 90.24510061065544 81.68361028528011 0 1 -1
5218 18 6 0.1 98.52826971271749 92.22434579618235 79.30778289288246 1 -1 1
1714 6 6 0.1 91.8605345421438 90.37279920159025 79.24439181112518 1 -1 0
1549 6 2 0 92.46751537074535 92.87035461524943 79.04028256117148 1 -1 0
1558 6 2 0 93.7430911974154 92.33901007092882 79.32696931244249 1 -1 0
5047 18 2 0 99.77386440104478 96.82897984209964 79.87894324871144 1 -1 1
5062 18 2 0 99.85862109564424 94.66509499255788 79.21464158168197 1 -1 1
1659 6 5 -0.2 89.48626197700119 96.65568534035143 78.6665675479004 1 -1 0
1450 5 6 0.1 99.48460413675714 95.57640862848635 88.47225810422009 -1 0 -1
5228 18 5 -0.2 95.57791858484947 99.88303661523483 80.03167861730262 1 -1 1
1220 5 6 0.1 99.48522560484176 99.58766006425058 83.95452725755106 -1 0 -1
1676 6 8 -0.1 93.83975953937578 91.07368874142196 78.50995047152466 1 -1 0
5054 18 3 0 98.06177044734312 96.06780870948091 78.71078487633041 1 -1 1
2592 9 6 0.1 99.35757580472298 91.06532746642628 87.21097405281817 -1 2 -1
1451 5 6 0.1 99.62685990956959 93.9822417750066 89.13432957079294 -1 0 -1
1442 5 6 0.1 99.14189120455224 96.98089497949832 84.86679493293046 -1 0 -1
1677 6 8 -0.1 92.36807285044011 90.71526872489372 78.3859430836284 1 -1 0
2541 9 6 0.1 99.79444090984403 91.93199536354754 83.20986494777054 -1 2 -1
2468 9 8 -0.1 99.94738966466706 90.05398017814301 85.51134508721069 -1 2 -1
5226 18 6 0.1 96.96038469373524 99.79602663174356 84.63277421548433 1 -1 1
5181 18 8 -0.1 98.94089233994396 92.67195381123862 78.42390151534842 1 -1 1
4957 17 6 0.1 78.43628147126743 88.57600225855674 91.34488754094326 0 1 0
4064 14 6 0.1 78.69945360740927 80.69463049275184 94.70133523093145 0 2 -1
3847 14 1 -0.3 78.5817199759911 81.388755640583 96.59739233415372 0 2 -1
3870 14 3 0 80.34892708325546 79.1569662348895 99.95610828279543 0 2 -1
4504 16 3 0 86.59983399359467 78.58269841766015 96.77086533383381 0 2 -1
4446 16 3 -0.1 88.56758829073874 86.68007132336282 89.25574951254373 0 2 -1
4742 17 6 0.1 84.46823578806445 87.08468316350461 89.37506762009463 0 1 0
4451 16 6 0.1 88.63065994575273 87.75813751267812 89.38256050151402 0 2 -1
4948 17 6 0.1 83.14858080618473 85.68191450806196 90.22770526618191 0 1 0
4737 17 3 -0.1 83.83142736795725 87.87577958228115 89.83504799785841 0 1 0
4719 17 3 -0.1 82.33988757363508 86.33344894065739 90.45795484287412 0 1 0
6026 21 3 0 78.6526911804889 88.93203536742891 94.94375862485184 -1 1 1
3856 14 3 0 87.87966237290536 82.50485145870117 99.574174141907 0 2 -1
5988 21 2 0 79.62533816158574 84.32575464833444 99.92866039525343 -1 1 1
4443 16 3 0 87.5985565799064 84.63231191497754 89.64084286562027 0 2 -1
4518 16 5 -0.05 87.73445080752599 78.66948697233977 91.65227497741404 0 2 -1
6037 21 8 -0.1 78.79736926927073 86.58583655709494 96.08164724891608 -1 1 1
4498 16 3 0 86.24800831062346 79.01710139231437 95.49179882778591 0 2 -1
4452 16 3 -0.1 86.56262908648443 82.5440856319269 89.96643572632726 0 2 -1
4516 16 1 -0.1782 86.43693273720727 79.23341207266104 91.63327815008043 0 2 -1
4503 16 3 0 87.65968997486864 79.00001637516255 97.37234522936726 0 2 -1
4495 16 3 0.0282 86.07581941327662 79.38291366313034 92.90508853821488 0 2 -1
3875 14 6 0.1 80.09456744570818 80.12149265425673 96.3196464549187 0 2 -1
3869 14 3 -0.1 79.66993333958847 79.6427415091422 98.93608427484004 0 2 -1
4444 16 3 0 87.79559873371522 85.9179371324653 89.98777868685463 0 2 -1
4079 14 6 0.1 82.19492399715728 82.58788426736828 94.81225150491547 0 2 -1
4714 17 6 0.1 80.95457417601453 84.98391651112946 91.14698486853152 0 1 0
4076 14 6 0.1 81.87504953538222 80.8661826836292 94.82735255608803 0 2 -1
4499 16 3 0 86.95787435270651 79.97375777110409 94.94318471366485 0 2 -1
4666 16 6 0.1 85.71902839923715 81.99558932670317 90.27551495968007 0 2 -1
4732 17 3 0 82.67773231386873 87.59334556554329 90.37301193798541 0 1 0
4712 17 3 -0.1 81.21864324798052 85.96798448792549 91.06318460761062 0 1 0
4500 16 3 0 86.68430359368836 80.29641600592964 93.67561592562456 0 2 -1
3874 14 2 0 80.21235105858462 80.60319348249325 98.1930830326962 0 2 -1
3853 14 2 0 82.1282146361507 80.63364185869436 99.42449982211325 0 2 -1
4442 16 3 0 86.81151478634868 83.7997175334437 90.45486214919396 0 2 -1
6009 21 4 -0.39 81.30135767048633 85.83450076009827 99.16770637772755 -1 1 1
4903 17 6 0.1 79.25001583892741 86.65631672827021 91.53590052818942 0 1 0
4713 17 3 -0.1 80.28386491747732 86.92935526151044 91.30824256133148 0 1 0
4445 16 3 -0.1 87.10550051831424 86.48281944996009 90.95268074275107 0 2 -1
4441 16 3 0 86.15781736701341 84.3747024739661 91.59595096246117 0 2 -1
4440 16 3 0 86.23647507425726 85.70603640370676 91.72210486909276 0 2 -1
3859 14 3 0 85.35059665259193 81.97335364114619 99.0971490370513 0 2 -1
4034 14 8 -0.1 80.96462471366162 82.1356041997707 96.5255365129239 0 2 -1
4733 17 3 0 81.89133374715585 88.60196276376517 90.8288398822576 0 1 0
4699 17 3 0 80.60438248608818 88.19834093200029 91.1186795361314 0 1 0
4667 16 6 0.1 84.97257148759603 81.62285199285995 92.15696532804955 0 2 -1
3851 14 2 0 81.98245032673522 81.96076150817011 97.63014368614274 0 2 -1
5858 21 2 0 84.95843489945 88.0305995727774 98.80889753472289 -1 1 1
6052 21 6 0.1 81.80354245178039 88.95872990986004 98.84453034414764 -1 1 1
6042 21 3 -0.1 87.26594808139477 87.243774491059 98.52547568781772 -1 1 1
4656 16 6 0.1 85.81103534046376 87.45227857112782 92.93816661719453 0 2 -1
4427 16 3 -0.1 85.65192304369128 86.3782942386616 92.70241671614731 0 2 -1
4407 16 3 0 85.42208713459146 83.6860746951268 92.55792090680099 0 2 -1
3861 14 3 -0.1 87.24776373938397 83.09978924890294 98.54986636226973 0 2 -1
3865 14 3 0 84.05810754867123 81.7163624076376 98.81480818035294 0 2 -1
3860 14 3 0 85.93425087270859 82.92763896426204 98.37052173128141 0 2 -1
3862 14 3 -0.1 85.26132194218806 83.54529512769288 97.40221000367649 0 2 -1
6066 21 6 0.1 82.90499734223256 86.1170941574616 97.92007040694054 -1 1 1
3867 14 6 0.1 85.71107511823509 84.3009019934688 96.77171075171813 0 2 -1
6082 21 6 0.1 80.56668371759396 88.00587079461572 97.34138123035564 -1 1 1
4611 16 6 0.1 84.08152744979913 83.8592344098628 94.18314193842149 0 2 -1
5990 21 3 0 79.36076468031366 85.25385393331459 97.8070620522628 -1 1 1
6070 21 8 -0.1 80.07190755719459 86.02105135262545 96.7059464406985 -1 1 1
6083 21 6 0.1 81.64993102511015 87.24766486117308 96.16752434243621 -1 1 1
4664 16 5 -0.2 85.44995116160628 82.1896426626725 92.93209395701359 0 2 -1
4421 16 3 -0.1 84.71744725324679 84.37781634297241 93.49122021785041 0 2 -1
6111 21 6 0.1 80.55696152726578 85.25231652856839 96.07571810951914 -1 1 1
4420 16 3 -0.1 84.8293580666777 85.75717991714747 93.5089283063193 0 2 -1
6081 21 5 -0.2 81.08789044957258 87.05711978840101 97.12677420722108 -1 1 1
4422 16 6 0.1 84.33059456741297 86.36953389821042 94.33291400867066 0 2 -1
4075 14 6 0.1 83.34804170915122 83.6819859695014 96.34777296141121 0 2 -1
6065 21 8 0.01 82.02729095462007 86.71858954172879 98.25618502570809 -1 1 1
5856 21 3 0 83.86153134702522 88.51482036255399 98.17082300408379 -1 1 1
3863 14 3 -0.1 83.96027551674058 83.19274246047188 97.16765787457291 0 2 -1
5857 21 3 0 86.16253024196136 88.00306319932643 98.19900858617311 -1 1 1
4077 14 6 0.1 80.52947374383115 83.15304720023113 96.64799704987956 0 2 -1
6031 21 6 0.1 80.71183119556719 88.9815885378322 95.36720159857157 -1 1 1
3864 14 3 0 83.32401225732026 82.26642116346531 97.83640141226225 0 2 -1
5843 21 3 0 86.3262700516663 88.76424291826432 97.14270305879847 -1 1 1
4665 16 6 0.1 84.81385741715623 82.04424269081778 93.8817073206302 0 2 -1
6049 21 8 -0.1 82.54950382197934 88.10515584458307 98.87394962989708 -1 1 1
5989 21 2 0.14 80.04412726270873 85.20207628718906 98.9371589639776 -1 1 1
4599 16 5 -0.2 86.88094312745196 81.68117178674412 93.09536014750032 0 2 -1
5851 21 3 0 87.55528394657294 88.98383004220592 96.55229107552266 -1 1 1
3850 14 2 0 81.41369635204147 81.11923310455707 98.45439366801291 0 2 -1
3852 14 2 0 83.44063912267704 80.97943968208389 99.62628845954444 0 2 -1
3849 14 8 0.05 79.90972593294052 81.0197131954798 96.81136083044811 0 2 -1
4450 16 6 0.1 87.4426245533677 87.51382136524317 91.16407208772166 0 2 -1
4074 14 11 -0.3 81.41768658296621 81.86484943434887 95.04320049148731 0 2 -1
4600 16 6 0.1 87.42196277004827 81.67425919893698 92.1396494927528 0 2 -1
4601 16 6 0.1 87.47173210960315 82.32458003174942 93.71037759273318 0 2 -1
3866 14 6 0.1 87.77364419593786 83.70445455018515 97.82167305016655 0 2 -1
4078 14 6 0.1 80.53441366109593 82.01937618424215 94.4983233718384 0 2 -1
4501 16 3 -0.1 87.99768941342884 80.47748394348316 95.62384693011705 0 2 -1
6043 21 6 0.1 87.15480732196058 86.52198658148947 99.31645591290288 -1 1 1
1997 7 6 0.1 87.59841245857879 84.82096734446992 95.24006193731823 0 1 -1
6041 21 3 0.0282 88.45649442059131 87.47051300737147 97.9497171208481 -1 1 1
5850 21 3 0 88.61996341976912 88.36985180255805 97.00255091021916 -1 1 1
1853 7 6 0.1 88.14466398315349 87.14962915580762 94.35928094982144 0 1 -1
4502 16 3 -0.1 88.3632687976064 80.00532569963447 96.84611139924161 0 2 -1
4956 17 5 -0.2 79.29336768639745 89.04705090354705 90.93307308794554 0 1 0
4538 16 6 0.1 88.45910542525155 79.46551166107419 91.88580102412782 0 2 -1
4506 16 6 0.1 88.72857292863767 81.06957154983027 95.08658398641211 0 2 -1
6036 21 6 0.1 79.01657009861763 84.66274246914924 94.93217588509751 -1 1 1
4513 16 6 0.1 88.99359073986528 78.88532813036586 98.85266108933342 0 2 -1
5987 21 3 0 78.61441841830047 83.5441238377645 99.86367483699924 -1 1 1
3871 14 6 0.1 78.70387175538247 79.18706552731305 98.68442806022306 0 2 -1
4507 16 6 0.1 89.06841981706408 80.556334633887 97.3229994889361 0 2 -1
6013 21 3 0 78.48081951657045 87.58416789222228 95.00307250399177 -1 1 1
1851 7 3 -0.1 88.5211663321623 85.05768548938546 94.76653392462286 0 1 -1
1852 7 3 -0.1 88.81446071350048 86.31951071928206 94.28370083898423 0 1 -1
1996 7 6 0.1 89.15089619685745 83.0587169036025 94.86483201062707 0 1 -1
4534 16 3 -0.1 88.93152227262003 78.64939086828645 89.45123610901386 0 2 -1
4490 16 3 -0.1 88.08022962688626 78.48465856391833 98.54415787613382 0 2 -1
4496 16 3 -0.1 85.26317995197934 78.44025812129905 93.48973053960627 0 2 -1
4736 17 3 0 84.34469687409857 89.10856323330466 89.8762530116963 0 1 0
2376 9 3 -0.1 99.99900767932809 79.58994795110347 94.80293374447515 -1 2 -1
3843 14 3 -0.1 89.21316058395928 82.68616582275237 99.6389477613742 0 2 -1
2814 10 3 0 94.42142191060566 78.61843183545206 99.96357277512791 0 1 0
1753 7 1 -0.1782 93.83882966696235 78.4616059600438 90.00970665025267 0 1 -1
4536 16 6 0.1 89.20973902619404 79.64037201931141 89.75390324482495 0 2 -1
1858 7 3 -0.1 89.3803953597471 84.0136560263541 94.47126674869729 0 1 -1
1798 7 6 0.1 91.73252355722352 78.76598402408062 97.86511683528029 0 1 -1
6114 21 6 0.1 92.57744118222385 87.3550517109566 99.2203667667829 -1 1 1
1801 7 6 0.1 91.84252855530859 78.8844120045014 90.00104178944311 0 1 -1
1776 7 3 -0.1 91.9341539271202 78.97904509431343 96.82541054778537 0 1 -1
6048 21 6 0.1 90.394996655961 88.43083968790594 99.10948009942393 -1 1 1
2809 10 3 0 95.47514272700283 80.65422314787499 99.89201314989452 0 1 0
2816 10 6 0.1 97.0582345068063 83.43857726569897 99.38241836314057 0 1 0
2807 10 3 0.01 96.35827599200141 82.7602910778819 99.84896313503009 0 1 0
2557 9 6 0.1 98.19724717062324 80.79405892812004 91.57341614090998 -1 2 -1
6047 21 1 -0.1782 89.42880507177415 86.63659758117497 98.52194047227597 -1 1 1
4194 15 3 -0.1 99.4727856576316 86.1024617891366 92.01254895219218 1 -1 1
4072 14 6 0.1 89.74839291103459 83.15197383120392 98.81326966476816 0 2 -1
2459 9 3 0 96.93864818189782 85.43372268839646 89.69301596373661 -1 2 -1
2446 9 3 -0.1 96.64663382127733 86.75546994526431 89.76264784461797 -1 2 -1
2455 9 3 0 98.03054416744796 82.92863901702495 89.68364203334752 -1 2 -1
2456 9 3 0 98.72937904884692 81.77510679483788 89.68359800688049 -1 2 -1
2006 7 6 0.1 93.79933369120903 88.6041850920126 89.80535058199098 0 1 -1
1843 7 3 0 92.84299336424849 84.21573028742195 89.41533435318802 0 1 -1
1968 7 8 -0.1 91.72348693096018 88.51755209537532 89.8601525684527 0 1 -1
4169 15 3 0 99.24534960539484 86.18475781316837 93.31086335362218 1 -1 1
4184 15 3 0 99.29286217885117 86.2011073561591 96.05690092243428 1 -1 1
4178 15 3 0 99.22893623632926 86.0485545857163 97.34796528243756 1 -1 1
2802 10 3 0 96.08461226796281 79.02646438732903 98.35074525170508 0 1 0
1777 7 3 0 92.40151492478991 79.23307206836112 94.13637199763967 0 1 -1
2815 10 3 0 95.43731251134133 79.38110506977681 99.4745095488447 0 1 0
4332 15 6 0.1 98.85633451204694 86.56044031095337 91.3120174869011 1 -1 1
2556 9 6 0.1 98.49011319226516 79.6801537311116 90.33964553850947 -1 2 -1
1778 7 3 -0.1 92.87683163194232 80.16712824604203 95.07182071826217 0 1 -1
1915 7 6 0.1 94.83088540419277 80.79815739811112 89.70804497953687 0 1 -1
2014 7 6 0.1 92.9530105449158 80.88736371755544 96.9441889730643 0 1 -1
2013 7 6 0.1 93.45576753030409 81.0784865360374 94.83720182884167 0 1 -1
1841 7 2 0 92.49143725408076 86.37762205477372 90.00299755870118 0 1 -1
1845 7 3 0 92.67971858778262 82.87398189269328 89.67795921826888 0 1 -1
2011 7 6 0.1 91.2854125823005 80.64917976645236 90.76889417781629 0 1 -1
4180 15 3 -0.1 98.2111313449775 86.18756523084917 99.36101471760674 1 -1 1
2018 7 6 0.1 93.56717722405044 81.32834734011227 92.82597252182282 0 1 -1
2001 7 6 0.1 90.69550714595005 81.16694494254429 93.62671012086234 0 1 -1
6046 21 8 0.05 90.56711750281967 87.49687616058227 98.58317025769118 -1 1 1
4170 15 2 0 98.25831599083509 86.72328826074464 94.04360426822987 1 -1 1
4179 15 3 0 98.19553670501975 86.49534134544729 98.06174376922067 1 -1 1
1842 7 3 0 92.4328876538135 85.1081737154345 90.30569794610783 0 1 -1
4183 15 2 0 98.3373315595727 86.67435070720084 95.39345481367783 1 -1 1
2000 7 6 0.1 89.62220801725744 81.67399742333701 92.3463449790373 0 1 -1
2010 7 8 -0.1 91.75354484291388 81.30147680529065 91.51288122708438 0 1 -1
1860 7 10 0.28 89.67562157105755 88.31993332512715 92.312436668326 0 1 -1
1850 7 2 0 91.80826979222176 87.32580234297004 90.74781180902072 0 1 -1
1999 7 5 -0.2 90.66878151386045 81.67728653392628 92.64601354549941 0 1 -1
2808 10 3 0 96.3203835996263 81.52958668401223 99.32444965043584 0 1 0
1837 7 2 0.14 89.89522837858144 86.47169943021602 93.51040511494185 0 1 -1
1859 7 4 -0.5600000000000001 90.26462994734945 87.56016269655082 92.71967970647219 0 1 -1
2457 9 3 -0.1 97.32098109799713 83.36702762872062 90.7663567575546 -1 2 -1
1833 7 3 0 90.35648670100149 84.15392869898758 93.53736328615021 0 1 -1
1846 7 2 0 92.04286804948796 82.5923578560402 90.88944156717783 0 1 -1
1836 7 2 0 90.59140923212279 85.36996838012699 93.21248935109553 0 1 -1
1848 7 3 0 91.91139664547511 84.74526490459189 91.44912882079514 0 1 -1
1834 7 2 0 90.96458928519232 83.17793242728345 92.84566788298602 0 1 -1
1835 7 2 0 91.39624241803111 85.64134273738529 92.25222722156138 0 1 -1
1838 7 2 0.14 91.29319736005571 86.91514992162226 91.92994301086881 0 1 -1
1847 7 2 0 91.67316048524357 83.54384416613198 91.72527440132748 0 1 -1
2469 9 6 0.1 96.16034024018654 87.21203096510234 90.61562788478996 -1 2 -1
4287 15 5 -0.2 95.91424957456628 87.74726847836837 98.06296407118946 1 -1 1
4336 15 6 0.1 96.3135114685828 86.35803289587818 93.39971036331099 1 -1 1
4182 15 2 0 97.28739960780887 87.27625585817293 96.03482019409269 1 -1 1
4181 15 3 0 97.17915234218785 87.1730686867083 97.38456852062373 1 -1 1
4380 15 6 0.1 95.21244747187578 87.84552878705719 97.28417016722764 1 -1 1
4325 15 6 0.1 95.61301785238764 87.00552871046148 98.77308865233402 1 -1 1
5890 21 5 -0.2 90.98784668768896 87.90756690079984 97.15575419035954 -1 1 1
6113 21 6 0.1 91.0435998620156 87.00997316752613 96.50473711028555 -1 1 1
2458 9 3 -0.1 96.74809560502828 84.58362461915232 90.70224722546742 -1 2 -1
4347 15 6 0.1 95.41580604021632 87.71975679508243 95.1434211376468 1 -1 1
4335 15 5 -0.2 96.94860325574237 87.28084124678576 93.66553768879552 1 -1 1
2463 9 6 0.1 96.14668403675151 84.90685276407585 91.47035425048682 -1 2 -1
4346 15 8 -0.1 96.41803945845464 87.93592575241863 94.99510341362378 1 -1 1
4337 15 6 0.1 96.82039545271337 87.91346872080707 92.74669073158123 1 -1 1
6080 21 3 0 89.84114651377335 88.68748287210526 96.57165925851261 -1 1 1
2878 10 6 0.1 97.62958399973378 81.88141354547689 97.69656997291185 0 1 0
2462 9 6 0.1 97.10134415240603 82.65973668580975 91.5908559844269 -1 2 -1
2820 10 3 -0.1 97.07130870960087 81.16429543244607 98.28965026646576 0 1 0
2016 7 5 -0.2 92.93867214405024 80.64934108622678 92.19382901242001 0 1 -1
2017 7 6 0.1 93.65018520463029 80.52254407118433 91.34036072512946 0 1 -1
2805 10 3 -0.1 96.8123875663547 79.98455190418805 97.7125665100888 0 1 0
1775 7 3 -0.1 92.67358930185135 80.00414309343886 96.34746306307073 0 1 -1
2555 9 5 -0.2 98.85269467799999 80.62477410193691 90.71437648641688 -1 2 -1
2864 10 6 0.1 97.31191459252297 79.73457886755483 96.7356235921359 0 1 0
1780 7 3 0 92.60255091321827 79.29229907940375 92.78252367031729 0 1 -1
6107 21 5 -0.05 91.64643218189656 86.88314830645565 99.41412128174055 -1 1 1
6108 21 6 0.1 91.66411398990394 85.82122358958192 99.07587884834061 -1 1 1
5892 21 6 0.1 91.78961084155266 88.5902047136348 97.24015326578655 -1 1 1
4258 15 6 0.1 97.02767831814106 89.12485820865943 99.32610389431694 1 -1 1
4250 15 5 -0.2 96.07764083296155 89.04106632787574 98.81092602353714 1 -1 1
2281 8 6 0.1 99.81732738788801 88.71133003518837 99.82778836855529 1 -1 1
2378 9 6 0.1 99.97504416014975 80.20258959902365 95.67473453619203 -1 2 -1
2863 10 6 0.1 96.06824653995548 78.36542804494012 95.81295931128469 0 1 0
4175 15 3 -0.1 99.28970285312145 85.60241528859291 99.94909323686613 1 -1 1
4951 17 6 0.1 87.09907402762124 90.91123902932411 89.19128473909007 0 1 0
4724 17 6 0.1 89.15777071144561 99.79107958288235 89.50486904833932 0 1 0
5859 21 2 0.14 84.06375330884002 89.3848781156776 97.07119454946059 -1 1 1
5842 21 2 0 85.3413051250282 89.44103212837044 96.72085545258957 -1 1 1
6025 21 3 -0.1 79.82975950149451 89.50508241266519 95.15593832834642 -1 1 1
6018 21 4 -0.22 78.4407782371645 93.47917664488773 93.41133099398732 -1 1 1
421 2 3 -0.1 85.79862380203897 99.8626477971402 99.69126651040956 0 0 0
4891 17 5 -0.2 78.83530933481116 89.2455676886246 89.44831403884058 0 1 0
4738 17 3 -0.1 85.59978579162402 89.35544072926852 89.49296373422204 0 1 0
4739 17 3 -0.1 86.0862060470242 90.65196646676476 89.38368461254008 0 1 0
4910 17 8 -0.1 86.96872883839832 93.82165977577881 89.38250436390481 0 1 0
4740 17 3 0 85.37977824467977 91.62237648443988 89.92330177000679 0 1 0
4959 17 6 0.1 79.18111279048384 89.9411660652883 91.5221510928173 0 1 0
4734 17 3 0 82.36579518352657 89.87966528573166 90.9284638914062 0 1 0
4826 17 3 -0.1 79.16488659000817 94.52785153219409 89.40389556653103 0 1 0
1274 5 3 -0.1 78.62243229789964 97.0428822185926 94.58921726149151 0 0 -1
4828 17 6 0.1 79.72370570356681 93.6175160233858 89.56806750574223 0 1 0
4812 17 3 -0.1 79.18992802787753 98.10642880023772 89.19515408330557 0 1 0
4829 17 3 0 79.62778379200378 95.82670390745115 89.3793634783504 0 1 0
4904 17 6 0.1 81.6247452746595 96.6191844651031 89.20207138273112 0 1 0
4879 17 1 -0.1782 86.13311568980716 98.45611902241438 89.21678555666162 0 1 0
423 2 6 0.1 85.61356079207187 98.94608361281904 99.13520402015963 0 0 0
4939 17 5 -0.05 88.15196051203776 97.1693649744299 89.63733821429292 0 1 0
4735 17 3 0 83.60662466816568 90.07964144554288 90.45370768234187 0 1 0
6110 21 6 0.1 81.34127476090829 90.24440568685168 97.15845180824275 -1 1 1
4958 17 6 0.1 80.8035936443526 90.821657094801 92.25534665967118 0 1 0
4744 17 3 -0.1 81.70893548813052 90.85577524178123 91.64657111028298 0 1 0
4953 17 6 0.1 87.82262477165635 93.63975213651963 90.10400551977203 0 1 0
4725 17 8 0.05 86.51130691295674 95.29872005779073 89.59688582503168 0 1 0
4727 17 2 0 85.74383116579823 92.96432228978657 89.86242350090534 0 1 0
5852 21 3 0 87.62708733901468 89.88368331873585 95.5971769103938 -1 1 1
5845 21 2 0 85.42597188984558 90.25116455542434 95.68691138997559 -1 1 1
5853 21 4 -0.39 83.23838178235133 90.28060154571693 96.29295118058957 -1 1 1
6024 21 3 0.0282 80.00184839051488 90.81086069249316 95.01437816456225 -1 1 1
5844 21 3 0 86.56737913260105 90.50744692065939 95.13742883250606 -1 1 1
5846 21 2 0.14 84.27758896914423 90.79512167207426 95.45662275416208 -1 1 1
5854 21 5 0.06 81.92913052892722 90.92095293720052 96.58610939641693 -1 1 1
4741 17 3 0 84.14783827157217 91.30910265362301 90.45019278494163 0 1 0
6030 21 1 -0.1782 81.26256349323468 91.26873135707908 95.31671191936103 -1 1 1
6022 21 3 0 79.09976731652779 91.5089752988597 94.38865575741603 -1 1 1
4905 17 6 0.1 81.37262128117447 94.97367961882674 89.90377805098016 0 1 0
5847 21 3 0 86.56989806215952 91.44424989424013 94.20443393114624 -1 1 1
4873 17 3 0.0282 85.5005384189712 99.61666400417474 89.5366328066389 0 1 0
4878 17 8 0.05 87.44224591622412 98.58317940465238 89.63437965743665 0 1 0
5855 21 6 0.1 82.04387053636835 91.8556577194125 97.20960829240596 -1 1 1
6130 21 3 -0.1 84.26584884588196 91.78917840716144 94.52542290453786 -1 1 1
5860 21 3 -0.1 85.44292698385927 92.07086597893786 93.8617538816492 -1 1 1
4874 17 3 -0.1 84.30829731553655 99.49614727173338 90.06368125339439 0 1 0
2222 8 4 -0.22 87.12443568035215 96.70508913012335 98.99359963271266 1 -1 1
4731 17 7 -0.15 82.24767019041288 92.09979717919494 91.5767232357127 0 1 0
4728 17 2 0 83.37166311254124 92.26263660602896 90.90696452689666 0 1 0
6131 21 6 0.1 83.39977931458846 92.38682198610158 94.24049287657863 -1 1 1
4875 17 6 0.1 83.83287346143041 98.51500764344074 89.99968262436401 0 1 0
5861 21 6 0.1 85.39188557463325 92.68376007688867 93.04502744251562 -1 1 1
4832 17 5 -0.05 81.01656929778314 95.99022349418915 89.88319006634629 0 1 0
4277 15 6 0.1 82.88733252275779 94.06422805473724 97.99496435900065 1 -1 1
1412 5 6 0.1 78.90470714415665 97.9183093917985 94.0459503936088 0 0 -1
6378 22 6 0.1 79.70686177251764 98.26869544859576 98.69096666001553 0 0 0
4883 17 5 -0.2 80.33725330207288 99.8657672259221 91.8897032066658 0 1 0
4271 15 3 0.01 83.52529416188268 94.39176575545413 97.21056130019994 1 -1 1
4886 17 6 0.1 79.45170107091411 99.21141261636608 91.7734086414996 0 1 0
4901 17 6 0.1 82.18328900188136 98.28993026557619 93.52093746689273 0 1 0
4885 17 6 0.1 81.73603256243362 98.63236471089466 90.61371891352718 0 1 0
4882 17 8 -0.1 81.73414624481272 99.15286524986533 91.52975091561797 0 1 0
4899 17 5 -0.2 82.49363691065831 98.12168418125393 92.48350419571727 0 1 0
4749 17 6 0.1 82.02207590721113 96.27023546247692 92.95966950219663 0 1 0
4872 17 1 -0.3 81.02452597729982 96.43358406621812 91.18445676007332 0 1 0
4747 17 6 0.1 84.97650906615434 97.04423719268215 91.17894616041303 0 1 0
4750 17 2 0 85.31863633377421 95.12086284721507 90.49376155149639 0 1 0
4723 17 1 -0.3 87.42673639463297 96.13954989827562 90.26213049511905 0 1 0
4266 15 4 -0.22 82.98523688476617 95.24159042743833 96.42762677512869 1 -1 1
1413 5 6 0.1 80.49561176384303 96.70106183889416 95.41117555013068 0 0 -1
4746 17 3 0 83.32903806464748 95.69738528626344 91.59192588698443 0 1 0
4745 17 3 -0.1 84.4918166541007 96.05223618167928 91.10238059851042 0 1 0
4748 17 8 0.05 82.23139609925431 96.65679463886828 91.99872468477466 0 1 0
4726 17 2 0 84.87277795007601 93.87164980857514 90.34858484556898 0 1 0
4752 17 9 0.3 81.63480608086675 93.52368222126155 92.30279263789483 0 1 0
4730 17 7 -0.15 83.01098319189543 94.35240968438202 91.63407531655889 0 1 0
4729 17 2 0 83.74067278442864 93.4971945240035 90.91677024322037 0 1 0
6023 21 3 0.01 79.22816187797558 92.82406882763377 94.1716804920689 -1 1 1
1267 5 3 -0.1 79.46370349760505 96.40621476433512 95.43497582599264 0 0 -1
4280 15 3 -0.1 85.701437063477 96.21297622614932 94.48146241548785 1 -1 1
4338 15 6 0.1 85.23546354309514 97.02604821065061 93.95950551551215 1 -1 1
1268 5 3 -0.1 79.08190055148515 95.36595381705781 96.19039612248247 0 0 -1
1269 5 6 0.1 79.8149208365919 94.70013500319027 96.6455739577394 0 0 -1
6029 21 6 0.1 80.15479487091652 93.33776330997199 94.52438350413158 -1 1 1
4268 15 3 0 84.9709810297119 95.62346539063222 95.4480133902748 1 -1 1
4269 15 3 0 85.59121549203864 94.72769747740331 96.27168635025365 1 -1 1
4267 15 3 0.01 83.6603379456913 95.87309555849116 95.64153674756487 1 -1 1
4276 15 6 0.1 83.08313415348852 96.2954905129156 94.87610754236245 1 -1 1
4900 17 6 0.1 83.61884033995184 98.32526879889987 92.51537920913296 0 1 0
4265 15 3 -0.1 86.98851510143666 95.89890207595731 94.30520380244323 1 -1 1
4275 15 3 0 86.86433868680216 94.41706186751813 96.09388337291426 1 -1 1
4270 15 3 0 84.86383129724587 94.07076868691522 97.15669654794546 1 -1 1
4272 15 3 0.0282 85.45904635045292 93.20002898939559 98.03552231863287 1 -1 1
4273 15 3 -0.1 86.78975985420044 92.94384083851125 97.90722621353889 1 -1 1
2232 8 6 0.1 86.7667851266258 97.60089674423031 97.20037197915173 1 -1 1
4279 15 6 0.1 87.25819743878411 92.09498001521234 98.38224120088768 1 -1 1
4274 15 3 0 87.50130388298065 93.68607359378038 97.04552767393304 1 -1 1
4278 15 1 -0.1782 84.69734426801965 92.58931517277297 98.97071443790108 1 -1 1
4880 17 6 0.1 87.34823052607999 98.91719956808544 90.59305824039953 0 1 0
497 2 6 0.1 86.87010255463636 99.1466311699007 94.73344091240762 0 0 0
4262 15 3 0 87.59572394330264 94.98418443999994 95.14056008656715 1 -1 1
4324 15 6 0.1 87.43802479940987 96.53931725925337 93.56108981974758 1 -1 1
2223 8 3 0.01 87.52646731351848 97.31465594560191 97.95975847647988 1 -1 1
6074 21 3 -0.1 87.7081612779854 91.58671514624655 93.51726490605455 -1 1 1
6129 21 6 0.1 87.72337247998298 92.17002960764964 92.65181596156107 -1 1 1
5849 21 3 0 88.8307900020974 90.32102460282034 95.20613258218033 -1 1 1
2294 8 6 0.1 88.72949559620918 97.78694774962072 95.61502152778888 1 -1 1
6264 22 8 -0.1 79.2267924858649 98.76390112357021 99.63408976914067 0 0 0
5848 21 3 -0.1 88.88480157014828 91.14829753491284 94.13020524081675 -1 1 1
4263 15 3 0 88.88279160263187 94.64988853558572 94.93037638367446 1 -1 1
4261 15 3 0 88.87951642488412 93.58897379537245 96.99249307814114 1 -1 1
4330 15 6 0.1 88.81181416428238 91.61876099605654 99.62347352893161 1 -1 1
2224 8 3 0 88.85600579586219 97.27467565372419 97.66584067601953 1 -1 1
4323 15 6 0.1 89.16049790326352 94.96628840047086 92.7507063418491 1 -1 1
4946 17 6 0.1 89.10202507124231 97.15384995603087 90.13945831712347 0 1 0
6237 22 6 0.1 78.51075245316028 96.13281486509297 98.98745824675939 0 0 0
4379 15 6 0.1 84.51131593929367 95.25191023026169 99.9333948519307 1 -1 1
549 2 6 0.1 85.43204433758359 99.98611640092368 96.90174874022401 0 0 0
1005 4 3 -0.1 98.92366079969949 99.8783862254978 91.62155356839764 0 -1 -1
979 4 6 0.1 94.26711738672954 99.86657021176313 93.85363682813752 0 -1 -1
964 4 3 0 96.54143907478506 99.87726350997764 97.73555809703427 0 -1 -1
966 4 3 0 95.49918274500337 99.68226876059171 99.78214410543438 0 -1 -1
1099 4 6 0.1 97.87460933215448 99.70160440921325 95.20233014750251 0 -1 -1
2093 8 6 0.1 97.79777704560559 91.12558333952612 97.17465999232358 1 -1 1
4354 15 6 0.1 97.70903017503812 89.68378224393037 95.05450298596102 1 -1 1
4233 15 3 0.0282 92.5216097287988 91.67675933677495 97.98974337847338 1 -1 1
988 4 3 0 99.83732935504628 98.11261839466373 93.48081558059292 0 -1 -1
1131 4 5 -0.2 96.57733316805191 99.4962394948313 92.52690924500881 0 -1 -1
1011 4 6 0.1 99.65317623594898 95.83219549660184 97.28483495803245 0 -1 -1
70 1 6 0.1 99.91579886687381 99.80368723736309 99.69332406422282 0 -1 0
2072 8 3 0 99.65305466771889 92.44961256327882 95.52027919952431 1 -1 1
4121 15 7 -0.15 94.50942483431054 92.79020330036188 91.32118918566965 1 -1 1
1013 4 6 0.1 98.3939056176016 98.86907938568447 97.42968991958246 0 -1 -1
4122 15 3 -0.1 93.33816868105217 93.48065101405467 91.35350343874958 1 -1 1
2239 8 2 0 94.90388972674265 96.40502995241646 97.72301192379618 1 -1 1
4137 15 6 0.1 94.04777617125136 89.2815634391188 95.69503042420027 1 -1 1
973 4 6 0.1 98.37186380121253 98.05509025958311 99.7408056888149 0 -1 -1
1098 4 5 -0.2 96.73851199086143 99.74737768762532 95.14120005576852 0 -1 -1
2226 8 3 0 89.20744241903347 96.64862005131992 99.79067543292646 1 -1 1
1133 4 6 0.1 96.05651146762222 99.9873750874837 91.68224014321525 0 -1 -1
1006 4 3 0 98.05887364470688 99.13157540835864 92.34738842564519 0 -1 -1
963 4 3 -0.1 97.57863962425067 99.1752026404748 98.16291960305436 0 -1 -1
4351 15 6 0.1 92.58472094895168 94.10416372588841 95.04362922803902 1 -1 1
4285 15 8 -0.1 89.99464189294821 92.77051673763422 97.66022282838753 1 -1 1
2189 8 3 0.0282 96.56101421236225 93.71129417712737 99.67134785974314 1 -1 1
968 4 3 -0.1 97.55010946762668 98.72703642240589 99.4774680637255 0 -1 -1
4350 15 6 0.1 99.64894379855734 90.47699409951582 91.43476004326685 1 -1 1
2080 8 2 0 99.64220091964116 93.694362843118 93.61139271294104 1 -1 1
4283 15 2 0 90.76172585983974 93.82548739009647 95.89381714357712 1 -1 1
4126 15 6 0.1 93.0384132426179 94.19838117536426 90.52417659519088 1 -1 1
1796 7 6 0.1 89.35490458733399 89.76207581882632 90.65160922736848 0 1 -1
1956 7 5 -0.05 90.90843611315336 91.9768474996468 89.50311525690393 0 1 -1
1857 7 6 0.1 92.44731477292343 90.35517747378883 90.85083522693998 0 1 -1
2230 8 3 0 91.91083634098229 96.57798481423733 99.37195456129881 1 -1 1
2073 8 3 0.0282 96.07454487822355 95.01578389690746 94.1836724974597 1 -1 1
990 4 3 -0.1 99.63720132749955 96.84759154498927 95.42909101225933 0 -1 -1
2190 8 3 0.0282 97.4535736603824 92.65075812040165 99.62132761381304 1 -1 1
2216 8 3 0 93.66347840208333 96.62915289532324 97.87817813833655 1 -1 1
4114 15 3 -0.1 97.97344519249373 90.43229554434882 92.68503226045672 1 -1 1
4238 15 3 0 91.62304581430423 91.85610477788029 99.02888115273058 1 -1 1
4234 15 3 0.0282 93.60327091478487 90.80160809322734 98.08688269545331 1 -1 1
4127 15 3 0 94.71003414506484 90.8265628903668 94.32352259027833 1 -1 1
1957 7 6 0.1 91.66633589191039 92.6696807694368 89.84661494282007 0 1 -1
4116 15 3 0 95.9561660845752 90.33998542046689 94.05514419293107 1 -1 1
2279 8 6 0.1 92.85578655615508 97.00506955680542 94.81463948825923 1 -1 1
4252 15 1 -0.1782 92.2592884633867 92.33059709157072 96.83777032244537 1 -1 1
2083 8 3 0 98.3898342566765 92.79391063266118 95.87501065917459 1 -1 1
4348 15 9 0.3 95.64437199633457 93.03393003255664 90.1066905084883 1 -1 1
2225 8 3 0 89.72310266698958 96.938297156711 98.5910978258813 1 -1 1
1129 4 6 0.1 96.3743016308454 98.72026505814293 95.42156837309653 0 -1 -1
2220 8 3 -0.1 93.41412712258757 96.89832184686662 95.72397627788229 1 -1 1
1128 4 6 0.1 98.67295600143352 97.21707998115265 95.69479692181453 0 -1 -1
4235 15 3 0 93.789703541693 90.12651356797068 99.2855830893743 1 -1 1
4359 15 6 0.1 90.95572085676557 93.68607216324138 99.41731166018498 1 -1 1
4120 15 2 0 94.94207057753908 92.06582398107844 92.39030227477772 1 -1 1
1976 7 1 -0.3 90.07311626186407 91.7111776844265 90.65517345148817 0 1 -1
4112 15 3 -0.1 98.04267265804884 91.81878987072061 90.71587148186212 1 -1 1
4264 15 3 -0.1 89.60199111848867 94.76215421672556 93.79785178051438 1 -1 1
4282 15 3 0.0282 90.92618764040547 94.42232219226182 93.73795201439628 1 -1 1
2217 8 3 0 93.23249537555374 96.35690926115362 99.11603890708881 1 -1 1
2313 8 6 0.1 94.04073847098792 94.31977567775075 99.26351920151694 1 -1 1
2081 8 6 0.1 95.84314250814788 93.80842199169714 95.90123156874306 1 -1 1
989 4 3 -0.1 98.52589867327929 98.25009403826905 93.23157764319217 0 -1 -1
4113 15 3 0 96.71934701697674 90.82487712189995 93.00121519241877 1 -1 1
2074 8 3 -0.1 96.43589997011657 94.06932353621185 95.0854151452297 1 -1 1
4136 15 1 -0.0564 91.41703818880087 94.09891028787764 92.48478072386425 1 -1 1
6117 21 6 0.1 90.86492875924891 89.8685436134337 95.13534038559604 -1 1 1
4119 15 3 0 94.18743116701279 91.68249109036107 93.34462906710448 1 -1 1
2219 8 3 0 92.85842613373933 96.98381599858001 96.91214529544041 1 -1 1
1132 4 6 0.1 95.9822524885516 98.53671176957576 92.74080948926641 0 -1 -1
4117 15 3 0.0282 92.53975567615943 93.2560922872824 92.38064384613304 1 -1 1
6112 21 3 -0.1 89.9401097957044 89.67915768226837 95.62864029807234 -1 1 1
2307 8 6 0.1 96.56048060468119 96.24474074275426 96.68181740240371 1 -1 1
4118 15 3 -0.1 92.93222057813482 92.20946119686371 93.23798673258364 1 -1 1
4259 15 8 0.05 91.31820065517137 93.34185611727719 97.06435824322818 1 -1 1
4123 15 7 -0.15 96.73336006028232 92.10980564063642 91.05380943853623 1 -1 1
2082 8 6 0.1 96.38194591933977 96.06632101983385 92.3502161479403 1 -1 1
1797 7 6 0.1 90.35187900342531 90.21540820474078 92.04083123022947 0 1 -1
2066 8 5 -0.05 97.69638818208664 92.22662071923858 97.2126235488663 1 -1 1
4286 15 6 0.1 92.84474121916155 90.5195272983776 95.5915795379419 1 -1 1
2238 8 3 0.0282 94.70365561656129 96.49924822417434 95.50774714455781 1 -1 1
2575 9 6 0.1 96.24372837749348 89.37861966054396 89.76476637673905 -1 2 -1
2076 8 2 0 98.39308381375272 93.9683736946758 93.92249902675412 1 -1 1
2215 8 8 0.05 95.5886067831569 95.73918138651455 98.92844303540718 1 -1 1
1856 7 8 -0.1 91.55433487707812 89.97230541926236 90.34569159575412 0 1 -1
2092 8 1 -0.0564 94.97496601009277 95.87488252735052 94.30049633770933 1 -1 1
2075 8 3 0 97.75032361832217 93.53976380649482 94.93762653627226 1 -1 1
4125 15 6 0.1 92.21432678254932 91.82832365650016 93.91429332680224 1 -1 1
4110 15 5 -0.05 93.899493918118 90.355531160726 95.63655204986782 1 -1 1
2280 8 6 0.1 91.08781109946202 97.99429030834173 95.33615308736668 1 -1 1
4124 15 2 0 96.15319331502144 91.64347153922567 92.17781046666195 1 -1 1
2240 8 6 0.1 96.1168909637841 96.44397479081479 99.60008158205763 1 -1 1
6128 21 6 0.1 89.85502853805583 91.41177876124586 93.74803427145561 -1 1 1
1127 4 6 0.1 97.76908940274944 97.79978259160035 93.84540018301585 0 -1 -1
2221 8 3 -0.1 90.70472719628094 97.59203763088414 96.22816350172963 1 -1 1
2218 8 3 0 91.5412688884078 97.19854812990336 97.1617429790133 1 -1 1
4318 15 8 -0.1 90.46323256636731 92.81916500645697 99.10712247564044 1 -1 1
4352 15 5 -0.2 96.65161075123387 89.41136527034296 95.09812881297637 1 -1 1
2336 8 6 0.1 99.25104025102932 89.61997300914545 98.6254375112568 1 -1 1
4241 15 3 0 94.90449502121695 89.44277028348331 99.7446234914454 1 -1 1
4134 15 6 0.1 98.48836352772139 92.24011214798666 89.80874384512934 1 -1 1
4111 15 3 -0.1 98.61597771869083 90.90896495625402 91.58652192064389 1 -1 1
4251 15 6 0.1 96.21479140914532 89.89037630516393 98.17121622604819 1 -1 1
2237 8 3 -0.1 95.54672640149235 96.53335957370282 96.57783023688805 1 -1 1
2304 8 9 0.3 99.00408459994023 95.18106734850178 91.65952247602432 1 -1 1
4089 15 1 -0.1782 94.42389997423862 90.8552750556425 96.95037786921446 1 -1 1
2236 8 3 -0.1 89.36381338303346 97.62998730780984 96.43308030893854 1 -1 1
2303 8 6 0.1 99.5283786977691 89.69226093424514 96.51311817442563 1 -1 1
4281 15 3 -0.1 91.51898879329799 94.16872034472179 94.86090628788068 1 -1 1
4349 15 6 0.1 98.46889504100076 89.69291657801264 93.22516085450566 1 -1 1
2242 8 6 0.1 96.65482872553005 92.46611631939467 97.23972826037844 1 -1 1
4260 15 3 0 89.51002632835045 94.03649499736166 95.90434117661475 1 -1 1
1094 4 6 0.1 94.37394362052731 99.52990847355866 96.04161183486454 0 -1 -1
2077 8 7 -0.15 97.89798244249275 94.65421414665565 92.91931017271045 1 -1 1
2231 8 3 0 91.05674372992962 96.89981884867746 98.37506637371126 1 -1 1
4284 15 6 0.1 91.74987079536523 94.1161720863187 97.70087665198896 1 -1 1
2241 8 8 -0.1 94.2354232106211 95.3309313714805 99.64475961458733 1 -1 1
2208 8 1 -0.1782 96.41078170987547 94.60214509467261 98.60490512540892 1 -1 1
1795 7 5 -0.05 90.2480583420418 90.3761973077481 90.99602855237293 0 1 -1
2078 8 3 -0.1 96.73912662152145 95.29258945308517 93.0578540509228 1 -1 1
4353 15 6 0.1 96.39930939873821 89.82976697306256 96.01589753590984 1 -1 1
2045 8 1 -0.1782 98.20542696799788 92.56364055996796 98.46835105777316 1 -1 1
4357 15 6 0.1 89.76343662126447 91.76234035074927 97.34094546274909 1 -1 1
5984 21 3 0 79.7067357417483 82.48749024626503 101.78079067749798 -1 1 1
6005 21 3 -0.1 81.08850375551671 81.48090532032144 103.45242986983777 -1 1 1
5982 21 3 0 81.90242301490207 83.12794020103837 102.16369340877472 -1 1 1
5983 21 3 0 82.08459466057782 82.32435438924384 103.20517075955198 -1 1 1
6006 21 3 -0.1 79.89789654305342 81.64581248615026 102.8412644712595 -1 1 1
5995 21 3 0 83.2255409857005 82.28454770662557 103.87191676993447 -1 1 1
5917 21 6 0.1 85.59171678291833 87.88139873688193 103.36354764405031 -1 1 1
5997 21 3 0 84.1028906301813 83.80932576386563 102.36117018654652 -1 1 1
5996 21 6 0.1 85.17136967815767 82.97678023016245 104.04226354398565 -1 1 1
5994 21 3 -0.1 84.27218055209059 83.02188678814463 103.40181018572174 -1 1 1
5976 21 1 -0.1782 83.98359966459884 82.06490851474737 106.18300697287955 -1 1 1
6124 21 5 -0.2 85.95132645993553 82.74167669316061 109.40134205001686 -1 1 1
5978 21 5 -0.05 83.63312082049572 81.32932256636563 105.00643950474655 -1 1 1
5955 21 3 0.0282 83.31650571083013 81.87859935744937 107.34859095585136 -1 1 1
5916 21 8 0.05 85.78084874619088 87.24462668799617 102.49373362269007 -1 1 1
5920 21 9 0.3 86.3850532516683 86.08299856715165 105.37704808025146 -1 1 1
6073 21 6 0.1 85.95882222531779 84.37014938402648 102.74567942654178 -1 1 1
6000 21 5 -0.05 85.21077230660028 84.83711240674259 102.11110157264878 -1 1 1
5979 21 3 0 82.95655058232991 83.86234025673711 101.69353443003006 -1 1 1
5981 21 3 0 80.73900302619087 83.26350089155882 101.56613234078584 -1 1 1
5956 21 3 -0.1 81.97483040115259 82.10867434222396 107.30041759297038 -1 1 1
5957 21 3 0 81.25373375239323 81.73791788030178 108.29913941900706 -1 1 1
5965 21 6 0.1 81.58495278139192 82.51944560727166 106.38987416851705 -1 1 1
5968 21 3 -0.1 79.92449515062079 81.86022825582724 108.14094873232158 -1 1 1
5035 18 6 0.1 84.47526276636361 88.35978797508005 109.5278055481522 1 -1 0
6127 21 6 0.1 85.63742616137391 83.77515732346225 109.07921273095732 -1 1 1
5960 21 3 0 83.98234313661835 81.54577752857934 108.44173737319905 -1 1 1
6059 21 5 -0.2 85.4704732002497 81.66014677302316 108.47939954881247 -1 1 1
5975 21 6 0.1 79.52801961359087 82.36408991595925 107.23886018955304 -1 1 1
5954 21 3 -0.1 79.20579454894015 81.68414239968043 109.22332213681841 -1 1 1
6060 21 6 0.1 85.88410159596171 81.96323609308489 107.48279026265321 -1 1 1
6040 21 1 -0.3 84.8386992858907 86.12825106074781 102.57070926535948 -1 1 1
5914 21 3 0 87.20354046855053 86.74951520734588 102.73322118032978 -1 1 1
5958 21 3 0 81.8368765449078 81.22397640433036 109.4147555929737 -1 1 1
6126 21 6 0.1 86.74340573020264 84.9048588799449 108.00923535269412 -1 1 1
5898 21 7 -0.15 87.44341522338968 86.19688548310792 103.96432952060914 -1 1 1
4083 14 6 0.1 86.52119795331096 81.39926084240926 103.19988050052234 0 2 -1
4080 14 5 -0.2 87.52181479548584 81.10141961973964 102.9774104769763 0 2 -1
5959 21 3 0 83.13597726791636 81.07237289866546 109.46273382196068 -1 1 1
6061 21 6 0.1 86.00339377841023 80.7298050737911 108.72214267414131 -1 1 1
5998 21 6 0.1 84.51029806126328 80.78738141431424 104.69762403169275 -1 1 1
6007 21 6 0.1 81.05603107792687 80.68547394154625 104.22141012352846 -1 1 1
6008 21 6 0.1 79.09764209317737 80.95247981165173 103.0285539357591 -1 1 1
5951 21 3 0 79.79553439327609 81.09279815990502 110.35334384074399 -1 1 1
5964 21 3 0 81.09790606868073 80.75094884718345 110.3707205694502 -1 1 1
5999 21 6 0.1 83.06104011777647 80.4395214501768 105.30847725003882 -1 1 1
5899 21 7 -0.15 87.55788584098987 85.12946915306348 106.1434609452367 -1 1 1
5912 21 3 -0.1 87.51244377883867 84.57822625694301 107.3827061345584 -1 1 1
3868 14 3 -0.1 85.2754345911147 80.520369209221 100.94642219121553 0 2 -1
6069 21 6 0.1 84.88207248829966 89.04843121479604 101.48692397873604 -1 1 1
5867 21 3 0 87.44689698725085 82.61469404160663 109.68828568041246 -1 1 1
6067 21 5 -0.2 85.48603580526677 88.17692315722691 101.28348042368218 -1 1 1
6072 21 6 0.1 85.55540608674056 84.81292749073891 101.06403400185089 -1 1 1
3823 14 3 0 87.97128936018488 81.4906052968289 101.58480027496807 0 2 -1
4081 14 6 0.1 88.09461974661208 81.77842533571553 103.705130597162 0 2 -1
4082 14 6 0.1 85.73953613942696 79.8528080567886 101.62811531741193 0 2 -1
5913 21 3 -0.1 88.21263422594619 86.72347836940376 101.85054762875505 -1 1 1
4015 14 5 -0.2 87.7179524291109 79.56424173874116 103.28889501389382 0 2 -1
3915 14 3 0 87.87065391091686 79.33866501180826 105.83237254265273 0 2 -1
3876 14 9 0.3 82.79455445279524 79.21641680448562 101.39197816903348 0 2 -1
3916 14 3 0 87.14468046336263 79.13046352848097 104.67420646991508 0 2 -1
6125 21 6 0.1 85.43618522820321 82.68176472161198 110.34548074240402 -1 1 1
5902 21 3 0 88.5394775052433 83.74795338557034 107.72620530127577 -1 1 1
3920 14 3 0 88.08764442661555 78.75292289837105 108.08177651890693 0 2 -1
5389 19 6 0.1 81.05609308692922 85.2182314278377 109.09031488755697 1 -1 0
3914 14 3 0 87.36586706590961 78.78863817450296 106.9527799717652 0 2 -1
5366 19 3 -0.1 80.39272002236305 84.99233821728308 109.9188528632518 1 -1 0
5897 21 2 0 88.51631079067961 85.44320452253241 104.1610892907168 -1 1 1
5901 21 3 0 88.55832668218673 83.06886728331659 108.95455429685609 -1 1 1
5896 21 2 0 88.60567823343351 84.8731883895345 105.33808603807633 -1 1 1
4017 14 6 0.1 88.7774719531293 79.41097631022095 103.1767509641643 0 2 -1
5365 19 3 0 79.07302812267366 85.26683199978942 109.83795031061513 1 -1 0
4016 14 6 0.1 87.29325382731 78.94516822172821 102.50704233591433 0 2 -1
5495 19 6 0.1 79.17006367096859 85.95829041428223 107.85454723805813 1 -1 0
4317 15 6 0.1 87.3449520936695 89.11498523947182 104.97326780976097 1 -1 1
6054 21 6 0.1 82.68734661810363 87.43490757775031 101.02008904324661 -1 1 1
6068 21 6 0.1 86.43898316992808 88.55427246509225 101.01362764484753 -1 1 1
3855 14 7 -0.15 83.9285339619514 80.28100147585813 100.668362305843 0 2 -1
5980 21 3 -0.1 82.80750552796383 84.60252736349129 100.63976115508302 -1 1 1
5992 21 2 0 80.65859316319438 84.22196929053567 100.65888099365904 -1 1 1
5915 21 6 0.1 88.20643131913097 87.30516715453237 100.94478946535992 -1 1 1
5961 21 3 -0.1 83.68922753121839 80.43437740333758 110.50089633094456 -1 1 1
3857 14 3 0 87.27888398219812 81.74805664334757 100.48375678882789 0 2 -1
4165 15 6 0.1 88.66888591265733 87.84792085900031 106.24613955358751 1 -1 1
3917 14 3 -0.1 89.06769682966974 79.98788568515774 105.87000467462683 0 2 -1
5030 18 3 -0.1 84.96286143031438 89.13058948235444 110.12540287422541 1 -1 0
3854 14 7 -0.15 81.63288656743043 79.72789850210138 100.21369244967445 0 2 -1
6055 21 6 0.1 83.1429053370034 88.94707667452124 100.65618889747532 -1 1 1
5824 20 6 0.1 81.80932646879161 78.7203207132471 106.12827091819862 2 0 0
5991 21 2 0.14 81.60356277900026 85.07820981862015 100.34031377012496 -1 1 1
4164 15 8 0.05 89.02026272553603 88.89537897973642 106.32223989081898 1 -1 1
6051 21 5 -0.2 83.22219554299771 87.94107066647163 100.23175357014941 -1 1 1
6050 21 8 -0.1 84.70138682302252 87.5328409382095 100.15781883743216 -1 1 1
5590 20 6 0.1 80.15977966018743 78.65579317819659 104.2617676859314 2 0 0
5993 21 3 0 78.60034982238291 82.58624443620857 100.88681057339078 -1 1 1
5383 19 6 0.1 82.81128028518893 84.32784868811468 110.23324232722933 1 -1 0
5966 21 6 0.1 84.73464713256291 80.1778127483383 110.50500358543343 -1 1 1
6001 21 6 0.1 83.64394504524437 84.85384613623505 100.03914977319586 -1 1 1
3911 14 3 0.0282 86.00495658851052 78.41090284540303 104.70150784264911 0 2 -1
3858 14 3 0 85.97553130333523 81.38988855740735 100.16189058217674 0 2 -1
6053 21 6 0.1 84.83707412656192 86.38319176326185 100.02354128897565 -1 1 1
5390 19 3 -0.1 78.55510988338914 85.83069451641937 108.73529302603907 1 -1 0
3837 14 3 -0.1 89.26970642116531 81.75596625540335 101.65959113450342 0 2 -1
2328 8 5 -0.2 99.7595560972432 85.0073679490318 110.16355277019107 1 -1 1
481 2 6 0.1 98.4233512811795 78.60282607757532 101.80823868199062 0 1 0
4199 15 3 0 99.45912714488327 82.35979980033339 104.21665750995857 1 -1 1
3906 14 3 -0.1 90.1683926667995 79.03225926931792 108.99821993485031 0 2 -1
5918 21 2 0 89.42239494249132 86.17851799536453 102.21218251067151 -1 1 1
5900 21 3 0 89.8084285665093 82.766911930167 109.40033319972535 -1 1 1
5894 21 2 0 89.55701884834237 85.5586148330577 103.3633873042408 -1 1 1
5903 21 3 0 89.64757174256016 83.67257821889375 106.92371841717144 -1 1 1
5909 21 3 0 89.642729409346 84.26793183707585 105.70311193156871 -1 1 1
2917 10 6 0.1 99.01341550608946 79.5257935417477 106.10517833871188 0 1 0
4256 15 6 0.1 96.83755711895522 88.13507808163837 101.06927346615907 1 -1 1
4214 15 6 0.1 97.65324382032124 82.59817277478275 108.91516691966262 1 -1 1
2818 10 1 -0.1782 92.94999830848982 80.79055524946777 102.46296731170523 0 1 0
4027 14 6 0.1 89.74111939351087 81.4747157875807 102.54620504135684 0 2 -1
4309 15 6 0.1 96.84711950398226 85.00797158360824 109.13335385286953 1 -1 1
4373 15 6 0.1 94.85545496516794 82.96517819445265 109.19309240576467 1 -1 1
4307 15 5 -0.2 95.94477217763396 84.78077785514884 108.52622623627538 1 -1 1
4308 15 6 0.1 95.53945446696117 85.73992867019481 108.54628217984711 1 -1 1
4246 15 6 0.1 95.96210043682161 87.84674450371436 106.96243899079066 1 -1 1
4204 15 3 -0.1 96.35930982377158 84.7791305718738 104.84678348561329 1 -1 1
5905 21 3 -0.1 90.89834647917857 82.80205519954623 108.68094321947838 -1 1 1
6078 21 8 -0.1 91.67439319801042 85.55541454845992 102.64367195355436 -1 1 1
6121 21 6 0.1 92.0732420030772 86.60515642869714 102.94855617700065 -1 1 1
5911 21 6 0.1 92.88054834526997 82.99707063268126 107.19014906666189 -1 1 1
5895 21 2 0 90.71237554206624 85.02773491093612 103.69610097436829 -1 1 1
4374 15 6 0.1 92.1896271641699 84.78707925410991 109.81707103928609 1 -1 1
5906 21 3 -0.1 91.99530266815242 83.41987674909943 106.72879117367754 -1 1 1
5908 21 3 0 90.81313781518496 84.45939450183826 104.98823583243376 -1 1 1
5904 21 3 0 90.84637976304973 83.23817631460516 107.42302183687413 -1 1 1
5907 21 3 -0.1 91.9480785207588 83.90742373684688 105.4665706966595 -1 1 1
6119 21 6 0.1 92.81047658588633 83.96292140731143 104.85101082831072 -1 1 1
4146 15 7 -0.15 89.84015102913304 88.34747575554161 108.66203207311243 1 -1 1
4168 15 9 0.3 90.31422720608008 86.71102520360982 108.28035378451376 1 -1 1
4147 15 7 -0.15 91.5781712147688 86.85632861470093 109.53610551376386 1 -1 1
4145 15 2 0 90.63038303462962 88.82716367490897 109.63422325121749 1 -1 1
4144 15 2 0 91.5768738205726 88.07739868585381 110.10700730477731 1 -1 1
4160 15 3 -0.1 92.43114181668079 85.87647455311411 109.99699467470091 1 -1 1
4243 15 3 0 94.81724818788214 88.06770288316407 105.06950346933482 1 -1 1
4242 15 3 -0.1 93.66270552431605 88.37443630313498 105.73858059819989 1 -1 1
4244 15 6 0.1 93.61873297292207 88.07858971608778 106.80419348146235 1 -1 1
4231 15 3 0 94.94860391135175 88.28793443116831 103.72204046982822 1 -1 1
4288 15 1 -0.3 90.32363901372406 88.72281278335066 105.63574276899892 1 -1 1
5910 21 6 0.1 91.81539745467362 82.49595233478735 109.1413917100632 -1 1 1
4224 15 1 -0.1782 95.09302279141106 86.11575160422272 106.21430573199999 1 -1 1
4213 15 6 0.1 95.84352375385498 85.23341580094922 103.99101063042684 1 -1 1
4375 15 6 0.1 94.02850874707059 84.45538631657762 108.69857667649683 1 -1 1
4226 15 5 -0.05 95.75954967220326 87.36402039805158 106.019552362903 1 -1 1
4203 15 3 0.0282 95.99513961475847 85.1255175945032 106.09646611882258 1 -1 1
4372 15 5 -0.2 94.87454638814069 84.06980111077227 109.32201468368442 1 -1 1
4255 15 6 0.1 96.75837610694099 87.4204315638768 103.27540153943961 1 -1 1
4253 15 3 -0.1 95.89868257223588 87.9278476273536 102.88908014357885 1 -1 1
4247 15 6 0.1 96.75417936919324 87.32642279667348 105.50645609152619 1 -1 1
4223 15 6 0.1 97.54723001465918 84.31473757312818 102.55938387486583 1 -1 1
4208 15 3 0 96.44367194274399 84.39974195532525 107.12345452621898 1 -1 1
4216 15 3 -0.1 97.81168439211658 83.7690808998156 103.43624187172347 1 -1 1
4205 15 3 0 97.33444073447262 83.89969246146718 104.67122590633534 1 -1 1
4207 15 3 0 97.43970502432715 83.46699994768919 106.94493226155987 1 -1 1
4206 15 3 0 97.92977602581382 83.29991566489082 105.68222259307583 1 -1 1
4254 15 3 -0.1 95.95497748668333 88.38652522962482 101.61804298565971 1 -1 1
6118 21 11 -0.3 92.74082752720135 84.6021521623556 102.19962190174829 -1 1 1
2817 10 6 0.1 94.35381802756457 82.5934587330332 102.1816893989103 0 1 0
4209 15 3 -0.1 98.12129887900977 82.88100614928507 107.95439821211258 1 -1 1
2811 10 3 0.01 94.92503149142254 82.28840132397319 101.37795012600672 0 1 0
5893 21 8 0.05 90.75966594996669 85.9437983683171 101.48490048142378 -1 1 1
6120 21 6 0.1 93.59669068807013 84.54662756439572 102.77947315738699 -1 1 1
2812 10 3 0.0282 93.69272309123006 80.37533367591824 101.3281521211625 0 1 0
2643 10 6 0.1 91.70944554818715 80.29119443559836 104.09942767115665 0 1 0
3922 14 6 0.1 89.48642522716203 80.54433355893838 105.02813992854246 0 2 -1
6122 21 6 0.1 92.28729968446916 83.59435271650148 102.26297031305396 -1 1 1
2642 10 5 0.06 92.3513978559951 79.82708158086373 103.34373878098219 0 1 0
2649 10 6 0.1 97.6754827651004 80.40647982745251 104.45205597401635 0 1 0
4202 15 3 -0.1 98.8009448365903 82.89423871274839 103.19394589308806 1 -1 1
2919 10 6 0.1 95.34581298778889 80.75292586005398 103.429679908689 0 1 0
3923 14 6 0.1 90.88897168814319 80.11938108602871 106.89698369210632 0 2 -1
2918 10 3 -0.1 95.54993242334243 80.01216865964285 104.20223495593423 0 1 0
2648 10 3 -0.1 96.83034931333086 79.84177783958596 104.77712574626054 0 1 0
3918 14 3 -0.1 89.82459432065076 79.85757914677882 106.94570025280146 0 2 -1
2810 10 3 0 94.68237458237715 81.09053792772802 100.81545045218813 0 1 0
2634 10 2 0.14 94.55332807920139 79.24224945123687 104.6523214858484 0 1 0
2898 10 6 0.1 91.67518137243732 79.19591174206336 102.70809344011286 0 1 0
3919 14 3 0 89.33559355723393 79.26043322256595 108.0154139892262 0 2 -1
4340 15 6 0.1 99.0279665634901 82.67451997898308 102.17760460430443 1 -1 1
2862 10 3 -0.1 98.1816031922725 79.0440910716825 106.53449000614192 0 1 0
2635 10 3 0 97.01873695551983 79.09058699472955 105.8642622073721 0 1 0
2641 10 4 -0.39 93.27765344943701 78.99926399670473 104.11840173082709 0 1 0
2331 8 6 0.1 98.73181890017686 84.93329344765667 109.90909220236873 1 -1 1
4212 15 3 0 99.07584408041548 82.57825435479243 105.46195426248025 1 -1 1
2813 10 3 -0.1 93.51063302555426 79.13995439238668 100.74367386751248 0 1 0
6123 21 6 0.1 93.16059490638045 84.90725667973433 101.21853400247497 -1 1 1
2330 8 6 0.1 97.46116641528832 86.31432928011205 110.47630928619337 1 -1 1
4115 15 3 0 94.73141030457076 84.30437592233191 110.80910288253 1 -1 1
4225 15 6 0.1 99.3099873018332 85.33184671022349 101.0288289280357 1 -1 1
2103 8 7 -0.15 97.13350379897922 88.3860931982852 110.74167529792314 1 -1 1
3929 14 6 0.1 91.19230189599982 79.36475044224409 108.955035831495 0 2 -1
4230 15 3 0 93.95763740323275 89.0676799240876 103.18177938552809 1 -1 1
2124 8 9 0.3 96.19666363246475 88.850805680402 109.31180113430167 1 -1 1
4232 15 3 0 94.95925371339042 89.07934339402945 101.0910454183105 1 -1 1
4210 15 3 -0.1 99.23827662773519 82.26058571274737 107.75248473993307 1 -1 1
5891 21 1 -0.3 91.36146544260626 87.08959293865473 100.82167051157508 -1 1 1
2180 8 1 -0.1782 99.32463735103542 87.16753005868544 107.18126533983741 1 -1 1
4321 15 6 0.1 91.89368267607284 89.11125111822635 107.0189008337603 1 -1 1
3838 14 6 0.1 91.00793847194295 82.39276114250339 100.63088693276849 0 2 -1
4245 15 3 0 92.72524610460088 89.03475616614088 105.18290196465787 1 -1 1
2632 10 3 0 95.96530629377678 78.42493692242577 106.34752039670138 0 1 0
5919 21 6 0.1 90.59291909949562 85.03495616056165 100.87264150689583 -1 1 1
3836 14 3 -0.1 89.93568334936606 82.28584708015717 100.63513876227684 0 2 -1
3905 14 3 0 89.76324508920116 78.38092468490518 110.03599064715382 0 2 -1
2209 8 3 -0.1 99.49940807188136 88.94914206267912 104.00758228204116 1 -1 1
2819 10 6 0.1 92.64149634580656 78.58188706137148 100.94006396706891 0 1 0
2264 8 6 0.1 99.84912552419812 87.05188014661547 109.56844272764118 1 -1 1
5887 21 3 -0.1 89.95177651281097 82.12056702068502 110.54862956684076 -1 1 1
470 2 4 -0.22 99.60190167223884 78.9148691006271 100.29006856072587 0 1 0
4215 15 6 0.1 99.69794222802125 81.80373486785301 108.58613920265891 1 -1 1
4211 15 3 0 99.78523130833999 82.20312599888928 106.5406202155352 1 -1 1
2806 10 4 -0.22 95.77303191296951 83.05765903379415 100.92428361907812 0 1 0
2633 10 2 0 94.83201150436705 78.52593047593373 105.7036596156123 0 1 0
2182 8 5 -0.05 99.93751211693015 88.46594213949012 106.88038658072078 1 -1 1
4185 15 6 0.1 97.38778694128513 86.36113283192101 100.03477848602175 1 -1 1
2169 8 6 0.1 99.96095011277266 85.97202359147676 104.90639437232448 1 -1 1
2212 8 6 0.1 99.81891627384249 88.60738052348418 101.98884595171697 1 -1 1
4303 15 6 0.1 87.95013424390112 89.34659964803834 102.97226379769899 1 -1 1
4162 15 3 0 89.13682139295354 89.22702800390698 107.83258568293056 1 -1 1
5014 18 5 -0.2 82.75155662157754 99.64248667077345 109.44538706918668 1 -1 0
4315 15 5 -0.2 88.14435367489922 89.76714043430438 105.42273763632377 1 -1 1
4299 15 5 -0.2 88.81737198033089 89.96786088508728 102.99803288390005 1 -1 1
4316 15 6 0.1 87.50483066659733 90.36582697651978 106.00337729636263 1 -1 1
4300 15 6 0.1 87.95739067453609 90.46218862744293 101.21866153986468 1 -1 1
5031 18 3 -0.1 84.62826672137565 90.44503962960513 109.92688719444075 1 -1 0
5243 18 6 0.1 83.77509797822408 90.68807652442213 109.28388813402682 1 -1 0
4094 15 2 0.14 85.26350495525774 94.43445845574446 101.59256925087345 1 -1 1
6356 22 1 -0.3 79.6733229366376 95.31802666017346 101.04506517418818 0 0 0
6407 22 6 0.1 80.47855302853296 96.96194697304335 102.00882037461814 0 0 0
4104 15 3 0 87.51499066604612 91.84664168849031 102.76075481740132 1 -1 1
531 2 6 0.1 85.90859651318911 98.89116877927667 101.57961538326752 0 0 0
5242 18 11 -0.3 82.77786004306168 93.42241300221436 109.09937177147613 1 -1 0
6780 24 3 0 79.11363838397384 98.97762698977141 104.5955801025051 1 0 0
5245 18 6 0.1 84.92017847132414 93.81452608130022 108.5788496637796 1 -1 0
5202 18 8 -0.1 84.26148188963366 93.69068125193907 109.45929125131644 1 -1 0
5238 18 6 0.1 82.13799736852593 96.98339832012866 109.16331725067323 1 -1 0
5231 18 5 -0.05 83.13253465953571 97.17568710968422 109.55671474967224 1 -1 0
5015 18 1 -0.3 84.12634733525367 96.0800598217096 109.24019620192323 1 -1 0
5170 18 8 0.05 83.71083225079279 98.45646985415985 109.01585616641485 1 -1 0
5172 18 6 0.1 83.67471197123103 98.41722643420714 107.94416380504306 1 -1 0
4377 15 6 0.1 83.21990317940802 98.33147250739086 103.33380237065967 1 -1 1
4095 15 3 0 84.3587183822469 96.6065547646499 102.98766365423249 1 -1 1
4322 15 3 -0.1 83.93254855523008 97.64241506034227 103.74493102502328 1 -1 1
4376 15 6 0.1 84.37741297633168 98.66862220793357 105.56972193878417 1 -1 1
4096 15 3 -0.1 84.57119714413734 97.84811806885168 104.90758472447462 1 -1 1
4092 15 3 0 85.16699386351299 95.6663118934022 103.58648054446493 1 -1 1
4093 15 2 0 85.49697025170173 94.6122423434955 102.89765413626328 1 -1 1
4097 15 3 0 85.48918861982963 96.98489908373715 105.4138360972642 1 -1 1
4100 15 3 0 85.81175676325209 95.89825899453196 104.70396491062391 1 -1 1
4090 15 2 0 86.42581720751551 93.80369087091157 103.30643963683912 1 -1 1
4107 15 2 0.14 86.70615873958722 92.93178700009274 102.33674096111305 1 -1 1
4360 15 3 -0.1 86.08260713451746 97.08808850750319 106.65966392243568 1 -1 1
4099 15 3 0 86.66192573837697 94.99489701610996 105.19426155901664 1 -1 1
6787 24 6 0.1 79.5245197836015 97.0404981876706 105.4265609031782 1 0 0
6782 24 3 -0.1 78.80225691333239 97.70188776349337 104.93372638174029 1 0 0
4365 15 6 0.1 85.8154649671926 97.96446798839503 107.26208705061109 1 -1 1
4091 15 3 0 86.99722003893466 93.9626445382047 104.44292798120733 1 -1 1
4328 15 3 0 86.99470569198448 96.1915743909979 107.11380681956268 1 -1 1
4140 15 6 0.1 86.98102527536281 96.38327339466845 109.31420106539123 1 -1 1
4296 15 6 0.1 87.5143030598883 94.22501083471383 108.86653291346632 1 -1 1
4098 15 3 0 87.31270501670917 95.14903257280399 106.32009670059395 1 -1 1
5017 18 8 0.05 84.16394044941383 95.02198926583547 110.21105786342119 1 -1 0
5246 18 6 0.1 82.31800497362288 94.36791127144555 108.79219533782108 1 -1 0
5244 18 6 0.1 82.09719475955399 93.05068459194476 109.88569403027806 1 -1 0
4108 15 3 -0.1 84.07052404648253 96.41463262657871 101.67032632523734 1 -1 1
4138 15 5 -0.2 87.71889635651496 96.22532116417659 108.48881835864957 1 -1 1
4105 15 3 0 87.84114317399386 93.00517930466258 104.82511212485066 1 -1 1
5247 18 6 0.1 82.68572846043413 92.89356361450707 108.1457695049706 1 -1 0
4109 15 6 0.1 83.50843110768722 97.09234356457497 101.10024873813725 1 -1 1
4101 15 4 -0.39 85.93500887863955 93.22105098784961 101.10895019778252 1 -1 1
5019 18 2 0 85.02435242552437 92.78685617891605 110.42552680726843 1 -1 0
2233 8 6 0.1 87.48051096319126 96.35226465947815 100.97030397421099 1 -1 1
4106 15 2 0 87.93054424380165 91.90589074847499 104.01287956107944 1 -1 1
6336 22 5 -0.05 80.18369497170498 96.62780780279634 100.99318264343913 0 0 0
4289 15 3 0.0282 88.25774568140693 94.26536538977429 106.63256135623628 1 -1 1
4378 15 3 -0.1 84.59824781778966 95.37499217088559 100.95675197287927 1 -1 1
4294 15 8 0.05 88.39518688543538 94.8729408620278 108.73904828878852 1 -1 1
4297 15 8 -0.1 88.47315102752964 90.99979301561498 101.99941329417842 1 -1 1
4290 15 3 -0.1 88.52437261453846 93.18526344557122 105.92110351787079 1 -1 1
2335 8 6 0.1 88.41212600143453 98.0230230976645 103.87889022889593 1 -1 1
4298 15 8 -0.1 88.74691143808931 90.70604606551088 104.35575401495805 1 -1 1
2065 8 6 0.1 87.85048802036049 99.52254068940921 105.50474897399789 1 -1 1
2064 8 3 -0.1 88.71579239636735 98.98939964487154 105.67095388374946 1 -1 1
4361 15 6 0.1 88.57791625139849 96.95215364669755 108.60478050671595 1 -1 1
5032 18 3 0 85.19138769411003 91.41199109894774 110.62061186147227 1 -1 0
5171 18 1 -0.1782 84.97052920612829 98.58051911137822 109.67489937060853 1 -1 0
5165 18 3 0.0282 85.26870722588585 99.54247943370288 110.6176343504529 1 -1 0
5237 18 6 0.1 82.06431475916118 99.27481058090547 110.16639398861108 1 -1 0
2334 8 3 -0.1 89.05564444939125 98.06546634338756 104.74977387191826 1 -1 1
6786 24 6 0.1 80.92303153378504 98.91660501702243 105.58213611580109 1 0 0
4103 15 6 0.1 84.4889107048921 91.72115995157331 100.87032505204684 1 -1 1
5232 18 6 0.1 83.10692600756454 97.24235115212883 110.64176925326201 1 -1 0
4163 15 6 0.1 88.52520273053776 91.29928583057287 107.7214100273028 1 -1 1
4139 15 1 -0.3 89.0576536599168 93.19801056533106 110.25849846763916 1 -1 1
5043 18 6 0.1 83.21898083196473 94.97949775145685 110.73420623962058 1 -1 0
4295 15 1 -0.1782 89.15448732947458 94.60074113375848 107.56527059753975 1 -1 1
6234 22 8 -0.1 79.00861313136795 97.55222556470093 100.56515605890408 0 0 0
4362 15 6 0.1 89.08395242495423 95.16396728811017 110.75187953566186 1 -1 1
6389 22 6 0.1 81.16324022739518 99.36790627369248 100.35986485969576 0 0 0
6781 24 3 -0.1 80.22686351235266 99.52212233236162 105.01561741045835 1 0 0
6235 22 6 0.1 78.52119569397546 97.9806600257122 101.48458075609022 0 0 0
4161 15 3 -0.1 88.99266603098704 90.48035315203245 108.29722377624908 1 -1 1
4102 15 5 0.06 85.32049295468481 92.13959605185632 100.22882236079072 1 -1 1
6337 22 6 0.1 80.99584637387464 96.74571484794264 100.2547029495833 0 0 0
2278 8 3 -0.1 89.11967947203215 99.97183338998356 107.81312958686509 1 -1 1
1741 6 6 0.1 78.49579103786823 97.21104605165598 110.1607042245916 1 -1 -1
1511 6 1 -0.3 79.54555486966524 99.38404661167807 110.56602131565795 1 -1 -1
6387 22 5 -0.2 80.17723293533011 99.848585029006 100.18646963162462 0 0 0
4358 15 6 0.1 86.03829076841483 91.33150914072657 100.01403098682746 1 -1 1
426 2 3 -0.1 85.96041637120912 99.8624390446663 101.01669239379622 0 0 0
4331 15 6 0.1 88.65962006863543 93.20469360349945 100.23857450676817 1 -1 1
2227 8 3 0.01 87.89156088051459 96.67728643397285 100.02723154726164 1 -1 1
5016 18 6 0.1 82.12489505075285 99.97868887106723 108.60707283795331 1 -1 0
4237 15 2 0.14 91.777529558483 91.06409290334054 100.04164785788159 1 -1 1
972 4 3 0 94.3511178242028 99.78174517616299 100.42680510285918 0 -1 -1
4302 15 6 0.1 89.71533545005019 89.35708743503069 102.81881571351792 1 -1 1
891 4 6 0.1 99.75517974974558 90.05998589214346 110.26420519926829 0 -1 -1
1071 4 2 0 99.33298570113197 97.77731042577639 110.72070444638322 0 -1 -1
982 4 3 -0.1 90.60409317199775 99.86694162039218 101.88429967698508 0 -1 -1
4355 15 5 -0.05 89.27862855673804 94.54179145058902 109.85516372724827 1 -1 1
2051 8 3 0 89.43745002294496 99.12763998379148 106.84691844855496 1 -1 1
1047 4 8 0.05 99.91934710781598 97.42530174711212 109.37782934666917 0 -1 -1
4248 15 5 -0.05 91.52105279267585 89.42508605168555 106.03345475709529 1 -1 1
2210 8 3 -0.1 99.4343356012553 89.29726252858383 102.72978480874829 1 -1 1
958 4 2 0 92.94942040722461 99.47288178766723 102.24322686747162 0 -1 -1
1120 4 6 0.1 90.3537691837574 99.42193147822634 102.83744219633826 0 -1 -1
4229 15 3 0 93.97217295770504 89.39428061234216 101.85734481407424 1 -1 1
4227 15 3 0 92.87963565283451 89.48941435265962 103.91268904648368 1 -1 1
904 4 3 0 95.02851550262633 99.74920881886894 105.92261441035642 0 -1 -1
4291 15 6 0.1 89.31797391585805 92.54149157392607 106.2269971963349 1 -1 1
2052 8 3 -0.1 89.73517525057474 99.93562927118087 109.02794669261988 1 -1 1
4301 15 6 0.1 89.69409660329836 91.10797800355331 104.62976551580283 1 -1 1
2199 8 3 0 98.9979524032163 89.43950853961937 106.32270715956419 1 -1 1
1021 4 3 0.0282 99.28709081002458 96.86729825645656 107.22850529157392 0 -1 -1
1140 4 5 -0.2 95.35001244284416 99.42143995512357 104.52767365425282 0 -1 -1
971 4 2 0 94.18575477937372 99.40117427733426 101.605991587681 0 -1 -1
4240 15 2 0 92.88965853331625 89.76469120090069 101.31879917537898 1 -1 1
2059 8 6 0.1 89.48753841231323 94.67092645596583 103.17481599498093 1 -1 1
4142 15 2 0 90.49875171823584 90.0515999052173 110.07505495240294 1 -1 1
2187 8 3 0 98.8430085773064 89.6178174020524 105.00173869951487 1 -1 1
1145 4 6 0.1 98.89724186833587 95.47223240812406 109.42825983296429 0 -1 -1
4228 15 3 -0.1 91.98065683190957 90.28872404660838 103.35796733087527 1 -1 1
2200 8 6 0.1 98.70914098672102 90.24696340802575 108.20951739904251 1 -1 1
4239 15 2 0.14 91.92769515195793 90.36104186590512 101.9952530939924 1 -1 1
4320 15 6 0.1 91.32672406570025 90.46825061479726 106.21816323093879 1 -1 1
2198 8 3 -0.1 98.49325211364462 90.32422472678621 107.14585694873423 1 -1 1
2102 8 7 -0.15 95.96756816087125 90.37050682200396 110.0016322301874 1 -1 1
1022 4 3 0.0282 98.84204387427424 97.24965059223463 105.9737031616234 0 -1 -1
4166 15 2 0 89.69094059865787 90.90462246747636 109.43104623700187 1 -1 1
4249 15 6 0.1 91.3999970564133 90.96169925380731 103.99965085680523 1 -1 1
2188 8 3 0 98.67165837668242 90.32217291125541 102.29829042718684 1 -1 1
2186 8 3 0 98.08187526947647 90.65597543007608 104.54942006327154 1 -1 1
2228 8 3 0.0282 90.04455038131991 96.54270265075677 100.80126993979022 1 -1 1
2121 8 6 0.1 95.31532206712815 90.847884697753 107.42591141630223 1 -1 1
4257 15 4 -0.39 90.95135757846552 91.04025053864916 101.17691550629577 1 -1 1
2191 8 3 0 97.59222088547077 91.76052832121088 100.69466592436626 1 -1 1
2185 8 3 0 97.87508335360886 90.84071836299701 103.20107231796747 1 -1 1
2194 8 3 0 95.76168725367268 93.94571730242063 100.74476735738284 1 -1 1
2273 8 6 0.1 93.16574091079656 91.49342125987344 107.36452174176941 1 -1 1
2118 8 3 0 95.25421976071047 91.48062527276952 109.50633231949442 1 -1 1
2277 8 6 0.1 97.77351139159273 92.21761880095426 108.74018633272038 1 -1 1
967 4 3 0 96.52075876326501 98.99412776977894 100.33151835912875 0 -1 -1
877 4 1 -0.1782 97.77911142875448 98.13904427715 105.96545365833572 0 -1 -1
4313 15 8 0.01 89.69328121656915 91.82541291091495 101.46479678298269 1 -1 1
2201 8 3 0 97.86360408539207 91.43262059782175 106.64981982722442 1 -1 1
2048 8 3 0 90.48614973269686 98.35586764781438 107.03518884028557 1 -1 1
2286 8 6 0.1 93.13882539434114 94.0015211660541 101.63549074378582 1 -1 1
2183 8 3 0 97.55230079697688 91.54837789752753 105.3632492341318 1 -1 1
2244 8 1 -0.3 96.03476288985031 92.73287494634855 107.73929311862935 1 -1 1
2192 8 2 0 96.77638987945988 92.05519647756262 101.69141567650763 1 -1 1
2050 8 2 0.14 90.07880925662279 97.29299556248826 104.94205788922861 1 -1 1
2053 8 3 0 90.72032838915143 99.02095364688302 109.23834837152862 1 -1 1
2204 8 5 -0.05 97.44801962988454 92.4368236708983 107.69837764639485 1 -1 1
2196 8 2 0 96.89460774250149 91.56534550695245 102.8531559244351 1 -1 1
2184 8 3 -0.1 96.62208008418585 92.40363622978157 104.87739250355153 1 -1 1
2205 8 6 0.1 96.48348253293044 93.33135453590735 105.40678543638155 1 -1 1
2120 8 8 0.05 95.13374946905223 91.75498475850812 108.04827548274129 1 -1 1
1075 4 5 -0.2 97.38810425444761 97.49629374123457 102.28470069465672 0 -1 -1
2195 8 2 0.14 96.13056362083749 92.26369785773406 103.69590355053369 1 -1 1
1168 4 6 0.1 96.84441947851168 96.78826405293219 102.98372005056787 0 -1 -1
913 4 6 0.1 96.21141163179394 98.08171261879643 109.39127574495771 0 -1 -1
1125 4 6 0.1 92.6670390737073 99.03909646767968 104.48240326861514 0 -1 -1
970 4 2 0 95.1042328860395 98.65192834509753 102.2139673325537 0 -1 -1
1141 4 6 0.1 96.40210119181722 99.04057552645413 104.48193540574775 0 -1 -1
2287 8 6 0.1 93.2124938762678 95.63392142355202 102.4892354047845 1 -1 1
2285 8 5 -0.2 93.86081600333561 94.74778392137051 102.11174389914044 1 -1 1
2058 8 5 0.06 90.1348021871155 95.50215216382419 102.97686543324986 1 -1 1
2314 8 6 0.1 90.93564105057031 94.97119153653958 102.52382382515802 1 -1 1
925 4 6 0.1 95.89966892323926 97.3059562613954 106.07000759610672 0 -1 -1
898 4 5 -0.05 96.4972306258495 97.90713904970865 106.7164604750705 0 -1 -1
907 4 3 0 95.38336142071914 99.60797207751813 108.22050599181793 0 -1 -1
2054 8 3 0 92.605234939912 97.1298018117763 109.52787407172349 1 -1 1
4314 15 6 0.1 89.91733035504788 92.71745157702324 102.20101755740215 1 -1 1
2258 8 6 0.1 93.97744238912362 91.90851589938947 104.81686245144428 1 -1 1
2272 8 6 0.1 93.24293906626455 92.91863860258101 108.4454845698644 1 -1 1
2259 8 6 0.1 92.4348768911825 92.31532487094177 105.50391834933009 1 -1 1
2057 8 4 -0.39 90.61534672635 96.11628076584041 104.28224771580457 1 -1 1
2056 8 3 0 91.03934770144231 98.21942039861392 108.21289714412022 1 -1 1
2049 8 2 0 90.75312583581307 97.48330414582384 106.05089875029945 1 -1 1
2046 8 2 0 91.6320112572088 96.59268423136865 106.20704298941894 1 -1 1
2047 8 3 0 92.3000245559518 96.45631981306077 107.3477426466549 1 -1 1
2055 8 3 0 92.00126973545251 97.22115941010874 108.37658367528765 1 -1 1
2063 8 2 0.14 91.67751552684581 95.80669654822307 105.15628736823416 1 -1 1
2253 8 8 -0.1 93.14405787659062 93.77226296380162 104.16603027253423 1 -1 1
2060 8 3 0 92.68000056694204 94.82738915671588 105.20078447978058 1 -1 1
2061 8 3 0 93.15762782338467 95.50697907758311 107.44189124190163 1 -1 1
2062 8 2 0 93.2258464054547 94.68477011718889 106.3899331351417 1 -1 1
2256 8 6 0.1 92.28770699848396 93.50550776449165 103.50615233318193 1 -1 1
2246 8 3 -0.1 93.95179526048666 95.52053407348399 108.49730820004842 1 -1 1
2271 8 5 -0.2 93.80227815343909 92.38945769293831 107.70461283243043 1 -1 1
2255 8 5 -0.2 93.41862196767381 92.72653111269726 105.20736913314765 1 -1 1
1124 4 6 0.1 92.53628576747536 97.71057430408979 103.3500861953556 0 -1 -1
1134 4 8 -0.1 94.62538717826351 98.36934213447738 103.65443173579902 0 -1 -1
1135 4 6 0.1 94.84066574608681 97.3345886374288 104.01450920249968 0 -1 -1
2213 8 4 -0.39 95.38449335090607 93.21584596978542 102.96889122021176 1 -1 1
2270 8 6 0.1 94.92945691347263 95.12171123989997 103.87882470631095 1 -1 1
2254 8 8 -0.1 93.8817841087257 93.35557893524476 106.45554040164382 1 -1 1
2257 8 6 0.1 94.80616796023413 93.81753699011908 106.40680847815824 1 -1 1
2269 8 8 0.01 94.44376861505282 94.24130074490381 103.36568617551326 1 -1 1
2247 8 6 0.1 94.73499397522747 94.799300056233 108.60978529112748 1 -1 1
4167 15 6 0.1 90.84125779519344 92.74292761631267 109.27197550322198 1 -1 1
2245 8 3 0.0282 93.67974857883148 96.30994166907553 109.51491055016317 1 -1 1
969 4 3 0 96.35971407213691 98.4497233454182 101.60302339743922 0 -1 -1
915 4 3 0 95.62740720334465 99.10379856534341 106.97388308900841 0 -1 -1
1123 4 5 -0.2 93.08072519119723 98.66220578125302 103.54288053503748 0 -1 -1
1074 4 6 0.1 96.59574378329245 97.19800520633797 107.59096295405769 0 -1 -1
4141 15 8 0.05 90.10564469977876 92.26477476121525 109.94129921929168 1 -1 1
4356 15 6 0.1 90.34522204567521 94.89581274378521 109.57352759962824 1 -1 1
2193 8 2 0.14 95.84254467250199 93.03595206661264 101.70595128530329 1 -1 1
2234 8 1 -0.1782 89.56013309250237 96.54933390998383 102.05745218749809 1 -1 1
2119 8 6 0.1 94.65946969106179 93.44818722678946 110.11214589067421 1 -1 1
2117 8 3 -0.1 95.22910095902151 92.56846858743535 110.27797507788237 1 -1 1
1113 4 6 0.1 97.72835116690389 96.7990020874598 101.51198312273412 0 -1 -1
2315 8 6 0.1 95.27261908588252 96.02274442240096 101.4007890135868 1 -1 1
2235 8 6 0.1 91.99152576903415 96.7234206426776 101.35806570663429 1 -1 1
906 4 3 -0.1 95.81402723751557 99.05269842464958 109.41005593114517 0 -1 -1
2274 8 8 -0.1 94.79748190488378 95.16709988205866 101.00884919967872 1 -1 1
2276 8 6 0.1 97.8856780291895 93.47142900121302 107.5189730246009 1 -1 1
1039 4 6 0.1 98.30482159213342 98.89434808007289 103.69859535289262 0 -1 -1
1038 4 5 -0.2 98.62182804074277 98.16842114875885 102.94129138987306 0 -1 -1
2316 8 3 -0.1 91.30386220669135 98.76818758229643 110.49178448797137 1 -1 1
2229 8 3 -0.1 91.37401384026371 96.58361760296688 100.56411750006968 1 -1 1
2197 8 3 0 98.62702251813097 90.88346265132797 101.00576540950155 1 -1 1
1040 4 1 -0.1782 99.00443195542857 97.66519010396726 108.26892377107359 0 -1 -1
1046 4 6 0.1 99.14795284821862 98.92674581301083 102.28750462314079 0 -1 -1
2284 8 3 0 92.27072793542484 97.86028169234032 110.5831548683553 1 -1 1
1023 4 3 0 99.4910930039328 96.66863386395346 104.85561064422616 0 -1 -1
1139 4 6 0.1 98.35093769194327 99.39636713032633 109.96388348260108 0 -1 -1
2251 8 1 -0.1782 94.3883027468201 96.17202605038514 110.65375597173377 1 -1 1
957 4 3 0 91.8686541942582 99.91622293360487 101.53668100177771 0 -1 -1
1029 4 3 0 99.53981665868731 97.09649826163971 103.55043310388542 0 -1 -1
1073 4 8 -0.1 99.89076878049323 95.88779826309265 109.70329226824406 0 -1 -1
4236 15 2 0 92.82642208501252 90.2373950508038 100.12012239632006 1 -1 1
1044 4 6 0.1 99.88264012823855 97.48955965677413 100.81932061891696 0 -1 -1
905 4 3 0.0282 95.69950191978404 99.6371707452886 110.62685663074276 0 -1 -1
4371 15 6 0.1 92.48062059089246 93.31232104475298 110.54302557122566 1 -1 1
1069 4 3 -0.1 98.42678610946152 98.68410701640809 110.80496451074572 0 -1 -1
1067 4 6 0.1 99.74534836620909 93.40977304228491 110.67457722484059 0 -1 -1
4329 15 5 -0.2 89.39145897312653 92.38247257064971 100.1069639905354 1 -1 1
5314 19 7 -0.15 86.3999772576945 84.4307024646463 121.3376727135354 1 -1 0
5974 21 3 -0.1 78.64887647491548 79.30267396401571 113.13743149397158 -1 1 1
5034 18 6 0.1 85.47996576357075 86.76653743105534 111.02220030754503 1 -1 0
5028 18 3 0 85.81002597374861 88.8325899474682 111.09922450451255 1 -1 0
5881 21 3 -0.1 87.70708419485236 81.9387204984856 110.82531597873276 -1 1 1
5029 18 3 -0.1 86.13650718092381 87.57418199766599 111.41242112747587 1 -1 0
5973 21 6 0.1 81.03971218266634 79.07912278034155 113.26145618252681 -1 1 1
5952 21 3 0 79.03862409068704 80.82272671094724 111.4506336402299 -1 1 1
5880 21 3 -0.1 88.92007886009094 81.76827705738252 111.3163845841519 -1 1 1
5379 19 3 0 80.90237855314788 84.57842150780984 111.08576644526676 1 -1 0
5967 21 6 0.1 83.41582127773512 79.4137459245318 112.36555134466468 -1 1 1
5963 21 3 0 81.62678269234799 80.22490944492117 111.5026968259091 -1 1 1
5950 21 3 -0.1 80.79221220780536 79.7458613241712 112.44478053371199 -1 1 1
5240 18 6 0.1 86.69101779940871 85.11943620418053 112.16816857652157 1 -1 0
5298 19 6 0.1 86.23735662215358 79.69068763705658 112.67340699422155 1 -1 0
1736 6 6 0.1 80.04852961759353 88.25542000340218 111.57770417219261 1 -1 -1
5378 19 3 -0.1 82.14317932496543 84.30882111273652 111.15375670003976 1 -1 0
5962 21 3 -0.1 82.96616844202121 79.99923059517855 111.53068123083402 -1 1 1
6071 21 6 0.1 86.93983250281329 81.47583497920193 111.35053234477056 -1 1 1
5297 19 3 -0.1 85.34123705211891 80.98708466400021 114.07565938982384 1 -1 0
5011 18 3 -0.1 87.14980740351372 85.96700610824787 112.70168117926474 1 -1 0
5024 18 3 0 86.97337130957065 87.27733665643119 112.40607136147224 1 -1 0
1502 6 6 0.1 81.84215022093157 87.06181197101922 112.29563738528879 1 -1 -1
5336 19 9 0.3 84.965189637273 84.09168628822403 120.34304471295977 1 -1 0
5416 19 5 -0.05 84.95679058917996 87.2397746285571 120.5975047054088 1 -1 0
5317 19 3 0 86.55798005188956 81.45253017340781 115.99548967204481 1 -1 0
5374 19 3 0 80.65320113619337 84.19558769562202 113.38707878017523 1 -1 0
5373 19 3 0 79.91989363838162 83.96664768363203 114.46645408163349 1 -1 0
5318 19 3 0 86.7437907788353 82.05430217444264 117.24239142346877 1 -1 0
5283 19 3 0 85.40000230125189 81.56258067208384 115.2343482990758 1 -1 0
5382 19 6 0.1 83.77587184552148 83.8852017144308 112.3225947640972 1 -1 0
5541 19 6 0.1 83.38149913087719 81.88016933292073 114.64382831319625 1 -1 0
5542 19 6 0.1 84.68325471238262 82.77457515882259 117.78379408414114 1 -1 0
1500 6 3 -0.1 81.84685651316386 88.08300991838868 112.55121374192065 1 -1 -1
5543 19 6 0.1 83.44500327015793 82.0627049009082 116.25999770441979 1 -1 0
5312 19 2 0 87.25095567924348 83.1903206643035 119.64778288920834 1 -1 0
1691 6 6 0.1 83.53271190850488 88.10753560561085 113.68824360641763 1 -1 -1
5315 19 7 -0.15 86.0169996203633 83.22122407056578 119.19875103459114 1 -1 0
5376 19 3 0 82.56834729263561 84.07733040833537 114.6845534755779 1 -1 0
5372 19 3 -0.1 80.49503462983735 83.92661296299217 115.698999686288 1 -1 0
5371 19 3 0.0282 81.82224569201668 84.12520265842467 115.78214495169149 1 -1 0
5392 19 1 -0.1782 82.25813005884913 84.84165709649673 116.84955877886745 1 -1 0
5475 19 5 -0.2 84.07446426994372 83.78125858230281 114.95502649590283 1 -1 0
5476 19 6 0.1 84.43274487616797 84.37608255236128 115.79957486997588 1 -1 0
5394 19 5 -0.05 81.83748328117584 86.2432719696004 116.73453438744644 1 -1 0
5414 19 6 0.1 81.97233541549447 86.59829142800614 115.70069677827843 1 -1 0
5413 19 3 0 83.84127918978669 87.72081550162365 119.6637550335448 1 -1 0
5423 19 6 0.1 80.4367352363739 88.43133518134005 116.4219497130449 1 -1 0
5399 19 3 0 81.86681423177467 88.56136783351948 117.97989834081255 1 -1 0
5415 19 6 0.1 80.78684922883282 86.27114267697685 116.89479199119477 1 -1 0
5411 19 3 0 82.40520693351216 87.29973723878138 117.79001140678845 1 -1 0
5410 19 3 -0.1 83.41320607414772 86.98964854607411 118.6137392690913 1 -1 0
5412 19 6 0.1 83.8299143872754 85.97042459502205 118.37362286806305 1 -1 0
5489 19 6 0.1 85.61594186251394 86.52196710305753 120.00547504197371 1 -1 0
1586 6 6 0.1 84.78898311281473 88.00789839524751 115.50036563734781 1 -1 -1
1581 6 3 -0.1 85.55029571020647 88.0961755751127 116.26913451629608 1 -1 -1
1582 6 3 -0.1 86.25207612731462 87.0182518886361 116.55722693544702 1 -1 -1
1587 6 6 0.1 86.10430515497049 86.12208422728618 115.91954283055631 1 -1 -1
5540 19 5 -0.2 84.07035283216078 82.30802121536465 115.39177661720571 1 -1 0
5477 19 6 0.1 84.7945692867739 84.07675598556906 114.09018977701407 1 -1 0
5328 19 3 -0.1 85.73027437336164 82.60713407614901 118.02707615398995 1 -1 0
5381 19 6 0.1 79.90433914457479 83.89943906212184 116.58271161701437 1 -1 0
1583 6 3 0 87.13340056711185 87.07726862305697 117.56977588869609 1 -1 -1
1584 6 3 0 87.24637075287202 88.14562871493287 118.33584521928464 1 -1 -1
5375 19 3 0 81.9930930028661 84.11210385991194 113.45440393516627 1 -1 0
5377 19 3 -0.1 82.72486778570844 84.15902058139098 112.32763671087804 1 -1 0
5380 19 3 0 80.1406908405569 84.45149421466284 112.17635816751019 1 -1 0
5487 19 6 0.1 84.52579422596268 81.21195937466442 113.40549811716858 1 -1 0
5316 19 3 0 87.63147634258503 80.78668247435107 115.49040680174264 1 -1 0
5025 18 3 0 87.68407115482742 88.20388886387478 113.0774962339477 1 -1 0
1593 6 6 0.1 88.01009908761607 85.3838570806089 116.90705221099222 1 -1 -1
1570 6 3 -0.1 88.04835351325904 86.1208869292876 117.6843956187 1 -1 -1
5319 19 3 0 87.98878447359073 81.92253665891805 117.8611734999123 1 -1 0
1571 6 3 0 88.12717760278704 88.14094955669648 119.36155344875309 1 -1 -1
5325 19 3 0 88.27328043843647 82.5445436300984 119.05029193819237 1 -1 0
5303 19 3 -0.1 87.48516093431832 80.13549148388566 114.29341458802995 1 -1 0
5296 19 3 -0.1 86.3096799807951 80.19770864627462 113.61475487175187 1 -1 0
5004 18 3 -0.1 87.96786825254506 85.60178421103038 113.65665128728892 1 -1 0
4991 18 3 0 88.7277312212534 87.81192160865702 113.86121833951051 1 -1 0
5488 19 6 0.1 85.71370428084737 87.99379699180648 120.71976153444955 1 -1 0
5006 18 6 0.1 88.09685919534041 84.59284516628372 113.84647522373314 1 -1 0
5949 21 3 0 79.4919412327901 79.96795496399544 112.38691172474822 -1 1 1
5532 19 6 0.1 88.36294418364494 79.61474261924869 113.83871484333955 1 -1 0
5321 19 3 -0.1 88.74103772493989 80.52475822649552 116.1800670468973 1 -1 0
5005 18 3 -0.1 88.75952903826914 86.53172740587941 114.23848572311564 1 -1 0
5320 19 3 0 88.96563756548798 81.12845157964163 117.34802159837007 1 -1 0
1501 6 3 -0.1 82.83097993155492 88.71273319943775 113.2652799975269 1 -1 -1
5313 19 2 0 87.43576892050507 83.74673075948327 120.82119113399732 1 -1 0
1569 6 3 0 89.07938838856019 86.23305839149556 118.49997405057861 1 -1 -1
5395 19 3 0 83.28903484542417 88.91628206119739 119.84149079904032 1 -1 0
5367 19 3 0 78.79944882633143 84.66906337545026 112.10884053147416 1 -1 0
5882 21 6 0.1 89.11779082804156 81.23737466618132 112.21843593773349 -1 1 1
1572 6 3 0 89.02955894264237 87.15921945004126 119.4359401253266 1 -1 -1
1507 6 3 -0.1 80.82229960900987 88.8556301327819 112.08801493650455 1 -1 -1
5421 19 3 -0.1 80.85399078488074 89.01733885436359 117.23300141277625 1 -1 0
5384 19 3 -0.1 78.56684171913113 84.02772789306233 114.31993678746495 1 -1 0
5310 19 2 0 88.59516251660193 83.72769198350805 121.4086382776982 1 -1 0
6079 21 6 0.1 78.99608969453506 78.56699200132302 113.89248101456452 -1 1 1
6697 23 6 0.1 96.99068961670599 78.77342106801109 112.4373180629467 -1 0 0
1819 7 3 -0.1 99.67025512490405 80.85579275650106 117.36334031032516 0 1 -2
4319 15 6 0.1 96.06809019115255 82.6186766133857 110.91928227369354 1 -1 1
4150 15 3 0 93.36165715924821 86.2763268311832 110.90904280339393 1 -1 1
2116 8 3 -0.1 97.74580795892498 87.218845701217 111.02925544573554 1 -1 1
5534 19 11 -0.3 92.14060552610376 83.0893057218158 121.5169088253497 1 -1 0
6692 23 6 0.1 99.29014855675159 79.68065300957703 111.50004357524499 -1 0 0
2031 7 6 0.1 99.60154269843825 80.3151276708258 116.45187181566976 0 1 -2
5539 19 6 0.1 92.43089674472586 82.04607812302994 121.43114907282043 1 -1 0
5195 18 6 0.1 89.52357914777737 86.2052942523682 114.87690088774343 1 -1 0
6116 21 6 0.1 90.86629057586609 81.98677952093077 111.02833789873921 -1 1 1
2114 8 6 0.1 99.57377192018195 86.68795944801175 115.81720770316869 1 -1 1
1806 7 2 0 98.09844748978793 78.73696126412503 119.84522807717903 0 1 -2
1814 7 3 0 99.67768684118184 83.1437530954113 120.83717188874239 0 1 -2
5326 19 6 0.1 89.53786105005294 79.97041529813403 115.62741340523752 1 -1 0
1815 7 3 0 99.671117953243 82.41662605928174 119.68440575767835 0 1 -2
4129 15 3 -0.1 95.55339670163791 83.4172713743141 111.46597722405272 1 -1 1
5324 19 3 0 89.42095682704591 82.30029527110717 119.7900484684115 1 -1 0
6474 23 5 -0.2 97.40768862085595 78.65361344346832 113.44021500859664 -1 0 0
4157 15 3 0 92.33485702320516 88.40521943850405 111.1008892124216 1 -1 1
1735 6 6 0.1 95.64368411492784 86.94184859643835 121.2540439971704 1 -1 -1
5536 19 6 0.1 92.33087103411692 83.57004785031236 120.50299132996724 1 -1 0
1562 6 8 -0.1 94.37605783010454 88.70746097706703 121.35045725602802 1 -1 -1
1807 7 2 0 98.64484472056868 79.1435033537748 118.65275548776452 0 1 -2
4149 15 3 0 94.25953302971513 85.42367533460823 111.42461557669105 1 -1 1
5095 18 6 0.1 99.56875000503331 86.77804840386462 119.88916002295613 1 -1 0
1820 7 3 0 99.16323789682446 80.41998205639135 118.50911307741649 0 1 -2
6691 23 5 -0.05 99.62745774539043 79.44459900642872 112.54493537376788 -1 0 0
2109 8 3 -0.1 99.27945842044055 86.81824577248737 114.8148567552548 1 -1 1
1821 7 3 0 99.0407830582972 81.26081038269771 119.58487335255532 0 1 -2
6476 23 6 0.1 97.33532020239284 79.57848989513376 113.95309833739884 -1 0 0
2108 8 3 0 98.69479191129442 87.97493332956617 114.4188411149517 1 -1 1
6698 23 6 0.1 99.48344087915973 80.39689113898254 113.20023530689626 -1 0 0
1809 7 2 0 97.91918089772899 79.6444308779044 120.77188685526947 0 1 -2
4668 16 6 0.1 94.70698308116164 80.3455650905534 120.48728128625515 0 2 -2
5327 19 6 0.1 90.90915787235045 80.3361901708732 117.65891921520483 1 -1 0
4151 15 3 0 93.21465388205323 87.47447335937291 111.5433374645327 1 -1 1
5203 18 6 0.1 97.67261223421706 85.6636627417348 118.81268548109463 1 -1 0
4128 15 3 -0.1 95.74852859748582 83.54210660085123 112.82125004249315 1 -1 1
5323 19 3 -0.1 90.28831693974244 81.44849884520477 119.26633927611057 1 -1 0
4130 15 6 0.1 96.46368952884465 82.89638402094252 113.32910653579847 1 -1 1
4148 15 3 0 94.77655506131511 85.6829328758928 112.61456105352755 1 -1 1
5098 18 3 -0.1 97.75764476496099 86.77616639086958 118.82425498563032 1 -1 0
4135 15 3 -0.1 95.33175367609002 84.66392571566786 113.37818545094092 1 -1 1
5073 18 3 0 96.70093466922148 87.44738415103355 118.29670714344198 1 -1 0
5074 18 3 -0.1 95.59250999687369 86.85243420009652 117.80578947833436 1 -1 0
5097 18 6 0.1 95.47142079365346 85.78323450443114 117.68112887465053 1 -1 0
4158 15 6 0.1 94.88712306656049 87.08054050357512 114.2604957229548 1 -1 1
4152 15 3 0 93.94613313355883 87.79933007957408 112.57555618217278 1 -1 1
4153 15 3 -0.1 94.6434185404168 86.88963442769179 113.19678392898658 1 -1 1
5248 18 5 -0.2 90.03440669814178 88.52130353584597 114.3301826909389 1 -1 0
5249 18 6 0.1 90.86069091138594 87.79065807364094 114.16138936616329 1 -1 0
5185 18 6 0.1 89.85173017532227 88.12893755417315 116.58861723034192 1 -1 0
5183 18 5 -0.2 90.0521727485905 88.94146624866185 115.81320166987524 1 -1 0
5091 18 6 0.1 93.47761144743754 85.90232689385081 116.70528175124437 1 -1 0
1699 6 6 0.1 90.18970258933662 84.76558014308392 117.56246758350733 1 -1 -1
1594 6 3 -0.1 90.14419815865288 85.50176392104711 118.32479342147474 1 -1 -1
1589 6 3 -0.1 91.19072960768625 85.74512913851623 119.09567303419766 1 -1 -1
5090 18 6 0.1 91.60755134151471 87.02142153124115 116.09181148198839 1 -1 0
5083 18 3 0 92.4445964507546 88.9527554318211 116.41526737973696 1 -1 0
5086 18 3 -0.1 93.53080977076304 86.96748180816212 116.71339415113297 1 -1 0
5085 18 3 -0.1 92.43082866166651 87.6492892757996 116.3523400770619 1 -1 0
1591 6 6 0.1 92.14467048287835 85.352028089632 118.67487086556406 1 -1 -1
1715 6 5 -0.2 92.63967163628713 87.04496897694395 120.42338968050078 1 -1 -1
5087 18 3 0 94.58798276786179 87.59565349396337 117.28138417073441 1 -1 0
1590 6 3 0 91.27776171583082 86.70658841732502 119.99856579163782 1 -1 -1
1573 6 3 -0.1 90.08778811142301 87.26599127290781 120.26990733236987 1 -1 -1
1716 6 6 0.1 93.39005179293093 86.91160237352231 119.62794949839956 1 -1 -1
5088 18 3 0 94.58257090258465 88.91571426015206 117.36872019799614 1 -1 0
4364 15 6 0.1 95.58426482846508 84.90955631076906 114.40278489298154 1 -1 1
1711 6 6 0.1 90.13251434429628 87.79821139302535 121.1473397468813 1 -1 -1
5535 19 6 0.1 91.19022709512163 81.0628805485822 119.7789827366941 1 -1 0
2107 8 3 0 98.22755756107722 88.12923010053869 113.14863709464521 1 -1 1
5322 19 3 -0.1 90.09850348448168 80.89113211057193 118.06274936459951 1 -1 0
2106 8 3 0 98.44553909593445 87.14151080728972 112.18276137803832 1 -1 1
1808 7 2 0 98.49481169559147 80.7728093437013 120.69754947009477 0 1 -2
5093 18 3 -0.1 98.80285773480313 87.34908854268227 119.42623339435059 1 -1 0
1592 6 8 -0.1 92.90236940030388 88.38437733458075 121.10089705282064 1 -1 -1
1717 6 6 0.1 92.85574198460715 86.33641736731447 121.22084559584006 1 -1 -1
2105 8 3 0 99.21376534368446 86.03449514950424 112.58111333049382 1 -1 1
2110 8 3 -0.1 98.42921813710059 88.92219432696453 115.32946117863085 1 -1 1
2115 8 6 0.1 98.75707635848343 88.76964318458612 116.38377503047043 1 -1 1
4154 15 3 -0.1 93.93196902245859 88.99898747814356 113.14709652571256 1 -1 1
4159 15 6 0.1 94.68207870853998 89.14638810358659 113.93387747448395 1 -1 1
5311 19 2 0 89.5967360221531 83.02941288508566 120.89577932522373 1 -1 0
5094 18 3 0 98.83818574729379 88.6960868508223 119.43948871051553 1 -1 0
5076 18 3 0 96.79875008916788 88.79559850251347 118.2517595557675 1 -1 0
4388 16 3 -0.1 94.1593194285857 79.506561891132 121.05198977031034 0 2 -2
2104 8 3 0 99.44688005347246 85.84751907899818 113.91869290832297 1 -1 1
1563 6 6 0.1 94.85638622402155 88.92460630006259 120.40988287418823 1 -1 -1
6701 23 6 0.1 95.37161177365832 78.62171019585627 115.22732568022788 -1 0 0
2071 8 3 0 99.67396677271272 85.03715569077436 111.70605279639163 1 -1 1
2034 7 6 0.1 99.97769399297178 78.44532431572003 116.14326284294334 0 1 -2
1535 6 6 0.1 81.73282036182638 99.70370242891642 112.61763521445772 1 -1 -1
5184 18 6 0.1 89.15845834156434 89.54975178971591 116.05706776296087 1 -1 0
1574 6 3 -0.1 88.18304517560253 89.27123338831765 120.04257491414114 1 -1 -1
1712 6 6 0.1 88.88337758513534 89.41627402394377 120.8771531499568 1 -1 -1
1579 6 3 0 85.74295517215148 89.26452376069928 116.97208468915186 1 -1 -1
1578 6 3 0 86.55833721972293 89.23063247170083 117.95766426214699 1 -1 -1
5398 19 3 0 82.31399993680854 89.31763177031903 118.98486087585951 1 -1 0
5026 18 3 0 87.50459635164715 89.49710052486866 112.67475541696555 1 -1 0
5293 19 6 0.1 79.95753314080076 98.29605908749713 121.4077913517857 1 -1 0
1526 6 3 -0.1 78.70029955927416 92.79627961841577 111.05530717231488 1 -1 -1
1698 6 8 -0.1 78.47838165708846 97.2304680941772 111.25782971675112 1 -1 -1
1539 6 6 0.1 78.64978992863367 99.08364929385259 112.53646192582926 1 -1 -1
5167 18 6 0.1 87.14119830822419 98.65570845953003 110.947247878448 1 -1 0
5288 19 2 0 79.31813686099751 99.97323347308472 118.73921719432353 1 -1 0
1527 6 3 -0.1 78.51143807414924 94.10327090176567 111.1204354259454 1 -1 -1
5284 19 3 0 78.42571483479315 97.77065689808435 117.59313248080353 1 -1 0
5396 19 3 -0.1 83.74661907533535 89.72799393386984 120.81687639852318 1 -1 0
1611 6 2 0.14 84.98588531828744 99.65926517854216 118.86859528778385 1 -1 -1
1608 6 2 0 86.47673425750067 99.6852082916559 120.49255116583645 1 -1 -1
5042 18 2 0 85.37954062441646 94.99423122634943 111.13283961374617 1 -1 0
5027 18 3 0 86.51711940429244 89.79434589606119 111.70510004065113 1 -1 0
1530 6 6 0.1 79.07841531127802 90.21849584551676 111.08134645333573 1 -1 -1
5018 18 2 0 85.69608061066808 93.66347149346907 111.18519612067476 1 -1 0
5420 19 1 -0.1782 82.0134657693166 96.16079371543483 121.0894751227934 1 -1 0
1681 6 6 0.1 83.23457646139664 89.45105745607408 115.86786838735715 1 -1 -1
1745 6 6 0.1 84.85166258908657 89.62577551170911 113.9886931770883 1 -1 -1
5422 19 3 -0.1 80.50535301357442 90.30762641629258 117.3073689544726 1 -1 0
5452 19 6 0.1 84.0145705112206 96.2212519616162 121.02929187615945 1 -1 0
1588 6 3 -0.1 87.49100048431399 90.32210547774667 119.73935971261969 1 -1 -1
1487 6 3 0 82.71772504934283 90.03608050718546 113.54469967973597 1 -1 -1
1577 6 3 0 86.75701604651465 90.36485453302132 118.62130445122526 1 -1 -1
1520 6 3 0 80.7626780592121 90.19846377208533 112.28059995179633 1 -1 -1
1580 6 3 0 85.06250529689454 90.38376414142016 116.59717967824916 1 -1 -1
1744 6 5 -0.2 84.08626260467034 90.3806050482534 114.16163693702896 1 -1 -1
5397 19 3 0 81.75147010754577 90.50451143326319 119.15619034183904 1 -1 0
5036 18 3 -0.1 88.00276657587025 90.46350440957643 113.4330781856157 1 -1 0
5033 18 3 0 86.1348382833977 91.05501509653709 111.52256930169993 1 -1 0
1679 6 5 -0.2 83.83481644142313 90.3826639835543 115.68656050036165 1 -1 -1
5424 19 6 0.1 79.94855134195804 90.73965251979341 116.50913080276185 1 -1 0
5401 19 3 0.0282 81.86505592349872 94.86523302151613 120.87058032762775 1 -1 0
1525 6 3 -0.1 79.74468063352407 90.79146777405903 111.70551682487016 1 -1 -1
1595 6 6 0.1 87.75010846392847 91.21697558290862 120.18462823590279 1 -1 -1
1521 6 3 0 81.73425291216866 90.842746900672 112.99412714585259 1 -1 -1
1680 6 6 0.1 83.16401521516633 91.21174610946518 116.02133501337568 1 -1 -1
5400 19 3 0 80.96393089213863 91.09328063451662 118.3077480628493 1 -1 0
5408 19 2 0 82.15497799765795 91.20771639163313 120.1554915718109 1 -1 0
1747 6 6 0.1 84.5976478127872 91.24720870892467 113.79574627301997 1 -1 -1
5166 18 3 -0.1 86.44314790967874 99.38192968115159 111.28553080458974 1 -1 0
1576 6 3 -0.1 86.34805930359006 91.51570472757308 118.07554281935032 1 -1 -1
5454 19 6 0.1 79.48059018856061 96.4167718288738 120.66871166697115 1 -1 0
5039 18 6 0.1 85.78357001065186 96.95969726829145 111.90940477286867 1 -1 0
1575 6 3 0.0282 85.41747893639592 91.59749025028842 117.09409016984134 1 -1 -1
5023 18 7 -0.15 87.74563822476455 91.74189082620242 113.02739730648447 1 -1 0
5519 19 6 0.1 82.50840617268769 98.54016264966897 120.5605332061061 1 -1 0
5037 18 3 -0.1 86.12026836308071 95.93707607692049 111.85999562974493 1 -1 0
5020 18 2 0 86.82618862528003 91.95191667850509 112.19592586481829 1 -1 0
5021 18 2 0 86.49667255910302 93.2556606406686 112.09032184556796 1 -1 0
1524 6 3 0 79.62090006428612 92.1107049487906 111.75329133932405 1 -1 -1
1528 6 3 0 79.44501087052068 94.79671073891247 111.82186552442514 1 -1 -1
1515 6 2 0 79.43537272257123 96.1466669442573 111.88693151297747 1 -1 -1
1522 6 3 0 81.6176545290375 92.23407745213079 113.05748071294353 1 -1 -1
1585 6 6 0.1 86.69006986275384 92.40893190848269 118.50136335996521 1 -1 -1
5404 19 2 0 81.86577070499501 92.45502647655177 120.3727970143598 1 -1 0
1523 6 3 0 80.5542147792367 92.80700706568913 112.38320125808693 1 -1 -1
5409 19 3 0 80.65342425599252 92.43709156817765 118.43467856734169 1 -1 0
5426 19 6 0.1 80.25497331813646 92.71428139332112 116.24235986305447 1 -1 0
1619 6 6 0.1 84.40663293664149 93.0177295562277 118.79159675630771 1 -1 -1
1746 6 6 0.1 83.30731449016577 92.70570487636972 114.39058794698492 1 -1 -1
1532 6 3 -0.1 82.59283917837105 92.97942255170747 113.64568259706186 1 -1 -1
1596 6 1 -0.1782 84.7916023369418 92.76116834988531 116.65223892996602 1 -1 -1
1513 6 8 0.05 79.19232978850958 98.58651051665228 111.70111589372391 1 -1 -1
1529 6 3 0 80.44935329023437 94.1194701786482 112.4007167410823 1 -1 -1
1514 6 2 0 80.40769959351563 96.76529114725533 112.4750647585264 1 -1 -1
1538 6 2 0 80.52840739809704 98.03304214499838 112.2483880431 1 -1 -1
1516 6 2 0 81.42985135450719 94.78612897106737 112.94378769066446 1 -1 -1
1517 6 2 0 81.42699523007248 96.07682502118108 112.90310553148626 1 -1 -1
1533 6 3 -0.1 81.64067840340182 98.68373570116877 112.743070125044 1 -1 -1
1618 6 6 0.1 83.06369383604263 93.20193494480941 117.63553529267372 1 -1 -1
1519 6 7 -0.15 82.48500341037366 94.29448357694284 113.51880711256831 1 -1 -1
1598 6 5 -0.05 84.11642284855947 93.42687648799858 117.76663090822905 1 -1 -1
5403 19 3 0 81.09292213747926 93.1447067151897 119.57946138140288 1 -1 0
5418 19 5 -0.2 79.93754790990758 93.09106124985733 117.22696440498368 1 -1 0
5295 19 3 0 79.05225448409895 97.63915813979243 118.87755245747083 1 -1 0
5287 19 3 0 79.32654787404113 98.86443582584798 119.48428855847695 1 -1 0
5278 19 5 -0.05 79.3866330678466 96.26554291581387 119.59362567884847 1 -1 0
5197 18 6 0.1 86.67444005914395 94.77187797076402 115.37910563303706 1 -1 0
1540 6 9 0.3 83.6064574367387 95.52943277217341 113.95616166331291 1 -1 -1
1518 6 7 -0.15 82.51365467642695 96.64776732280437 113.42061967210776 1 -1 -1
1534 6 3 0 82.57522540833862 98.07771542870017 113.5120442082133 1 -1 -1
1537 6 6 0.1 83.99732342310296 98.09009685043421 115.15694703097324 1 -1 -1
1660 6 1 -0.3 82.21078248364095 98.84420133835047 115.80501050673344 1 -1 -1
1536 6 8 0.05 83.23638365954027 98.74064496071902 114.7383313022838 1 -1 -1
1693 6 6 0.1 81.48924014997803 96.86228503184049 116.22670839994609 1 -1 -1
5521 19 6 0.1 79.02691198943401 95.77084265745017 116.90073758061125 1 -1 0
5419 19 6 0.1 80.25737540879062 94.12858964748455 117.2423810598538 1 -1 0
5402 19 3 0.0282 81.02153720518686 94.45874771760106 119.90013254008794 1 -1 0
5257 19 1 -0.1782 80.53906930716813 95.53172763479552 119.1013291883867 1 -1 0
1616 6 6 0.1 82.57169998781599 95.12888079580708 116.62744125829038 1 -1 -1
1620 6 5 -0.05 82.02649707135883 97.69928457235338 116.70479338936838 1 -1 -1
1692 6 6 0.1 81.46468654309399 98.05921421041668 117.54404096057243 1 -1 -1
1615 6 3 0 84.25932237432099 94.96080956244253 117.82943771005077 1 -1 -1
1625 6 3 -0.1 85.96532511018461 94.96273896394464 119.46421674119136 1 -1 -1
1603 6 3 0 85.13262489065265 95.63035756125134 118.64007274412168 1 -1 -1
1614 6 3 -0.1 83.30370232413215 95.69702229288987 117.23029554919053 1 -1 -1
1599 6 3 0 84.1283036906788 97.69931904683096 118.11521624983311 1 -1 -1
1600 6 3 -0.1 83.94093984309617 98.98123495893387 118.41862605621304 1 -1 -1
1617 6 3 0 83.2137565828354 97.05508839419707 117.38603061103754 1 -1 -1
1602 6 3 0 85.11529650577233 97.03239269023368 118.69739110480177 1 -1 -1
1612 6 2 0 85.97014754906814 99.00035975595384 119.50105924608579 1 -1 -1
1601 6 3 0 86.02330432383916 97.69920838039366 119.47894957552495 1 -1 -1
1604 6 3 0 86.7025799904735 96.98181877039084 120.39626230817365 1 -1 -1
5196 18 6 0.1 86.57118008141555 96.03373252196128 116.5572101559647 1 -1 0
1627 6 6 0.1 85.90832191353164 93.86314970766215 119.58765802279817 1 -1 -1
5164 18 1 -0.3 87.27968688078512 96.66903761384054 114.84709437924494 1 -1 0
5038 18 3 0 87.12109933225274 95.50784183089404 112.71755800520583 1 -1 0
5022 18 7 -0.15 87.1666107396198 94.09124876798018 112.83578504633265 1 -1 0
5124 18 5 -0.05 87.23593556689839 95.60969480463287 115.76498300732214 1 -1 0
1626 6 3 -0.1 86.67389596911715 95.63811772887675 120.38856494149937 1 -1 -1
5177 18 6 0.1 87.64650531648967 98.83764036219499 114.50808614103767 1 -1 0
5040 18 8 0.05 88.06074921513947 96.30750005599593 113.61024584578166 1 -1 0
5286 19 3 -0.1 79.97804167979247 99.09037305402111 120.73558623864997 1 -1 0
5125 18 6 0.1 87.97244060649852 98.0195296038523 116.70468535342707 1 -1 0
5120 18 6 0.1 88.276632138258 93.21037614728155 116.44303113132196 1 -1 0
5174 18 8 -0.1 88.3934379832465 98.97886969649126 113.71525784801048 1 -1 0
5121 18 3 0 88.52562365909323 95.34786820069003 116.62596700331906 1 -1 0
5044 18 9 0.3 88.23467071553279 93.1496485378464 113.79313376119624 1 -1 0
5118 18 3 -0.1 88.83234949350077 94.06414707569108 116.89491294386826 1 -1 0
5191 18 5 -0.2 88.76726022697534 97.61977891446708 113.10772067546942 1 -1 0
5250 18 6 0.1 88.42431336989063 90.33673631894399 114.39418022323386 1 -1 0
5192 18 6 0.1 88.82648549082501 97.69327262590467 112.04500570711822 1 -1 0
5041 18 6 0.1 88.83290914662969 95.57824096490418 113.7202717075833 1 -1 0
5104 18 3 -0.1 88.93841356274048 97.64911228676701 117.02645713718296 1 -1 0
1628 6 6 0.1 87.17030121276012 95.00040741756118 121.02776182534333 1 -1 -1
1621 6 6 0.1 82.94291484671828 99.38581666042955 118.13467964656544 1 -1 -1
5407 19 2 0.14 83.07381082539858 90.80033853786445 121.04203522661078 1 -1 0
5122 18 6 0.1 89.06932853278798 91.94781860336904 117.96375605785302 1 -1 0
2997 11 6 0.1 78.5656746319451 90.15720357687668 120.16460089567829 1 -1 0
1607 6 3 0 87.03306259440055 99.09779194093717 121.52754492201409 1 -1 -1
5405 19 2 0.14 82.55021883384053 92.79596106452613 121.41931503755134 1 -1 0
5449 19 3 -0.1 82.88747750896927 98.86752294135412 121.56870586874214 1 -1 0
1613 6 3 0 87.17222501835141 97.71448886822625 121.45908530609123 1 -1 -1
5417 19 6 0.1 84.68303439289555 89.6477535083623 121.24095224290542 1 -1 0
5522 19 6 0.1 78.42337621382943 96.56444556596551 115.72104486527286 1 -1 0
5305 19 6 0.1 78.54572902633222 95.53424177264992 119.54440226134204 1 -1 0
1055 4 3 0.01 99.83196992872395 93.11843232131562 116.377364495911 0 -1 -1
234 1 3 -0.1 99.9199255057525 99.50637301413245 116.30497406522991 0 -1 0
5112 18 2 0 91.30725740729162 99.16092015734186 118.87383331519445 1 -1 0
1063 4 3 0 99.84062913568576 94.99216518045088 113.40503278845912 0 -1 -1
1064 4 6 0.1 99.56345699942491 93.28053739890994 117.392569391979 0 -1 -1
5179 18 6 0.1 90.3372362194641 99.74613128971286 113.53588104095424 1 -1 0
2113 8 3 0 97.58144107495332 89.2689552903712 112.82055346063441 1 -1 1
4156 15 3 0 92.237913654224 89.61677748987971 111.67100092946404 1 -1 1
2100 8 2 0 97.12123815702826 89.39267267645302 111.6046987565328 1 -1 1
5251 18 6 0.1 90.40209527546627 89.37747702036428 113.73987977915077 1 -1 0
1050 4 3 0 99.32503131977847 96.1879844572337 113.81678914434787 0 -1 -1
5103 18 3 0 89.30541329822645 96.34107791196257 117.15792975509522 1 -1 0
1051 4 3 0 98.94950803954868 97.02820834268448 112.86915887312739 0 -1 -1
1597 6 6 0.1 89.81460910140518 91.81213981167582 120.80711829932812 1 -1 -1
1048 4 3 0 99.5155738618679 96.93756854865221 111.67743973852623 0 -1 -1
1683 6 6 0.1 91.10163801104919 89.76477406112188 120.51672478439161 1 -1 -1
2321 8 6 0.1 91.10759144479877 99.31433678927431 111.40690983356279 1 -1 1
5061 18 6 0.1 95.45351972432609 95.29918584872026 120.21111406723585 1 -1 0
5130 18 3 -0.1 92.58846978492944 95.47861323885799 119.40944754955535 1 -1 0
1682 6 5 -0.2 92.19863776080544 89.71282526449862 120.57172557898434 1 -1 -1
1056 4 3 0 99.73111803828256 94.15596792105171 115.54686167416997 0 -1 -1
5126 18 5 -0.2 93.67924424377229 97.55802117217746 121.13544987063273 1 -1 0
5084 18 3 0 91.36060127866759 89.67343182875089 116.16271999386274 1 -1 0
5075 18 3 0 95.72096208946283 89.58835245238967 117.80763161885051 1 -1 0
5082 18 3 0 93.53445781714157 89.62166885074154 116.8806177399411 1 -1 0
5077 18 3 -0.1 97.96470334301846 89.39247159727604 118.67886744772721 1 -1 0
5079 18 3 0.0282 91.39749108373843 91.01078514829952 116.12847247010464 1 -1 0
1547 6 3 -0.1 90.46948174040641 92.50968187497155 121.35212081614006 1 -1 -1
924 4 1 -0.0564 96.35805024322428 99.22330664147361 111.81821394375822 0 -1 -1
5101 18 6 0.1 96.25860222530035 93.15363156876063 120.48471953336116 1 -1 0
2327 8 6 0.1 95.45617511721261 93.79060681790357 115.57748989135835 1 -1 1
289 1 6 0.1 99.37210510684037 99.10245817060799 117.12856178634334 0 -1 0
2099 8 2 0 96.64663350884162 91.38091053021535 113.23439279299288 1 -1 1
5215 18 6 0.1 98.30116514243107 90.40541795930616 118.42728091988174 1 -1 0
5119 18 3 0 89.95209322299245 93.8118110505382 117.58442789104708 1 -1 0
5057 18 3 0 96.31875109366806 97.56361339729993 121.39529015469967 1 -1 0
4370 15 6 0.1 92.42433252593977 92.85283191840435 112.38783426776115 1 -1 1
2326 8 6 0.1 96.77718581151882 94.45534879156003 114.62560773051787 1 -1 1
5111 18 3 0 91.99325258193294 99.11533330136932 119.90397978429095 1 -1 0
5187 18 6 0.1 97.95585749891035 91.38689533842569 120.3280424172197 1 -1 0
4155 15 3 -0.1 92.95768947625761 89.91948913621162 112.80286141534398 1 -1 1
5089 18 6 0.1 92.52995381190536 92.709417846297 116.231062241871 1 -1 0
4369 15 6 0.1 90.32985643558412 91.950680967583 112.270663847814 1 -1 1
1068 4 3 -0.1 99.25271687775535 95.30135376084523 115.9959752467696 0 -1 -1
5102 18 5 -0.05 90.02189947217416 92.33265162281369 117.53769207446152 1 -1 0
2311 8 5 -0.05 94.49686226783945 95.67233293646633 112.94414443637132 1 -1 1
5100 18 1 -0.1782 90.20136759467545 91.75024962317379 116.21764284860578 1 -1 0
5193 18 6 0.1 89.85753127183064 97.5305861532617 113.32753839968916 1 -1 0
5217 18 6 0.1 99.44868267486262 91.99851275487825 119.66780479663555 1 -1 0
5116 18 2 0 90.85273086130613 98.09881624545132 118.20913050229395 1 -1 0
5117 18 3 0 92.54952182300615 97.87402749034818 120.11661570532853 1 -1 0
5107 18 3 0 90.73643763079406 94.70252749015579 118.13797029548556 1 -1 0
2323 8 6 0.1 97.55831107512775 90.81307851249701 115.68645054765508 1 -1 1
1713 6 6 0.1 92.65031333940534 89.98310344578738 119.58393318596369 1 -1 -1
2312 8 6 0.1 95.61550889671221 95.97524651468112 112.8962538206246 1 -1 1
2096 8 6 0.1 92.27154058924735 97.80016506888417 112.68262883649837 1 -1 1
5108 18 3 0 92.11956137156632 96.77954359329698 119.40150556851768 1 -1 0
5096 18 8 -0.1 99.80288183171538 90.44125385497327 121.1180714831528 1 -1 0
5131 18 6 0.1 92.26132583994088 93.44748960619474 118.90061524175611 1 -1 0
5132 18 6 0.1 93.4215608154705 95.15069826377461 119.98508276271721 1 -1 0
4367 15 6 0.1 92.7631926326219 90.86513584444806 113.31833181354321 1 -1 1
2112 8 3 0 97.3675745279884 90.24503078389145 113.6498878588083 1 -1 1
5123 18 6 0.1 90.70433186847204 91.81337158827267 118.25145128966106 1 -1 0
2325 8 6 0.1 94.96671502217693 92.024500264482 114.3745751983826 1 -1 1
1111 4 6 0.1 97.09410831381095 97.93782599795648 113.67383074665247 0 -1 -1
2097 8 8 0.05 95.52399818266886 93.43727610774214 112.69466015520678 1 -1 1
2324 8 6 0.1 96.97330801719457 92.97085058657905 115.69687080977704 1 -1 1
5081 18 3 0 93.60560792688143 90.94227568402617 116.83960204228917 1 -1 0
5080 18 3 -0.1 92.54803194619107 91.65950576163769 116.4075123012939 1 -1 0
1053 4 3 -0.1 98.94586181857836 96.26072283801999 115.09553070714813 0 -1 -1
4326 15 8 -0.1 90.87411242489318 91.98184561328793 111.25255243472395 1 -1 1
5056 18 3 -0.1 96.33422435618793 95.25768988439013 120.70608690590801 1 -1 0
2123 8 6 0.1 96.40384816966161 94.06242245166956 112.52102524966415 1 -1 1
2250 8 8 0.05 93.61368472820375 96.30208080366982 111.83931768287925 1 -1 1
5163 18 5 -0.2 95.07893930420795 98.0250878586433 120.58633887297768 1 -1 0
2318 8 6 0.1 94.13262097566252 95.92350923003411 113.9906987499073 1 -1 1
1126 4 6 0.1 98.95487336643944 95.47575426914186 117.03292368476662 0 -1 -1
1112 4 6 0.1 98.63121659752306 97.21298302373434 115.46651024038704 0 -1 -1
2101 8 2 0 96.50777762513553 90.49041322751451 111.189505470711 1 -1 1
4368 15 6 0.1 91.0770817193012 93.90630497401767 111.67663759575171 1 -1 1
4366 15 11 -0.3 91.84480192149091 93.15107560087213 111.46074502704593 1 -1 1
4143 15 2 0 91.30144492253298 90.48039437014995 111.0913151300183 1 -1 1
5092 18 3 -0.1 94.65370266527498 91.53729969059421 117.3350095843933 1 -1 0
5078 18 3 -0.1 95.7331118974426 90.91045736642171 117.84736090122436 1 -1 0
5133 18 4 -0.39 89.78217956106198 99.88546876012688 117.32478004515606 1 -1 0
5186 18 5 -0.2 99.03757210087451 91.63394123780478 120.6184523614177 1 -1 0
5051 18 3 -0.1 96.86611027195217 94.01162238978111 120.76061589866156 1 -1 0
5055 18 3 0 96.92056505264574 96.30949349939576 121.32923901845226 1 -1 0
5216 18 6 0.1 96.54248131225177 91.52068523574665 118.01800005601551 1 -1 0
3542 13 6 0.1 99.6299244111322 96.76074167024306 119.66442825147541 -2 0 0
5175 18 5 -0.2 89.62569277691875 99.55223617077739 114.30376600092322 1 -1 0
5134 18 6 0.1 93.82982135432556 96.58221179436251 121.5475521978211 1 -1 0
2094 8 5 -0.2 93.01502710204497 97.69815540175988 111.89386568567863 1 -1 1
5105 18 3 0 91.16160327520262 96.9432660920377 118.48079061511073 1 -1 0
5178 18 6 0.1 90.16947824438057 98.7664752205913 114.89560320075321 1 -1 0
2252 8 6 0.1 92.72878780305714 95.61059232336703 111.78787713997829 1 -1 1
5256 18 6 0.1 95.01867486575956 99.1125474946446 120.39996536337426 1 -1 0
5106 18 3 0 90.44831651554277 96.00917736674269 117.90752032453355 1 -1 0
5052 18 3 0 98.08409088419648 93.8839712470746 121.34770807192743 1 -1 0
1070 4 3 0.0282 97.5967457492698 98.62184599051949 111.84316024152187 0 -1 -1
5201 18 6 0.1 95.2425003632658 97.61751632447215 119.50068124618696 1 -1 0
2111 8 3 -0.1 97.77375850418262 90.08653582907723 114.94555515456358 1 -1 1
2122 8 2 0 95.56048370738672 92.47583043050491 111.56233395353043 1 -1 1
2317 8 6 0.1 93.7975806521862 98.38289559759329 112.06433715950169 1 -1 1
2322 8 11 -0.3 96.3190423521759 93.47911318397277 114.99538638516321 1 -1 1
1697 6 6 0.1 89.47997391644446 96.17876959809136 120.91642126592873 1 -1 -1
2098 8 2 0 96.30158046536644 91.45837047247201 111.9137303994514 1 -1 1
5115 18 2 0.14 89.80952298200923 98.50606321866096 117.46788580991316 1 -1 0
1678 6 6 0.1 94.38248129069079 91.29949344463415 120.80690000279526 1 -1 -1
1052 4 3 -0.1 97.85395623346206 97.8243927928557 112.85749825069652 0 -1 -1
5129 18 3 -0.1 91.9192694092288 94.43978053719128 118.79436992208466 1 -1 0
2095 8 1 -0.3 94.33891836703465 94.22298069341205 112.8666785325386 1 -1 1
2282 8 8 -0.1 95.81492635480558 92.54479793111231 113.92406203127464 1 -1 1
5099 18 6 0.1 94.61124505511718 92.62453917734807 117.42496894166642 1 -1 0
3764 13 9 0.3 99.52083943961092 99.74267770402496 119.75425232822843 -2 0 0
1057 4 3 0 99.94635164082192 93.97133465210189 114.24243524975677 0 -1 -1
1049 4 3 0 99.99023555649396 95.78756133652236 111.2349457969105 0 -1 -1
1548 6 3 0 91.72981111257067 92.10557750238695 121.56482688957001 1 -1 -1
1504 6 6 0.1 96.50810029071765 89.89045370623938 121.45596951697816 1 -1 -1
4413 16 7 -0.15 85.7990343592631 107.74739560060405 86.28651655891349 0 1 -1
4640 16 9 0.3 84.47938080819965 106.64276512143807 86.41500948295622 0 1 -1
4412 16 2 0 85.50424673890065 108.94507547690914 86.70780427731982 0 1 -1
4411 16 3 0 86.28728961957114 109.93904197339337 86.73324438774205 0 1 -1
4404 16 3 -0.1 82.30532993761506 107.89702306663112 87.65269414387133 0 1 -1
4415 16 7 -0.15 83.63245543592906 107.91428442968356 87.15226851690235 0 1 -1
4416 16 2 0 84.30773011782686 109.02651256422311 87.2324239909467 0 1 -1
4405 16 3 0 83.89002210029658 110.071994929633 87.86856659996818 0 1 -1
1635 6 3 0 86.47934676217368 106.52674736758124 81.04227760014385 1 -1 0
3049 11 3 -0.1 82.10477559880886 103.97252221345134 86.5403151926416 1 -1 1
3051 11 6 0.1 82.00961627118122 104.79430396565814 87.24932135193967 1 -1 1
1655 6 2 0 85.92088737528125 104.2988469131775 81.17156048826907 1 -1 0
1653 6 3 -0.1 86.4281207006953 104.1988848251683 82.37815752157913 1 -1 0
3050 11 3 0 81.96546365006444 104.13504483327092 85.22242685399166 1 -1 1
1632 6 3 0 85.83745965578677 105.4213672787721 80.54513705119642 1 -1 0
1634 6 3 0 86.34715634073682 107.70094466906474 80.337476833535 1 -1 0
3052 11 8 -0.1 80.2289409304699 105.68655163314295 83.98231847627544 1 -1 1
3175 11 5 -0.2 81.67685352999472 105.4976710391733 84.62804010174891 1 -1 1
3177 11 6 0.1 81.77525071908835 106.25462595918042 85.41147591992183 1 -1 1
4426 16 6 0.1 81.6569220830926 107.03772713600223 87.73875641909888 0 1 -1
3176 11 6 0.1 82.46869588454976 105.69373593111355 83.81607427430355 1 -1 1
3142 11 5 -0.2 80.04496724700498 104.67772709554728 82.75607850583123 1 -1 1
3022 11 8 -0.1 80.13634117095636 107.12049101589784 83.41191902539218 1 -1 1
1631 6 8 0.05 85.62366988570646 103.12722180235448 80.30014053901895 1 -1 0
1723 6 6 0.1 86.52723126970028 103.2022020379449 82.71556112358402 1 -1 0
3173 11 6 0.1 81.0037492971355 104.6336236071019 82.21329179733712 1 -1 1
3195 11 6 0.1 81.06269726954127 108.60436397692064 84.66447832729055 1 -1 1
3023 11 6 0.1 80.96998582080168 107.25668252192993 82.77765777617971 1 -1 1
3138 11 6 0.1 79.8275719117857 106.43583388646772 80.81822154334932 1 -1 1
3166 11 6 0.1 79.39626872674422 105.54698815524284 84.67819146715948 1 -1 1
4414 16 3 -0.1 86.98526106788083 107.50751309332598 85.71073675775013 0 1 -1
3124 11 5 -0.05 80.05489885183562 108.29505479972485 84.40700511748153 1 -1 1
3143 11 6 0.1 79.98281491939467 103.63683658112737 83.18551911343317 1 -1 1
1637 6 3 -0.1 86.89743611134847 108.83538384687657 80.73965745631966 1 -1 0
1656 6 6 0.1 84.59114771500592 102.71490237299696 80.5746105350516 1 -1 0
1633 6 3 0 85.33620855389938 105.35881352999203 79.27969037343016 1 -1 0
3171 11 6 0.1 82.35219368768043 103.14317359122502 83.40895126013237 1 -1 1
3033 11 3 -0.1 82.16253941893753 103.03683556734295 84.44691739085808 1 -1 1
4418 16 6 0.1 87.11261827582251 106.49402557802964 85.4584735120821 0 1 -1
1652 6 3 -0.1 86.79365481107709 110.02909153475208 80.04031287272132 1 -1 0
4410 16 3 -0.1 87.42683015599349 109.82473568334997 85.95860360769375 0 1 -1
1636 6 3 -0.1 87.14622458134706 106.3503133328497 82.19615749111632 1 -1 0
1654 6 3 0.0282 87.20522836958969 105.22427934916179 82.83268408442154 1 -1 0
3054 11 3 -0.1 82.37643137668694 102.77147245785983 87.1447732927875 1 -1 1
4406 16 3 -0.1 82.60228771148623 110.0806793379758 88.34214440144602 0 1 -1
1657 6 8 -0.1 85.61613914037392 103.82757754319685 78.93823620582435 1 -1 0
1647 6 3 0 85.85476878283004 107.65597503105859 79.07903565924566 1 -1 0
1696 6 6 0.1 87.51034213402488 108.82498333941092 81.61096055702718 1 -1 0
4409 16 3 0.0282 87.86411779168175 108.5814332921706 85.50186363618843 0 1 -1
3159 11 6 0.1 82.16365836417773 102.77095094096221 88.22731809210109 1 -1 1
1624 6 1 -0.1782 86.61170442655202 102.08182087307974 80.39447763713 1 -1 0
4403 16 3 -0.1 81.87744619471154 108.9979320054659 88.29007801685488 0 1 -1
1695 6 6 0.1 87.86068643278374 107.12781937940956 82.60284477699143 1 -1 0
3032 11 3 0 82.11072977042642 101.76505989683639 85.04349846801817 1 -1 1
3172 11 6 0.1 80.76498445059126 101.85109022023087 82.6432531228319 1 -1 1
5492 19 6 0.1 84.2939920882341 101.30401604122446 82.20154505710302 1 -1 1
1605 6 3 0.0282 86.52127235563478 101.1962766536197 79.30580857135588 1 -1 0
1508 6 1 -0.0564 88.3781282155864 105.09653155923304 83.48016492945106 1 -1 0
3029 11 3 0 82.41055110832214 101.69477764682657 86.394333433173 1 -1 1
5506 19 6 0.1 85.31079146989704 101.25094956585826 84.33748142928579 1 -1 1
5491 19 6 0.1 82.93516140714922 100.9655567793743 80.87978892276277 1 -1 1
4943 17 6 0.1 79.08432618309354 102.74385847017453 87.28622092737852 0 1 0
4960 17 6 0.1 88.25866271470639 104.5836891339757 88.04235276934126 0 1 0
4428 16 1 -0.0564 89.06542854131375 108.29158358441502 84.85296942179643 0 1 -1
1497 6 6 0.1 88.74998587272529 103.01365445380829 81.76815584618153 1 -1 0
5304 19 1 -0.0564 81.31481924830264 100.60698011398972 78.89547319955454 1 -1 1
4642 16 6 0.1 80.85576092619286 108.98165429615659 88.72716793866056 0 1 -1
4949 17 6 0.1 88.80994473167749 102.34425068861454 88.38613253041909 0 1 0
3034 11 3 -0.1 81.14209221556345 100.89425812968594 83.15383332488963 1 -1 1
3031 11 3 0 81.7398829832066 100.71832242302757 84.34981507866581 1 -1 1
3136 11 8 -0.1 78.8646623197183 106.34655876226616 81.37970108157677 1 -1 1
4417 16 6 0.1 88.00888052529766 110.70137179468804 85.74267641762378 0 1 -1
1640 6 3 0 86.16707881162372 109.94328473537257 78.90319253390133 1 -1 0
1646 6 3 0 85.34971839847627 106.52055367170983 78.57330311963358 1 -1 0
4680 17 3 -0.1 87.27787553523316 104.58737028465086 88.51927566169427 0 1 0
2964 11 6 0.1 79.62145388584804 109.03007418156699 81.71048275035346 1 -1 1
1729 6 6 0.1 86.67224127103789 103.80136053085361 78.52868848957564 1 -1 0
4961 17 6 0.1 86.7204279731243 106.65561136647148 88.62777289482108 0 1 0
1489 6 3 0.0282 88.91920677000022 103.81899089310262 83.66854307435933 1 -1 0
1658 6 6 0.1 89.06406047083517 101.48825262630368 80.49918705381072 1 -1 0
1490 6 3 -0.1 89.06332334342098 102.81770951114277 82.75711270673463 1 -1 0
5448 19 3 -0.1 85.25846146986859 100.36365517815506 83.7588070662885 1 -1 1
5433 19 3 -0.1 84.69431591289981 100.36177959676745 82.54767822967979 1 -1 1
3053 11 6 0.1 82.76607374538673 100.44320326200038 87.98657370454252 1 -1 1
3057 11 6 0.1 79.36220155068534 102.22480491098347 80.92191463798036 1 -1 1
3030 11 3 -0.1 82.40173510194269 100.48456772023786 86.97715498468258 1 -1 1
1482 6 5 -0.05 89.09128788513082 100.46978463918667 80.81808868152822 1 -1 0
3137 11 8 -0.1 78.82339075560381 104.9622239807891 81.91687697249185 1 -1 1
2963 11 5 -0.05 78.88926870003814 108.76471135169866 82.48464499948736 1 -1 1
3125 11 6 0.1 79.43824289256638 108.0910255286618 85.3531196639111 1 -1 1
4944 17 3 -0.1 87.78211116704134 102.28174602004822 88.76361808026674 0 1 0
4898 17 6 0.1 80.44130840913155 100.94479997823845 89.08017080382766 0 1 0
4906 17 3 -0.1 86.49330452269363 105.64416184902977 88.84812845956557 0 1 0
4681 17 3 0 86.92771563127508 103.33886182961515 88.89479208423455 0 1 0
4912 17 3 0 87.27042473426332 101.02464874136359 88.9432143583347 0 1 0
3024 11 8 -0.1 78.8581299090428 107.26188858500512 82.67869585214413 1 -1 1
3144 11 1 -0.3 79.37016834867306 109.31955581150073 83.74620170041239 1 -1 1
3007 11 3 -0.1 78.67769016425542 102.83935824707677 80.4051313375731 1 -1 1
1731 6 6 0.1 83.85777013057242 102.49426056885203 78.51301295961429 1 -1 0
1641 6 3 0 85.76837146767996 108.77941155382334 78.39915439252921 1 -1 0
4902 17 8 -0.1 78.36637487925262 102.9503868869656 88.13282448917 0 1 0
5200 18 6 0.1 89.11058903534952 108.9711677856296 78.4724639627226 1 -1 1
5432 19 3 -0.1 83.1508739580162 100.13131785138056 80.23998411759422 1 -1 1
5444 19 6 0.1 86.4850440484681 100.08310897270115 85.98212439531729 1 -1 1
1495 6 7 -0.15 91.02535956576678 100.51135661823561 85.98952575235607 1 -1 0
1498 6 6 0.1 89.46237470148658 104.4989956427303 85.68092945656335 1 -1 0
1494 6 3 -0.1 89.49412966918227 103.72227063266607 84.90107140988073 1 -1 0
4986 18 5 -0.05 93.56569957403399 101.58752858203096 78.68799556201988 1 -1 1
2613 9 6 0.1 98.97992259496947 109.70127203893666 82.2526322744061 -1 1 -1
1720 6 9 0.3 90.76106101040533 102.06258658082552 86.65962302168317 1 -1 0
5000 18 2 0 94.63115667426781 102.08861752298502 82.78575746144566 1 -1 1
4996 18 2 0 93.86108921913669 102.92594324849827 82.19012050482202 1 -1 1
4995 18 3 0 93.52525849426989 102.90962589430359 80.94150122779489 1 -1 1
4615 16 6 0.1 89.83920222344094 108.55139400525103 82.68614536416133 0 1 -1
4616 16 6 0.1 91.34776119049722 108.66674009993721 80.82449007140018 0 1 -1
4557 16 3 -0.1 91.62065103077096 109.62477611818643 80.58121402503608 0 1 -1
4556 16 3 -0.1 90.37111467955296 109.25153742183244 83.31978107502415 0 1 -1
4574 16 3 0.0282 89.97354673246028 109.2568981685429 84.59378357397424 0 1 -1
4573 16 3 -0.1 90.48688073844713 110.0935711309402 85.50276607134319 0 1 -1
4643 16 6 0.1 90.16283634599759 110.09854062919862 86.54028539124724 0 1 -1
5002 18 6 0.1 91.79017980789692 105.18082496250945 83.38372983342948 1 -1 1
4998 18 3 -0.1 92.41268398683205 104.65883133212499 82.61332059175753 1 -1 1
4555 16 3 0 91.19230365943199 110.31506214609111 82.90883780610402 0 1 -1
4554 16 3 0 91.54378874463012 110.56006420810556 81.6026460023791 0 1 -1
4997 18 7 -0.15 93.38928969605419 103.81132242911943 82.99134752761327 1 -1 1
1773 7 6 0.1 94.7893441388836 110.17783436895958 81.09890425921144 0 0 -1
1930 7 4 -0.22 93.92279784374566 109.91958460277439 86.94677513019985 0 0 -1
1931 7 3 0.01 93.03360717688363 110.13042818563983 87.84712568004345 0 0 -1
5224 18 9 0.3 93.97564097640313 103.62983400577389 84.57744346823382 1 -1 1
4993 18 3 0.0282 92.0928877218812 104.71920363868334 81.27906674038421 1 -1 1
5012 18 1 -0.0564 91.32483881301104 105.75619475202285 80.87980885682447 1 -1 1
4994 18 3 -0.1 92.8196650482559 103.9710931512322 80.42077565153718 1 -1 1
5227 18 6 0.1 90.22073101817008 103.43797401065778 80.04957231885173 1 -1 1
5158 18 3 0.0282 90.354246641736 105.57599952410817 79.8911064994983 1 -1 1
5157 18 3 -0.1 89.99255167708891 104.34998722854573 79.54520722937784 1 -1 1
1940 7 6 0.1 92.40345183201188 109.35002941522964 88.15763326626502 0 0 -1
4572 16 3 -0.1 91.98449118280372 109.96083233831537 79.32647770699501 0 1 -1
5001 18 6 0.1 92.77797180629057 104.16834424744754 79.32585209216462 1 -1 1
5199 18 6 0.1 90.39846267641865 107.52131501462156 79.37550338669483 1 -1 1
5140 18 3 -0.1 89.91020887358872 106.5955151801296 79.19531263987757 1 -1 1
1493 6 7 -0.15 90.09066422118057 102.48873966692045 85.11766427274004 1 -1 0
4999 18 7 -0.15 94.87474946680125 102.32977042216585 84.07686697034401 1 -1 1
5003 18 3 0 94.0983908566431 101.91270441882284 80.18877770650937 1 -1 1
1491 6 3 0 89.55646606540782 101.61704045421578 83.08286066822362 1 -1 0
4988 18 3 -0.1 95.62910892337037 101.47551056413495 84.8323260650467 1 -1 1
1492 6 2 0 90.05469264070754 101.46897297043814 84.27996325421665 1 -1 0
4989 18 3 0 95.21387879863795 101.18335690659993 82.11844486799747 1 -1 1
4992 18 3 0 94.94048542804165 101.01430394286062 80.81323223410197 1 -1 1
5010 18 6 0.1 95.75361090064075 101.60199151398389 85.89516270089759 1 -1 1
5213 18 6 0.1 97.9980098883104 101.08632686285412 80.75038516857849 1 -1 1
2624 9 6 0.1 99.18611479024052 109.07875647262685 79.88013121639885 -1 1 -1
5211 18 5 -0.2 98.14401502109264 100.54321774788743 79.7459131665271 1 -1 1
537 2 6 0.1 90.932395208066 107.21598061571444 88.63931144917476 0 0 0
2041 7 6 0.1 95.85580843824688 109.97746007925537 78.94661766139087 0 0 -1
2388 9 6 0.1 98.85765503342074 110.482727134068 84.86273249828409 -1 1 -1
1941 7 6 0.1 95.42197858253148 110.75298267734792 85.81657620798025 0 0 -1
1499 6 3 0 89.64879199967493 100.46113227980673 82.28985846422722 1 -1 0
4990 18 3 -0.1 96.1045597744006 100.38847626333786 82.81037713718541 1 -1 1
4987 18 3 -0.1 96.31838332450872 100.5591538886637 84.1338806888736 1 -1 1
2344 9 3 -0.1 99.58525090703728 110.10419074238341 79.74701433880607 -1 1 -1
1496 6 2 0 90.6016506032765 100.35244784447822 84.76901765672615 1 -1 0
2608 9 3 -0.1 99.29279301587859 110.66825133292018 81.9642793079682 -1 1 -1
4630 16 6 0.1 91.96501670197415 109.03712341434513 78.7336258351938 0 1 -1
5222 18 8 -0.1 96.82495730211784 100.03033770001758 79.14776204786624 1 -1 1
4965 18 1 -0.1782 92.79049959452821 100.41516720666493 78.52515712650484 1 -1 1
5212 18 6 0.1 98.57773893122763 101.27690764684765 79.03652692460167 1 -1 1
1509 6 6 0.1 89.88504107300082 100.08559495539829 80.20501777907457 1 -1 0
5159 18 2 0 89.38139118115109 104.11908219745641 78.4725318412868 1 -1 1
1445 5 6 0.1 99.95834308572226 102.03569250240812 83.41617649743284 -1 0 -1
1710 6 6 0.1 87.32375544920612 110.95654500176003 80.39308754145694 1 -1 0
4408 16 3 0 84.7735292878976 111.05890181452446 88.09528328366433 0 1 -1
4419 16 3 0 85.95641877141149 111.07265427494067 87.38867778966899 0 1 -1
4578 16 6 0.1 87.11973501465896 112.62759395866776 86.22455888091815 0 1 -1
4402 16 5 -0.05 86.69916255644517 112.46288299586311 87.24456171726847 0 1 -1
4381 16 1 -0.1782 87.73223915141935 112.85737717474413 88.18118640042056 0 1 -1
4429 16 6 0.1 86.0460307291711 113.31438200987004 87.08951674859203 0 1 -1
4527 16 3 0 88.27511412405204 115.28608876853178 88.28060910377015 0 1 -1
4526 16 3 0.0282 88.42147859872998 113.97227230096692 87.80096860600872 0 1 -1
4521 16 3 0 88.38209929746714 117.9810168067698 88.80650073957072 0 1 -1
4594 16 6 0.1 88.42170271003597 118.77708443159804 84.69037633048656 0 1 -1
4528 16 2 0 88.74900189832026 116.22732394987644 87.47110368548802 0 1 -1
4595 16 6 0.1 88.59778677345219 119.56851728987672 83.0458988371745 0 1 -1
4532 16 2 0 88.83728623642061 117.51096565732064 87.75619997286731 0 1 -1
4522 16 3 0 88.53985272974923 119.31332644136668 89.0449187628704 0 1 -1
4645 16 6 0.1 84.22038451630786 113.13327240189363 88.85663466887463 0 1 -1
4591 16 5 -0.2 89.14982639942676 119.12412462259573 83.91734211005371 0 1 -1
4609 16 6 0.1 87.96862943231527 121.52068258925924 84.00239963717536 0 1 -1
4641 16 6 0.1 82.35740145151546 110.98181847926756 88.92645882998556 0 1 -1
1648 6 6 0.1 86.23950586394648 112.058586746109 78.52900791934354 1 -1 0
2346 9 3 0 99.78295884942459 112.80907282285156 82.64132716243743 -1 1 -1
2569 9 6 0.1 99.76780046677678 118.35145845191299 86.28897479475131 -1 1 -1
1984 7 6 0.1 99.87552229587791 121.39125936505307 82.23338193349629 0 0 -1
1986 7 3 -0.1 96.23116238668128 111.0002514702642 78.99160842635168 0 0 -1
4560 16 3 0 92.28726856984815 111.19008731991366 78.95431671575638 0 1 -1
1935 7 3 0.01 94.59700693658372 110.91025948351833 86.51662687515788 0 0 -1
1772 7 3 -0.1 95.3298653440356 111.10506711860849 81.16461589906613 0 0 -1
4575 16 2 0 90.94670764102678 111.20005736187854 84.97933712433371 0 1 -1
4525 16 3 0.0282 89.3621855878248 113.79782706721677 86.80756576450045 0 1 -1
2542 9 8 0.05 99.5995398899299 112.53102329221073 85.33739408513156 -1 1 -1
2543 9 1 -0.1782 99.32922866800469 113.80107318026901 84.77916708946316 -1 1 -1
2415 9 6 0.1 98.8959414776233 114.73429620577257 87.34415254892765 -1 1 -1
4552 16 3 0 91.30882928865267 111.32043473780274 83.75895974631328 0 1 -1
4544 16 1 -0.1782 89.60699623488206 112.49863053764145 86.43022045634387 0 1 -1
2043 7 6 0.1 94.57622727596184 111.43857999411395 83.11456383446503 0 0 -1
1759 7 3 0 96.00858733601973 111.67835340964854 80.13855480678961 0 0 -1
4567 16 3 0 91.86343071691249 111.84147832350368 81.17961695518045 0 1 -1
1900 7 2 0 95.05190578877313 121.32447191195114 86.65173582199503 0 0 -1
1932 7 3 0 92.78959903527065 111.32844216619979 88.29990583084181 0 0 -1
2386 9 5 -0.2 98.82582063413345 111.47998821890738 84.40571601219588 -1 1 -1
2609 9 6 0.1 97.79011647440036 111.77612203644848 84.39424923984014 -1 1 -1
2042 7 3 -0.1 95.11899433029112 111.80873336263832 82.32646096947273 0 0 -1
4561 16 3 0 92.16462632859067 112.14290996958765 79.88569833410473 0 1 -1
1934 7 3 0 94.53705386944486 112.10421245475302 87.09315959064705 0 0 -1
4553 16 3 0 91.49779834876281 112.5992436117749 83.43161173939774 0 1 -1
4551 16 8 0.05 90.8088872209912 112.47227766887198 85.67262005586544 0 1 -1
4576 16 6 0.1 91.70482554994568 112.59771095141346 86.23817021823717 0 1 -1
4566 16 3 0 91.79961567965356 112.83517488315368 82.12656717265597 0 1 -1
2604 9 6 0.1 98.23250469125469 112.73345698876774 87.08028125133143 -1 1 -1
1933 7 3 0 93.58547222838997 112.31663659308708 87.97833342653819 0 0 -1
1756 7 3 0 96.57856753434707 112.886841432557 80.2750894209659 0 0 -1
4562 16 3 0 92.287249640974 113.38078141754745 79.49982454424737 0 1 -1
1758 7 2 0.14 95.62432353366508 113.08851465732519 82.37680392567228 0 0 -1
1942 7 1 -0.1782 95.84454151107627 113.27590387824901 85.41799404903432 0 0 -1
1936 7 3 0.0282 95.25363540146029 113.1058036312784 86.65926345979615 0 0 -1
1764 7 3 0 97.10454978854717 113.47823758770916 79.23396535949927 0 0 -1
1757 7 2 0 96.39928451960515 113.44517711379206 81.38703894228549 0 0 -1
4577 16 8 -0.1 90.68701611298545 113.4249560837253 84.47754726232776 0 1 -1
4649 16 6 0.1 89.60728704367084 113.52566543040601 84.1448229066635 0 1 -1
4395 16 6 0.1 90.62884813916435 116.21631863755101 79.49321571452964 0 1 -1
4592 16 6 0.1 89.62956655501588 117.22649461636968 82.95777305264104 0 1 -1
4565 16 3 -0.1 92.11920593425165 114.01826499866027 81.70468790672498 0 1 -1
1767 7 6 0.1 93.96338133911121 113.34048366179945 84.62047881916624 0 0 -1
4564 16 3 0.0282 92.28958601420995 114.34024971946249 80.44322187793918 0 1 -1
1763 7 3 0 97.57568397110889 114.71040772499131 79.39701873298837 0 0 -1
1939 7 3 0 93.37364014148201 113.5610960151287 88.48675476445861 0 0 -1
4571 16 6 0.1 92.35419309060343 114.6971367820864 82.38501106479345 0 1 -1
4385 16 2 0 92.3389786581728 119.8738511234029 79.68765862784144 0 1 -1
4537 16 3 0 89.63674704426339 121.28529971311107 88.52260275518219 0 1 -1
4519 16 3 0 89.45511011970443 119.98673085664441 88.30008465466976 0 1 -1
4650 16 6 0.1 90.79334603139253 116.14746565654983 81.2725390241324 0 1 -1
4570 16 1 -0.1782 92.45863734516237 115.69344142625411 80.16170082003786 0 1 -1
4590 16 8 -0.1 89.9684888817385 120.38345576125613 84.26747362772554 0 1 -1
1943 7 6 0.1 95.95081799905881 115.02073353293207 87.31763392873292 0 0 -1
4529 16 2 0.14 89.52827374326668 116.05521062108738 86.39330491805153 0 1 -1
4589 16 8 -0.1 90.11291427048879 117.98533261701147 83.51247683972223 0 1 -1
4622 16 6 0.1 90.6559765281171 115.66269144012972 83.42891226409185 0 1 -1
4531 16 2 0.14 89.71696870535297 118.12976713295677 86.99165068015186 0 1 -1
4549 16 4 -0.39 90.16041780840594 117.20318179859078 86.00587935372312 0 1 -1
4530 16 3 0 89.96994150913686 114.86767358625846 86.16175829786599 0 1 -1
4396 16 3 0 90.93943918062713 118.99661270458728 82.61245441026836 0 1 -1
4398 16 2 0 91.01741551332725 120.17001325974441 83.25797864223968 0 1 -1
4394 16 5 0.06 91.25814770484638 116.44369391434039 80.35401182133306 0 1 -1
4605 16 8 0.01 90.94959473925725 117.36806454328318 84.6989802461194 0 1 -1
4520 16 3 -0.1 90.16112765770049 119.35359323240158 87.34059216932087 0 1 -1
4393 16 4 -0.39 91.5936029918853 117.85931383824754 80.35979140252262 0 1 -1
4399 16 2 0.14 91.45416366127645 118.88860248234093 81.39026087918182 0 1 -1
4593 16 6 0.1 90.54221287544048 120.21662930360574 85.1316482920711 0 1 -1
4397 16 3 0 91.88920336094324 121.16031644111956 82.88086090099036 0 1 -1
1892 7 3 -0.1 97.21554875722983 121.1064473369685 84.0793328726717 0 0 -1
1921 7 4 -0.39 95.68673646778355 119.62037639424719 85.29288871051222 0 0 -1
4623 16 6 0.1 92.2738930572279 116.11109162770472 84.0321205478467 0 1 -1
1828 7 8 0.05 96.920657472915 120.85772545422938 80.51894732608099 0 0 -1
4621 16 5 -0.2 91.28872012502069 115.9684512214824 84.2770409282955 0 1 -1
1981 7 6 0.1 94.98668080673013 120.00302771375615 80.78001282883461 0 0 -1
4610 16 8 -0.1 91.16106678044137 114.74384086847931 85.16329731674466 0 1 -1
4651 16 6 0.1 92.0559932927913 114.6019547240391 85.7671921812334 0 1 -1
4606 16 6 0.1 91.85563016778634 117.96490513194112 84.9208348328936 0 1 -1
1979 7 5 -0.2 96.0218937977619 119.63190808623438 80.62698243010955 0 0 -1
1980 7 6 0.1 95.91742484627851 118.93201161434526 79.81951178239345 0 0 -1
1965 7 6 0.1 97.1153644788032 119.26256165882504 82.38242723268013 0 0 -1
1962 7 8 -0.1 96.36701910426024 118.74870970683278 81.77355718182231 0 0 -1
1755 7 3 0 97.36249483251765 115.3354216508423 80.56863582817867 0 0 -1
1769 7 3 0 97.47404159959167 116.66313565562876 80.69332956031803 0 0 -1
1770 7 2 0 96.81731280902466 117.31159420558187 81.7330837944086 0 0 -1
1978 7 6 0.1 96.96655886303384 118.05942878588036 84.67377728397902 0 0 -1
1771 7 2 0.14 96.22761359479938 115.2021844966942 82.68636804757442 0 0 -1
4382 16 2 0 91.9737378391054 119.96923163435842 80.87630475824737 0 1 -1
1963 7 5 -0.2 95.06760134944177 118.61805032406275 82.59034243503767 0 0 -1
1754 7 2 0 96.80927946970903 114.68117262633359 81.55449170272064 0 0 -1
1966 7 6 0.1 94.66572505118958 119.54255217185147 83.04942359014717 0 0 -1
4541 16 6 0.1 91.12767227221599 119.71359026228777 86.9309827618664 0 1 -1
1961 7 8 -0.1 95.305632799786 117.53440858509377 83.58154302605384 0 0 -1
1967 7 6 0.1 94.25824967056325 118.20889853727184 81.86881857628296 0 0 -1
1768 7 3 0 96.16467448278502 116.60313644070146 82.7041505541563 0 0 -1
4383 16 3 0 92.22628600476995 121.12859905013993 81.60257293174806 0 1 -1
1977 7 8 0.01 95.94851859252853 118.22079942199127 84.85358886989458 0 0 -1
1903 7 2 0.14 96.15665313529097 120.85200082693581 84.84785820496543 0 0 -1
1964 7 6 0.1 94.28228859363456 117.19074875230254 83.7565706344752 0 0 -1
1901 7 2 0.14 95.19796069126254 120.04332652736916 86.53471711462805 0 0 -1
1765 7 4 -0.39 95.43591731286438 114.137499588774 83.30091212021362 0 0 -1
1995 7 6 0.1 96.09574889919989 116.43386479676354 85.97337109759779 0 0 -1
1994 7 6 0.1 94.49838434148691 116.89817411607908 85.78032633822731 0 0 -1
2022 7 6 0.1 94.6672793699945 114.96143804913751 85.00689614075576 0 0 -1
1766 7 5 0.06 94.88656799553738 113.97256975003475 84.63221603610165 0 0 -1
1993 7 5 -0.2 95.45365707208691 117.30391802133116 86.01505671329402 0 0 -1
1937 7 3 -0.1 95.20188686766711 114.27707636307193 87.34645059260394 0 0 -1
1902 7 3 0 95.07546300970924 119.36258872377502 87.56295579204142 0 0 -1
1982 7 8 -0.1 95.447262003986 117.85123353082209 87.49441959198296 0 0 -1
2023 7 6 0.1 96.47694277441548 117.78942513149326 87.89968541456108 0 0 -1
2021 7 6 0.1 93.49510480880225 117.40016832834237 87.97108205050787 0 0 -1
1938 7 3 0 94.21196333805356 114.5300225583099 88.22709852186917 0 0 -1
1949 7 8 -0.1 94.4219710638271 117.16435525410522 88.43817325472645 0 0 -1
4386 16 2 0.14 92.17195636681728 118.62254178273145 79.26835130246766 0 1 -1
1913 7 6 0.1 97.96274546869732 120.38951031241655 83.80776276028925 0 0 -1
1954 7 3 -0.1 98.12362158209976 117.31976309158436 79.7143904415587 0 0 -1
1925 7 3 0 94.03583810320315 115.71136420785542 88.75562311379244 0 0 -1
1826 7 3 0 97.22154623145045 121.21777653134275 79.04633602613707 0 0 -1
1952 7 1 -0.3 98.23724305399949 120.66663234523084 81.13863083994829 0 0 -1
1955 7 6 0.1 98.35594789267475 118.38944460210514 79.88611917940955 0 0 -1
1897 7 3 0.0282 94.4898218965152 119.92073198285826 88.6708686262927 0 0 -1
1898 7 3 0.0282 94.25377825431397 121.27536425133113 88.7595768422407 0 0 -1
2576 9 3 0 99.24088355903281 111.63897972020304 82.91985145513745 -1 1 -1
2568 9 6 0.1 99.12355596103248 118.53966016078522 84.69356818147669 -1 1 -1
4384 16 3 0 92.94377371029418 120.83801320660638 79.06106966372042 0 1 -1
2492 9 6 0.1 99.33529194483887 120.36790644388776 86.95587695021773 -1 1 -1
2603 9 5 -0.05 99.28593811611788 112.39577906996888 86.85108781840874 -1 1 -1
2610 9 6 0.1 99.30709724825539 111.26596127493718 87.00806880109535 -1 1 -1
1944 7 3 -0.1 91.69825977624107 111.58199254007926 89.04723957376996 0 0 -1
2345 9 3 0 99.79499694702915 110.93039869543264 80.74236583638518 -1 1 -1
2619 9 6 0.1 97.24002558334418 114.97554068243807 89.1447661858942 -1 1 -1
2389 9 8 0.05 99.78490973708779 114.52164007436446 87.96648541427042 -1 1 -1
2537 9 3 0.0282 99.92576434619487 113.7837327017267 83.5517001106246 -1 1 -1
1953 7 3 0.0282 98.47139231333836 116.66730576586774 78.5578818966032 0 0 -1
1762 7 3 0 98.16804180612074 115.3584393129919 78.38961862907131 0 0 -1
6263 22 6 0.1 81.94603327391798 100.08029486744871 98.29253371544975 0 0 0
2873 10 6 0.1 87.9281271040762 110.50107599854806 89.23682717355183 0 0 0
496 2 5 -0.05 86.64650361924436 100.10188327335723 94.31818206116905 0 0 0
6363 22 6 0.1 78.85952878479651 110.19766359648625 96.06784453931175 0 0 0
6256 22 3 0 78.38108107385544 104.59995503455002 97.28777341201418 0 0 0
1214 5 6 0.1 78.37620828602566 103.36447795233714 94.67616328190043 0 0 -1
4914 17 6 0.1 78.64990092333306 103.15194031485318 90.3124708760605 0 1 0
4851 17 3 0.01 78.97745096641354 110.39121397992115 91.52280613554748 0 1 0
4689 17 3 0 83.70385601084878 100.52504600387073 90.66300992695776 0 1 0
2759 10 6 0.1 83.1781121448112 102.94183457510093 99.3971055009055 0 0 0
538 2 6 0.1 88.06124050260871 100.2619005851407 96.88393846211795 0 0 0
405 2 3 -0.1 86.00495997183079 102.16055923854434 99.62266267814498 0 0 0
2879 10 6 0.1 83.00768248369711 107.09256866577728 99.58865623464796 0 0 0
4915 17 6 0.1 80.16603124832005 103.29309646524219 89.30815056896374 0 1 0
4682 17 3 0 86.04178896448633 100.82658783630288 89.40235104451715 0 1 0
6261 22 3 -0.1 81.24103148311924 100.87528424713523 98.32450704319392 0 0 0
4688 17 3 0 81.65865016801988 101.54353830215437 91.36859866065068 0 1 0
4675 17 3 0 84.19966394790143 101.76329523643994 90.39458087472272 0 1 0
4857 17 3 -0.1 79.61151358484257 106.02178289693016 89.95461131707751 0 1 0
6245 22 3 -0.1 79.45652836322358 101.98739010074233 99.28591948942744 0 0 0
4913 17 5 -0.2 79.19789153975279 102.71543150228837 89.36425333086301 0 1 0
6371 22 6 0.1 81.90517716921228 101.74180129958246 96.50625777934847 0 0 0
336 2 6 0.1 87.71208633192346 102.20462164854945 92.5889192245567 0 0 0
395 2 6 0.1 86.57770934008553 102.08511391887896 94.92676005430613 0 0 0
4691 17 2 0.14 82.29446359349446 102.7933180730653 91.18934136257846 0 1 0
6241 22 3 0 80.37973028621509 102.81215919554435 97.37838949499037 0 0 0
6244 22 3 0 79.37837477981732 102.83716244756508 98.30229749396312 0 0 0
6830 24 3 -0.1 80.01328666804316 109.60750053752626 98.68634690490977 1 0 0
543 2 6 0.1 86.12394594597059 103.07658954092015 98.97093016714841 0 0 0
4693 17 6 0.1 84.84876482665057 107.38180779556156 89.98122180067543 0 1 0
4679 17 3 0 85.33433145958426 105.42517941179896 89.49651290106769 0 1 0
4692 17 3 -0.1 84.56743150571481 106.378367552845 90.0940585342696 0 1 0
4676 17 3 0 84.9882719216747 104.20328115734263 89.67506254389826 0 1 0
4677 17 2 0 83.87564501665432 103.95805744079692 90.3114551017667 0 1 0
4678 17 2 0.14 83.08164660564897 104.85084256308299 90.75835508458827 0 1 0
4962 17 3 -0.1 83.47292779047429 106.12123938181477 90.74589294331419 0 1 0
4963 17 6 0.1 82.96334148818357 106.97757485141373 91.1617166956058 0 1 0
4685 17 4 -0.39 81.91502713015589 104.17338766315012 91.30579879920299 0 1 0
4856 17 3 0.0282 79.85050077744974 106.59552922548062 91.17495901126532 0 1 0
4862 17 1 -0.1782 80.74695165034953 106.12976475027497 92.09261452068718 0 1 0
4942 17 6 0.1 79.9652157811091 104.19036033866325 92.10477938932627 0 1 0
4686 17 5 0.06 80.91086862698364 104.70277878432414 92.27104561573242 0 1 0
4854 17 3 0 79.39870155909999 107.8601125310966 91.33630531015734 0 1 0
4855 17 3 0.01 79.70033856801892 108.58899596245627 92.40835280732362 0 1 0
4687 17 6 0.1 81.26101312008325 104.43619109598387 93.30119243384118 0 1 0
2903 10 6 0.1 83.09630743867348 103.91859239780462 94.89171949460845 0 0 0
2672 10 6 0.1 85.06923399570191 106.12153832959075 93.18395757203105 0 0 0
2852 10 1 -0.3 84.75177294377585 104.09818421175622 93.60441062690653 0 0 0
2671 10 5 -0.05 85.59954723366725 105.25013474793138 93.64862746595404 0 0 0
2832 10 5 -0.05 84.15152338038772 104.03750854602538 94.94296782781498 0 0 0
6242 22 3 -0.1 80.41505679349812 103.83526790474798 96.49789868954541 0 0 0
6259 22 6 0.1 80.48845440408395 106.20766436800649 95.28926845670708 0 0 0
6254 22 3 -0.1 79.5746653788631 105.87767574502136 95.79888172968417 0 0 0
6255 22 3 0 79.47089545035342 104.7927209907291 96.51409981675928 0 0 0
2885 10 6 0.1 82.66485936115322 104.21628164668732 97.4722587874431 0 0 0
2883 10 5 -0.2 83.14567048808175 105.11375444291352 97.8472487787481 0 0 0
2732 10 8 -0.1 85.85595572542763 105.5241935466782 95.13778423703098 0 0 0
2730 10 8 -0.1 84.45230147225125 105.32137887906711 95.70692860046638 0 0 0
2833 10 6 0.1 84.35972866902003 103.1091062551403 95.46260553017694 0 0 0
2760 10 8 -0.1 84.58785752701064 105.2928439970654 97.26213327213907 0 0 0
2874 10 6 0.1 85.10671723024024 104.42754257224391 97.54475625661608 0 0 0
2845 10 8 -0.1 86.6179068474291 106.78449579785284 97.01904994734045 0 0 0
2884 10 6 0.1 82.48548075840132 105.93950140396576 97.42644763826844 0 0 0
2731 10 6 0.1 83.72471528294294 106.10058391803935 95.41022461442469 0 0 0
2846 10 6 0.1 85.49421960302628 107.66520829950608 95.33360851075695 0 0 0
2850 10 5 -0.2 85.348739651758 106.55235406854499 97.77832739905693 0 0 0
2881 10 6 0.1 84.80205152280345 107.45552716164896 97.63789138204497 0 0 0
2733 10 6 0.1 86.60508962656806 104.77685491382549 95.50906193087695 0 0 0
2844 10 8 -0.1 86.27837709304995 106.94493958504259 95.51975083885422 0 0 0
2673 10 6 0.1 86.51821675526962 105.03952123220918 93.08458068378843 0 0 0
4861 17 6 0.1 80.14973047192964 108.0640083656802 93.23810147334703 0 1 0
4625 16 6 0.1 81.51995792482501 108.06330709899888 95.09371811097921 0 1 -1
4481 16 6 0.1 82.33388769210616 108.9925791044074 97.0546570760032 0 1 -1
4479 16 3 -0.1 82.43657990238404 108.55658435301714 95.011353526054 0 1 -1
4480 16 3 -0.1 82.91121590280486 109.01934198213729 96.14060536741033 0 1 -1
4624 16 6 0.1 82.54158093927903 108.52960334063388 92.97956862831273 0 1 -1
4465 16 2 0.14 83.98635652003844 109.75457610102097 96.10555555119132 0 1 -1
4464 16 2 0 84.49199970215656 110.16297060934966 94.88987279577066 0 1 -1
4486 16 3 -0.1 83.04922058373438 108.87237046648175 93.85807644542284 0 1 -1
4461 16 3 0 84.00694896228299 109.83171369679114 93.7829361701467 0 1 -1
4629 16 6 0.1 84.69585960525853 109.81771568932908 90.69402053381826 0 1 -1
4462 16 2 0 84.41226981933372 110.55932067219516 92.68614780196235 0 1 -1
4627 16 5 -0.2 84.02452081368006 110.53045658146127 91.21130706496545 0 1 -1
4628 16 6 0.1 82.97212104252127 110.130899599019 91.03374281403109 0 1 -1
2882 10 6 0.1 87.20823234333574 105.92279694488451 97.17992498719829 0 0 0
2716 10 3 0 87.37903111108785 108.0322042237934 97.35212702977441 0 0 0
4850 17 4 -0.22 79.67384872106423 109.87106259085844 92.39061748301094 0 1 0
6968 24 6 0.1 79.88999014424306 110.16532938525825 97.75754190963241 1 0 0
6265 22 6 0.1 81.27999616244958 103.88996696620994 95.83859039770827 0 0 0
2851 10 6 0.1 85.58787713176613 106.406327268547 98.81291644745707 0 0 0
545 2 6 0.1 87.24386794526566 103.18282439619938 97.0510767552754 0 0 0
2715 10 3 -0.1 87.4808692710802 108.80513994699538 98.45268994413442 0 0 0
2726 10 2 0 87.57829967257038 107.61101716892628 95.16257464913316 0 0 0
2735 10 4 -0.5600000000000001 87.75446932233412 107.48346623341261 92.61826095672077 0 0 0
2736 10 10 0.28 86.88954120977722 106.9513640858302 92.53848169594508 0 0 0
2765 10 6 0.1 87.16527539707235 108.47566084000938 99.46140795513621 0 0 0
6844 24 3 -0.1 79.24277710261833 108.5219406193766 98.66472278763635 1 0 0
2729 10 6 0.1 87.57275719821878 108.0600345466722 89.94286514093861 0 0 0
2728 10 3 -0.1 87.90412261172152 108.86735798300518 90.63055108758678 0 0 0
4674 17 2 0 83.47775161698304 102.78179257920436 90.6555681630096 0 1 0
4684 17 3 0 85.78052339886555 103.13362473563184 89.39055421843027 0 1 0
2717 10 2 0 87.9151042939578 108.46375067138874 96.2408117797998 0 0 0
2714 10 2 0.14 88.06207901198394 107.94816541203951 93.93506153948768 0 0 0
514 2 5 -0.2 88.05888447994917 102.40930047775498 97.20270281473043 0 0 0
2713 10 2 0.14 88.06329125728423 108.63250980477164 91.91181235429713 0 0 0
510 2 6 0.1 88.188059107415 103.51053509677534 94.78596750328084 0 0 0
2727 10 3 -0.1 88.13892649087198 110.13964372975086 90.21322795176486 0 0 0
2720 10 3 -0.1 88.07054428280927 110.03490840166707 98.3424928985593 0 0 0
6266 22 3 -0.1 81.28692708283307 101.82497388649982 97.3318372451676 0 0 0
4683 17 3 0 85.35253137082888 101.93874695307164 89.68773548722025 0 1 0
548 2 6 0.1 85.35240267901244 101.83252212585248 97.05775862003685 0 0 0
394 2 8 -0.1 87.27139397983912 101.23189910214393 95.14999932988265 0 0 0
515 2 6 0.1 88.36283855661875 102.1722809030359 98.27166193983297 0 0 0
424 2 8 -0.1 87.36421707772719 101.14273427798861 96.69345774159133 0 0 0
2718 10 3 0 88.53225439610245 109.61325245223993 96.0718944397048 0 0 0
2719 10 3 0 88.59551126396876 110.47333508595051 97.14709707261224 0 0 0
396 2 8 -0.1 88.62297411221071 101.43457849255184 94.44378166945933 0 0 0
2711 10 2 0 88.66794744594532 109.18631171304196 93.85454776638115 0 0 0
422 2 3 0 85.96132261293715 100.97340845271722 98.96297086022743 0 0 0
335 2 5 -0.05 88.14133750540938 101.25397252300131 92.99716513763305 0 0 0
547 2 5 -0.2 85.99157882360876 100.93765742895656 97.3881724542593 0 0 0
2712 10 2 0 88.73457516676093 109.55149091574783 92.6343806687908 0 0 0
2758 10 3 0 83.17478112713934 105.07078883699424 99.34734450341635 0 0 0
4884 17 6 0.1 79.593181619564 101.88512923277972 91.92551091772002 0 1 0
4863 17 6 0.1 80.06306265403991 105.14246884827703 89.64532369064736 0 1 0
4881 17 8 -0.1 80.10026905812445 101.20900945304055 91.20492574209767 0 1 0
4897 17 8 0.01 79.62179781002001 101.24919819133919 89.69158351592486 0 1 0
2709 10 3 0 88.98017768468267 110.76050681614751 92.32537459043752 0 0 0
508 2 8 -0.1 88.99006614378158 102.8083661661523 94.95244733816997 0 0 0
2724 10 3 0 88.89261428173143 109.94947451415246 94.82298714981839 0 0 0
6262 22 3 0 80.33454690677512 100.98939291041907 99.27493398132788 0 0 0
337 2 6 0.1 88.88418999077307 101.03385976730475 92.21801937943792 0 0 0
4690 17 2 0 82.40613486741067 100.39641230130604 91.18591917034003 0 1 0
4853 17 3 0 78.65593899746487 108.43383496748783 90.408727523918 0 1 0
2725 10 6 0.1 88.18992758079797 110.61311570606445 99.21683230965755 0 0 0
516 2 1 -0.3 87.11975219769276 100.22389625364343 92.98051617644589 0 0 0
4858 17 3 0 78.59919924922966 106.44016854000526 89.22077498083894 0 1 0
6258 22 6 0.1 78.77463834716959 107.59177500224575 95.05317868933683 0 0 0
6253 22 3 -0.1 78.54930343959342 106.68890513580021 95.61168644028531 0 0 0
4841 17 4 -0.39 78.45397484601058 100.43904999262554 89.43590640894602 0 1 0
977 4 6 0.1 89.04223043648828 100.37515512893937 99.05782829241957 0 -1 -1
4487 16 4 -0.5600000000000001 84.4501685310159 110.66254950719349 97.10954377065937 0 1 -1
4488 16 10 0.28 84.34839571000252 110.65404765769712 98.13378890750357 0 1 -1
6827 24 3 0 80.50699545223002 110.03279208158192 99.86817137384772 1 0 0
6833 24 3 0 79.05249142942293 107.79620625395512 99.799113766018 1 0 0
6851 24 6 0.1 78.74297542165327 108.2857775217905 97.73741306288949 1 0 0
567 2 6 0.1 85.56710215252217 100.26693456877769 94.24138443855712 0 0 0
2757 10 3 -0.1 83.20150824011694 103.84421533827552 99.91455513592513 0 0 0
4887 17 6 0.1 80.40529105837412 100.0252354869059 92.99137377324261 0 1 0
544 2 6 0.1 86.3964505353524 104.732842040312 99.98563058043436 0 0 0
3258 12 6 0.1 99.86415440984894 100.70714122725445 97.01550174367128 0 -1 0
3374 12 5 -0.2 99.90504612468865 109.79410545134424 97.87833251673275 0 -1 0
400 2 10 0.28 89.46819829304103 103.37511074962457 91.46422206673911 0 0 0
3293 12 3 0 94.27344539602895 105.66380638257394 99.59867049768387 0 -1 0
3241 12 3 0.0282 99.37293034752233 104.61451224462348 91.60766100161577 0 -1 0
397 2 6 0.1 89.32467902603462 100.56340859147407 94.77268508535188 0 0 0
509 2 8 -0.1 89.31012227749854 102.71331790592791 96.46027129945709 0 0 0
3247 12 7 -0.15 99.62798943542506 102.38886995999601 95.55435059772623 0 -1 0
1093 4 8 -0.1 96.3125671861869 100.5510710265879 96.31222883731999 0 -1 -1
393 2 6 0.1 90.00995781798773 105.18163519545061 89.18174838035308 0 0 0
1008 4 8 -0.1 96.2577047271285 100.38546884053778 93.83488347090497 0 -1 -1
978 4 8 -0.1 94.82709256683887 100.80637164322546 93.98435760680174 0 -1 -1
984 4 10 0.28 91.50380688440177 101.08068498591847 97.1896573694807 0 -1 -1
974 4 2 0 94.35743157604236 100.58842224918544 97.84708758950975 0 -1 -1
3410 12 6 0.1 98.94753020314091 108.06231145162047 93.64435081919727 0 -1 0
3242 12 3 -0.1 98.96705642722975 105.58203072790263 92.47728906533669 0 -1 0
3234 12 5 -0.05 99.00606914081463 107.8194707709273 94.66349938404942 0 -1 0
3477 12 6 0.1 98.84168461318608 107.46363885840762 97.38475219138301 0 -1 0
1122 4 6 0.1 96.79098283327372 101.31634536005905 93.61221855041715 0 -1 -1
1130 4 6 0.1 96.61420735797094 101.5960637607212 96.1483699372875 0 -1 -1
1080 4 5 -0.05 94.14963025897383 101.73306522458972 92.98276564502466 0 -1 -1
919 4 5 -0.05 92.869061290231 101.63451852794836 94.9879063734361 0 -1 -1
3235 12 3 -0.1 99.00369152366147 102.46860467221579 97.7015770536137 0 -1 0
1100 4 1 -0.3 92.89913418471258 102.05712158681297 93.60058494006542 0 -1 -1
3240 12 3 0 98.55946225152222 105.69935120185593 96.15585286434478 0 -1 0
3238 12 3 -0.1 98.51026286935567 103.72823046689516 97.47672507323921 0 -1 0
3473 12 6 0.1 97.93594463875716 104.06264736200939 98.2919075549076 0 -1 0
338 2 6 0.1 97.68386064622189 108.39094301047908 89.9727415515798 0 0 0
546 2 6 0.1 89.9582090426694 101.8434499692514 96.64738690955234 0 0 0
981 4 6 0.1 94.83315952605363 102.44191303063818 95.44461937312225 0 -1 -1
3411 12 5 -0.2 98.35132142746359 109.94973699322459 97.8482390974057 0 -1 0
3305 12 3 0 97.43168071632681 109.2037509453561 98.9043788280358 0 -1 0
3294 12 2 0 95.0890875957711 106.39092942035575 98.76401041385189 0 -1 0
3456 12 6 0.1 93.54571874122479 104.01604295010868 98.42077926199052 0 -1 0
3504 12 6 0.1 97.95735701632118 109.72149660428609 96.81830517795532 0 -1 0
445 2 3 0 92.76534849796175 110.43033220962482 99.43153599383002 0 0 0
3306 12 2 0 96.66158172988892 108.12475675266771 98.46910105531984 0 -1 0
429 2 6 0.1 89.64586725205749 104.30225045847244 98.78536985160602 0 0 0
3461 12 6 0.1 95.89979973019157 105.07979522574908 97.23538544213858 0 -1 0
3459 12 5 -0.2 95.5829771660243 106.13944402580195 97.35291882096608 0 -1 0
3470 12 8 -0.1 96.7147481792652 107.26911726690908 97.17979817985375 0 -1 0
3471 12 6 0.1 96.58756882984665 107.79419007677609 96.23816877886956 0 -1 0
315 2 3 -0.1 96.28306184725513 107.9666229531378 91.461448002022 0 0 0
328 2 2 0 96.9982136467518 110.13797731530866 92.85148515058208 0 0 0
318 2 3 -0.1 95.71463735376155 108.3035879969584 92.65263788225579 0 0 0
317 2 3 0 96.00790923614466 109.48628126636336 93.33965964463724 0 0 0
378 2 2 0.14 90.41301727372766 104.36769065937702 93.16936284912933 0 0 0
392 2 3 -0.1 90.49714035611767 105.69442745316792 89.93799870539344 0 0 0
391 2 3 -0.1 91.06032231984057 106.90567866178303 89.64675800012029 0 0 0
398 2 3 -0.1 91.6601398161642 107.6791649345742 90.586719409074 0 0 0
377 2 2 0.14 90.65834688333726 105.21922629450724 91.21228572889117 0 0 0
376 2 2 0 91.31895460676414 105.953327559408 92.04755524871595 0 0 0
399 2 4 -0.5600000000000001 89.95729941256035 104.16360702811144 91.8622774377521 0 0 0
373 2 3 0 91.78602605005314 107.15401583843072 91.84021235682064 0 0 0
375 2 2 0 91.11723997430644 105.48429189341032 93.24466692537248 0 0 0
536 2 6 0.1 91.80501072616578 108.71575721417503 90.38727676731087 0 0 0
374 2 2 0 92.11021917869782 107.81294992846692 92.99799418725466 0 0 0
541 2 6 0.1 93.26608790905695 109.52230969896624 92.61879703810467 0 0 0
539 2 5 -0.2 92.45418256804034 109.22385680854192 93.26027053290014 0 0 0
540 2 6 0.1 91.59390517777655 109.86165356911067 93.0199792588234 0 0 0
380 2 3 0 89.99910923838054 103.95434824492816 96.743787111547 0 0 0
379 2 3 -0.1 90.06469716105562 104.67853091290988 97.87166388424914 0 0 0
390 2 2 0 90.11899356007314 103.71214767908093 94.449223819503 0 0 0
381 2 2 0 90.50307625300624 104.44222272086104 95.66042081273639 0 0 0
384 2 3 -0.1 90.79508990827655 105.8288840805627 97.81205036537666 0 0 0
382 2 3 0 91.02656503066304 105.62747560454875 95.58011401601117 0 0 0
386 2 2 0 92.0713146942023 108.05227186745407 95.35831018271404 0 0 0
387 2 2 0 91.78699907495846 107.3155977981684 94.2690966231526 0 0 0
385 2 3 0 91.92722390681972 107.58163139097519 96.63663900752032 0 0 0
388 2 3 0 91.30037927132432 106.1231469963237 94.39261740429495 0 0 0
383 2 3 0 91.32048124027764 106.34064079911502 96.66044857108544 0 0 0
491 2 5 -0.2 92.61498421949969 108.33381083090055 97.78333296291075 0 0 0
529 2 6 0.1 93.62102172640164 108.23681820008395 97.6625500685232 0 0 0
558 2 6 0.1 94.68217906267495 107.99899916150719 95.02884382903187 0 0 0
556 2 5 -0.2 94.37965465842476 109.11356618151336 95.04815197966579 0 0 0
550 2 8 -0.1 92.84622585953629 109.21225886872674 94.74498738876257 0 0 0
557 2 6 0.1 94.4786844479145 109.39047622441453 96.14664197163464 0 0 0
454 2 5 -0.2 92.34141784622136 109.79760299756919 98.07825476517235 0 0 0
553 2 6 0.1 95.00663594881098 107.61616107833122 93.05561653026564 0 0 0
320 2 3 0 95.40515824788214 110.03319934134839 94.4248132239015 0 0 0
551 2 6 0.1 92.4567405939564 110.18286349960049 95.20770415841152 0 0 0
455 2 6 0.1 91.25916070981171 110.07071306433923 97.91219163387437 0 0 0
462 2 6 0.1 92.8255814189486 110.33690252569134 97.2807617163238 0 0 0
584 2 6 0.1 92.53311857506603 107.76871476510459 98.68486109224548 0 0 0
554 2 6 0.1 95.99101307501483 107.03996207174623 90.92827775861356 0 0 0
3460 12 6 0.1 94.72298722692472 106.24285843057476 96.65513936997587 0 -1 0
389 2 6 0.1 90.96140860699025 106.37221433179103 98.73006756335299 0 0 0
316 2 3 -0.1 97.26240117309574 108.70965335906527 90.91776217981533 0 0 0
327 2 7 -0.15 97.58249988662992 109.83590057338397 91.65691945500649 0 0 0
3261 12 6 0.1 98.18621540896928 108.442693805288 95.03501674514155 0 -1 0
3476 12 5 -0.2 98.13506618957499 106.64785053661612 97.31680263597403 0 -1 0
1081 4 6 0.1 94.80945571334289 102.57698021706796 92.8891794951549 0 -1 -1
921 4 6 0.1 92.44380301135887 102.36705427850859 95.63009687593666 0 -1 -1
3237 12 3 0 98.72376917537274 104.37280548338157 96.33196411107384 0 -1 0
3474 12 6 0.1 98.72219602197399 102.12782434366835 98.66489900510068 0 -1 0
3478 12 6 0.1 98.2212361509151 106.30226885612703 98.36652781880942 0 -1 0
3251 12 3 0 98.84428588867587 106.21930783693848 94.8938862994098 0 -1 0
980 4 8 -0.1 94.36598394956333 101.47141877400823 95.29699595129291 0 -1 -1
3249 12 6 0.1 98.64769841673895 106.53860584225203 92.06569651779428 0 -1 0
3307 12 2 0 95.7045287188286 107.52290837052635 99.24511440383165 0 -1 0
3248 12 2 0 99.19868556832819 103.67325940085136 95.38435224541598 0 -1 0
3243 12 3 0 99.05004237674922 105.32908179914932 93.87534677414018 0 -1 0
3244 12 2 0 99.35532655010445 104.1041760813308 94.16337885789032 0 -1 0
983 4 4 -0.5600000000000001 91.83918393783999 100.8156475483557 98.14484883280622 0 -1 -1
962 4 2 0.14 93.1993566736298 100.67873838642461 98.51963914477031 0 -1 -1
3236 12 3 -0.1 99.61075578770647 101.71815630922246 96.77259730132693 0 -1 0
1092 4 8 -0.1 94.78654946037187 100.50792339106509 96.37838077786789 0 -1 -1
1151 4 6 0.1 93.986790778915 101.36887301593588 91.92522237290014 0 -1 -1
1007 4 6 0.1 98.66719205009942 100.50136911903026 90.76118114396867 0 -1 -1
920 4 6 0.1 92.34863641603602 100.64584235900398 95.11636433880535 0 -1 -1
460 2 6 0.1 91.08575619434708 108.36700893908903 99.96527799444955 0 0 0
3318 12 3 -0.1 93.58731659391299 104.51638351149049 99.39733186805313 0 -1 0
961 4 2 0.14 91.19650373676004 100.55288919783882 99.40928064828559 0 -1 -1
965 4 2 0 95.53252929969368 100.10435677142435 98.52928337226737 0 -1 -1
3260 12 1 -0.0564 99.61806178520985 104.94199979780394 90.34806694187452 0 -1 0
3245 12 7 -0.15 99.78324519676946 103.15910570316673 93.36517916584404 0 -1 0
3246 12 3 -0.1 99.8070154735341 103.3678592427239 91.98589906964624 0 -1 0
3472 12 9 0.3 99.99121427664998 101.63070881910811 94.1004584922465 0 -1 0
959 4 2 0 93.35291910517074 100.29366080484402 99.86643418057277 0 -1 -1
976 4 3 -0.1 89.8911115419181 100.26119632746652 99.71136776007884 0 -1 -1
4483 16 6 0.1 84.0105741356994 115.18783529833516 99.48933510197344 0 1 -1
4029 14 6 0.1 82.72371185300725 120.1901641852858 99.79047435404819 0 1 -1
4424 16 6 0.1 83.80535703473204 112.35374770795175 99.71231905598408 0 1 -1
4626 16 6 0.1 86.95826110733356 115.96575331889812 99.79586225370764 0 1 -1
6760 24 6 0.1 78.70216506457777 117.13336287014437 94.64883829487341 1 0 0
6938 24 5 -0.2 78.40535648258535 114.20239878905082 98.28132347607243 1 0 0
2734 10 3 -0.1 88.63841523332506 111.07076103541297 91.06512845470337 0 0 0
4497 16 3 0 85.31379257170765 121.61352759587888 94.82460778174307 0 1 -1
4512 16 8 -0.1 85.90741584948543 116.14915865411567 99.58792984803954 0 1 -1
6172 22 3 -0.1 79.11630103271862 111.9608561393724 94.9908298122658 0 0 0
6846 24 3 0 81.02228753386862 113.4665053372202 99.30661861371394 1 0 0
4485 16 6 0.1 86.62452192648647 113.56494756170147 99.63058225990986 0 1 -1
4644 16 5 -0.2 84.66990036875734 112.18050545894734 89.2485555199861 0 1 -1
4646 16 6 0.1 85.70163401089513 112.53183836526848 89.50684131155118 0 1 -1
4533 16 3 0 87.68027708663176 115.81684673151693 89.42309913033702 0 1 -1
4028 14 6 0.1 82.20869366888584 118.6808132636373 99.50753169077504 0 1 -1
4524 16 3 0 87.71180540665553 117.1898630503051 89.63923230295995 0 1 -1
4463 16 2 0 85.2421378638793 111.23950829066283 94.9994844084361 0 1 -1
6174 22 6 0.1 80.1730115925394 111.91033151209167 95.18643892773852 0 0 0
4466 16 2 0.14 85.22065467033887 111.60347138432445 96.34523835138933 0 1 -1
4475 16 2 0 85.02431674139886 111.72397357920516 92.88941718308755 0 1 -1
4638 16 8 -0.1 84.16824407217229 111.9969225482082 90.68575473115064 0 1 -1
6967 24 6 0.1 80.76432099431997 112.05809916318442 97.95890834226941 1 0 0
4476 16 3 0 85.46241292127705 112.06301504464001 94.05515154655212 0 1 -1
4639 16 6 0.1 83.22706865842575 112.45734913589234 90.6732830405695 0 1 -1
4474 16 2 0 85.06580182283302 112.58046568277393 91.79594081766452 0 1 -1
6962 24 6 0.1 79.47632092222312 115.90446867715347 99.08801705446162 1 0 0
4672 16 6 0.1 84.93592401919553 114.61586976804566 89.9738752630588 0 1 -1
4478 16 2 0 85.67677365800218 112.84518957421832 96.70748692698942 0 1 -1
6973 24 6 0.1 81.6210928045207 115.29342115874161 98.51821385041671 1 0 0
4489 16 3 0 87.44095290075373 120.79943039227571 99.1018991595204 0 1 -1
4631 16 6 0.1 84.66677971539121 118.97578111576524 98.7491000272657 0 1 -1
6921 24 6 0.1 79.9581976011232 118.17511111473564 98.03651033475573 1 0 0
6848 24 8 -0.1 79.52428896302459 115.27169734279136 98.20133779045443 1 0 0
6972 24 6 0.1 81.13701437387776 114.13753616777257 97.2645635714832 1 0 0
4493 16 3 -0.1 85.5805633502872 119.40009021393882 99.21607990544626 0 1 -1
6991 24 6 0.1 81.30887637402512 117.48659166402953 96.9687561146196 1 0 0
4469 16 2 0 85.99578076142336 113.67108521941243 95.59525966268974 0 1 -1
6940 24 1 -0.3 79.70601537588949 118.3688708865009 95.89842861119214 1 0 0
6819 24 6 0.1 79.78701401832375 115.74048823271907 96.12363682050085 1 0 0
6920 24 5 -0.05 80.20054720647283 117.60482818981 97.12618297048247 1 0 0
6818 24 8 -0.1 79.3961143671549 116.25141236641464 97.04057383820668 1 0 0
4598 16 6 0.1 84.21202251828475 113.90940690716855 97.75790312000356 0 1 -1
4596 16 8 -0.1 85.28191671962762 113.77566027424561 97.86719324899092 0 1 -1
4633 16 6 0.1 84.64682383947228 116.76383720272972 97.81139678295841 0 1 -1
4470 16 3 0 85.85003061621784 113.27285232711168 94.30646924006598 0 1 -1
4617 16 6 0.1 85.30384147319542 115.83708124553156 91.04110410636103 0 1 -1
4473 16 3 0 85.46765622436754 113.88906228487713 92.04158678330674 0 1 -1
4471 16 3 0 85.8913379330533 114.19550470272964 93.29259869771259 0 1 -1
4597 16 8 -0.1 86.07243341035263 115.00502419234289 97.44383296864464 0 1 -1
4602 16 5 -0.2 85.65834548074378 116.35790616349281 98.053071855463 0 1 -1
4603 16 6 0.1 86.3168441971286 117.17344014254545 97.58255543622155 0 1 -1
4468 16 3 0 86.20054542787113 114.93145805448626 95.93013600977756 0 1 -1
4579 16 5 -0.2 85.59806970362699 114.85306727074686 90.79969681665582 0 1 -1
4472 16 3 -0.1 86.17530760470095 115.46845530849711 93.65961982849804 0 1 -1
4467 16 3 -0.1 86.2330404675595 115.82651993222461 94.9605770653751 0 1 -1
4515 16 6 0.1 83.6279631881339 120.28744511270334 94.94884017121045 0 1 -1
4491 16 3 0 85.91360690969557 120.885394198265 97.39374528507935 0 1 -1
4508 16 3 -0.1 84.49410228803579 120.75222427510366 95.44345733786872 0 1 -1
4492 16 3 0 86.25826821748443 120.42823072057566 98.63358641214231 0 1 -1
4632 16 6 0.1 84.00544977517802 119.79562008904051 97.05198532859018 0 1 -1
4505 16 6 0.1 84.73538556794387 120.99897560118208 92.8852135578901 0 1 -1
4494 16 3 -0.1 84.81986015108039 120.42308521962482 96.71321595851408 0 1 -1
4634 16 6 0.1 87.11447058210524 114.88527191715535 97.77322776665969 0 1 -1
4548 16 6 0.1 86.4202004216257 117.42352903065837 91.46435790995758 0 1 -1
4477 16 6 0.1 86.24138670506805 116.27252690329213 92.98177418482716 0 1 -1
4517 16 6 0.1 86.24103092000402 116.86406147268352 95.28055035969466 0 1 -1
4547 16 6 0.1 86.53390229936619 119.48227432833812 91.59559833265969 0 1 -1
4484 16 8 -0.1 85.55013755715838 113.67227680599461 99.3178609992165 0 1 -1
6971 24 5 -0.2 80.87341874664587 114.55548136193909 98.25856094069802 1 0 0
4542 16 5 -0.2 87.12820973454026 114.85424631544909 90.50651808417227 0 1 -1
4546 16 3 -0.1 87.05749315283997 117.84524500566525 90.685024520927 0 1 -1
4545 16 3 -0.1 87.15429364517279 119.18115955609045 90.85381382741987 0 1 -1
4543 16 6 0.1 87.5554086208696 113.85994484077567 90.33147598919021 0 1 -1
4550 16 6 0.1 87.7312829957465 115.12155095190377 91.37697896300719 0 1 -1
4523 16 3 0 87.89343958299476 119.95016474118148 90.01647046571296 0 1 -1
2865 10 6 0.1 88.20445936976768 112.8609349922437 98.40842082973523 0 0 0
6829 24 3 -0.1 80.98821176644842 112.19119055307294 99.01192238585878 1 0 0
4535 16 3 0 88.19053319873913 121.23387602683007 90.28778915963366 0 1 -1
2876 10 6 0.1 88.86504672650169 113.66769219344042 93.03342983902564 0 0 0
2872 10 6 0.1 88.74055974694693 112.14081017442304 90.69970717106756 0 0 0
2920 10 6 0.1 88.90704475844848 113.83702365034095 97.23119402096009 0 0 0
6179 22 3 -0.1 78.6029189890665 112.83675093995024 94.09702610416099 0 0 0
6408 22 6 0.1 79.20949575109498 113.57587122681318 93.55875753503071 0 0 0
2721 10 3 0 89.12865880718681 111.71002332455376 96.87033289066406 0 0 0
2827 10 5 -0.2 89.0997634427689 112.8501767080705 97.83698904979377 0 0 0
4539 16 6 0.1 87.62620948272136 121.19611630902995 92.43964658316261 0 1 -1
6759 24 5 -0.05 78.48665035889601 117.77301927405722 95.59324572295773 1 0 0
4860 17 6 0.1 78.72427926831166 111.40390313477823 91.52738817925241 0 1 0
6969 24 6 0.1 78.46800034860688 113.32486875180598 97.61027632355909 1 0 0
3996 14 1 -0.3 80.5864957706101 119.88652792227413 99.84561957005849 0 1 -1
4482 16 8 -0.1 84.96691612926598 114.89749350742548 99.86606331598819 0 1 -1
6173 22 3 -0.1 78.362372932429 110.98249862578722 95.46541529295018 0 0 0
4425 16 6 0.1 85.30855444708185 111.60013713330085 99.91938597125299 0 1 -1
4514 16 3 -0.1 88.06397409076425 120.06185809546685 99.99907310511404 0 1 -1
330 2 6 0.1 99.88966552472374 113.2656709190604 92.6143944723354 0 0 0
2616 9 6 0.1 97.87034465606133 113.12995939146577 89.47675397375735 -1 1 -1
2391 9 2 0 99.75678247532686 116.22875371632487 89.73560552176811 -1 1 -1
2875 10 5 -0.2 89.71574072791276 113.08785837673555 93.2850881025619 0 0 0
2002 7 6 0.1 90.97241640595385 110.82189561205018 89.34114723411294 0 0 -1
314 2 5 -0.05 95.01469224766285 111.77447752674617 96.17254455353961 0 0 0
2723 10 2 0 89.35667751134473 111.13519216430066 94.59975723659312 0 0 0
2891 10 6 0.1 95.17847993262373 117.63133028581456 96.75594380205922 0 0 0
1946 7 3 0.0282 91.30927057452905 116.64965069398687 91.37289604099131 0 0 -1
1788 7 2 0 91.78359139981856 121.46769501611365 94.59232633311635 0 0 -1
2612 9 6 0.1 99.27008390753025 121.09439853337831 95.67777933539226 -1 1 -1
2824 10 6 0.1 94.95307279017355 117.67724774696717 99.78438641809181 0 0 0
2661 10 7 -0.15 95.26643827911175 116.56152007395806 93.17580132174947 0 0 0
2877 10 6 0.1 90.55396166054247 113.34736673212842 92.71433039736316 0 0 0
1947 7 2 0 93.20081150194835 117.05364457340362 90.19345752145905 0 0 -1
2660 10 2 0 94.20300002480626 115.90985571084005 93.7654530701837 0 0 0
2667 10 3 0 92.49417833456913 115.52994233194937 95.20241601392459 0 0 0
2798 10 6 0.1 90.33320809208784 111.94274180165178 99.23049317093381 0 0 0
341 2 6 0.1 93.9469472372363 111.79513378071064 95.89443941412434 0 0 0
2402 9 3 -0.1 98.90376518733103 117.50585700110386 92.92125963754079 -1 1 -1
2801 10 3 0 94.43157792438465 120.59730054413978 99.60088197790861 0 0 0
2803 10 3 0 95.87662210847749 121.09074401950659 97.8311214430654 0 0 0
465 2 3 0 97.96009425547466 116.37180006834433 99.50852893570239 0 0 0
2666 10 6 0.1 96.23570266493124 118.51641189934634 93.04642180216163 0 0 0
2396 9 3 0 99.73925356867736 120.86375824959957 93.72283279153598 -1 1 -1
555 2 6 0.1 98.79668464085657 113.09642144683036 96.92979319204947 0 0 0
1786 7 3 -0.1 89.86215695770782 118.67397296534608 93.91806038390307 0 0 -1
488 2 6 0.1 98.34349162070892 113.47080202222374 99.66317361156057 0 0 0
473 2 3 0 99.15694664968925 119.71728003584326 99.49335782646864 0 0 0
1791 7 3 0 92.13449679483791 121.49398518976865 91.95527032776644 0 0 -1
326 2 3 -0.1 98.9995463324379 112.97515746674752 93.12088695269487 0 0 0
2775 10 3 0 90.73075086475703 115.29982132529685 99.84280606791778 0 0 0
2650 10 5 -0.05 91.6913478861967 115.9097070954717 96.50803096085536 0 0 0
2665 10 6 0.1 92.94740401130444 118.25944871952751 95.59581508327348 0 0 0
2574 9 8 -0.1 99.44269491272442 114.72221035757005 89.46902507527808 -1 1 -1
2774 10 3 0.0282 91.64843540566162 115.77316917569655 98.9292738093006 0 0 0
2790 10 5 -0.2 90.29814804645275 112.98355993033861 98.78551773794563 0 0 0
2674 10 6 0.1 95.80625880156317 113.07236922017782 90.75786287463959 0 0 0
2799 10 8 0.05 94.28837446771921 118.17819153353275 99.03970275385481 0 0 0
552 2 9 0.3 98.819047767625 110.99236181114202 91.2751008872054 0 0 0
485 2 3 -0.1 98.84439679845116 114.21959444161192 96.99898600809742 0 0 0
2886 10 8 -0.1 90.00823349168206 113.23756053320618 94.84215826384197 0 0 0
2710 10 2 0 89.39656515663026 111.57813326732668 93.32483892042164 0 0 0
437 2 3 0.0282 95.46172257484818 112.93685081515213 99.06700361810123 0 0 0
478 2 3 0 98.16666916196743 117.65297622638407 99.86122638502962 0 0 0
479 2 3 0 98.99474781406805 118.42876964414836 99.09015938539366 0 0 0
489 2 8 -0.1 96.91405075926212 115.28431840900322 99.6756609196305 0 0 0
2781 10 3 0 90.16964250982585 114.03958147563743 99.90892496509778 0 0 0
1948 7 6 0.1 95.35104218378562 117.57463394094401 90.37641788821038 0 0 -1
325 2 7 -0.15 98.36505282286939 111.81948793482876 92.69821134130098 0 0 0
1923 7 8 0.05 94.40741706489479 117.79125728000896 89.77313382111248 0 0 -1
466 2 3 0 99.52344835716211 117.99143086641494 97.93585752060872 0 0 0
324 2 2 0 97.43785979305348 111.2479165489357 93.45469717814737 0 0 0
468 2 3 -0.1 99.66624325414026 116.19504228586226 96.31662732272235 0 0 0
1784 7 2 0 91.22754516419613 120.60643143443282 93.83573172907622 0 0 -1
472 2 3 0 99.96035492442755 120.5584771832587 98.79773510822264 0 0 0
2659 10 3 0 93.45590862050061 116.35028346378581 94.69952798057979 0 0 0
486 2 3 0.0282 99.27895964093223 114.96034204079689 96.0165570935024 0 0 0
2892 10 5 -0.2 91.48379898031698 113.2364788447954 95.25343091864364 0 0 0
293 2 1 -0.1782 95.07965737459924 111.20818553667031 97.58820940310672 0 0 0
2821 10 3 -0.1 95.42183834591043 118.643308829478 96.97313451518585 0 0 0
456 2 1 -0.1782 96.67461220833232 113.190058638647 98.41252941239809 0 0 0
2653 10 3 0 93.29736949991798 113.9393473198909 93.61318463892455 0 0 0
2894 10 6 0.1 91.80233483884015 112.2071056849253 95.2201163903695 0 0 0
463 2 8 0.05 97.58187997729694 114.05557152373845 99.08975469323344 0 0 0
1789 7 6 0.1 90.6752584439815 119.54091485211205 90.7822407027853 0 0 -1
323 2 3 0 96.83336561869326 111.87355980728941 94.41194485065826 0 0 0
2400 9 3 0 99.36346601452478 118.77522805884028 92.80996963884758 -1 1 -1
1927 7 3 0 92.27960124005935 115.00963654221587 90.01745938854796 0 0 -1
1987 7 6 0.1 90.36841928730658 114.85903837968327 90.93815423712866 0 0 -1
2804 10 3 -0.1 95.9810622830046 120.8364493688706 96.50998990232614 0 0 0
2893 10 6 0.1 91.50867622378277 113.33962377352177 96.40018037338652 0 0 0
2654 10 3 -0.1 93.30497412382226 112.70919525486377 92.97909776430299 0 0 0
340 2 1 -0.0564 99.36953164544717 114.52243906722043 94.72743261421684 0 0 0
2897 10 6 0.1 92.52975679766203 119.61141192978332 99.16534636631727 0 0 0
2614 9 11 -0.3 98.00628134810853 114.2471356156151 89.74072022069616 -1 1 -1
1781 7 3 0.0282 90.20973165368959 118.47659367015461 92.59466975270581 0 0 -1
2664 10 2 0 94.11606926914732 114.75416192310499 93.22134419614214 0 0 0
1926 7 3 0 92.35890302980806 113.79771313590092 89.40016483552681 0 0 -1
1924 7 3 0 93.12616757777757 115.90433178358265 89.65850141089737 0 0 -1
1929 7 3 -0.1 91.54715062894982 112.77665538759499 89.6991250566278 0 0 -1
1988 7 6 0.1 90.84717482680465 112.84296220355301 90.499732272828 0 0 -1
331 2 3 0 95.83721989754123 111.13601120105537 95.03606497766485 0 0 0
2889 10 6 0.1 92.62965335049408 111.98203420638043 93.17816929613139 0 0 0
1774 7 5 -0.05 92.51979892920274 121.46340916595966 90.4458679488928 0 0 -1
2404 9 3 0 99.61193228912393 117.04940005523827 90.80996945368881 -1 1 -1
2657 10 3 0.0282 94.69126363499159 118.36980428599142 94.41699079995466 0 0 0
2656 10 3 0 92.49050839346393 114.29566280209727 94.66002636390631 0 0 0
2791 10 6 0.1 91.2789167387655 113.14824983490837 98.4183711515715 0 0 0
2676 10 1 -0.0564 95.0376875078401 119.56940376766647 94.82611931233228 0 0 0
322 2 3 -0.1 97.34217707792284 113.08917802475582 94.77342593637252 0 0 0
2800 10 3 0 95.23793463042055 120.21281159157607 98.57585167890676 0 0 0
2792 10 1 -0.1782 93.3530262050495 117.3438999083043 98.42889988832874 0 0 0
2407 9 6 0.1 98.41544447639176 117.05886163154204 93.7829588799223 -1 1 -1
2012 7 9 0.3 90.50537427516387 119.97174008763574 96.1682054824469 0 0 -1
438 2 3 0.0282 94.63518759088875 111.89560238754719 98.6607689629952 0 0 0
2823 10 2 0 95.1877486536319 118.99544575326937 98.17299422416784 0 0 0
329 2 6 0.1 96.79255046754821 113.64756645901524 95.49505312958865 0 0 0
2629 10 1 -0.1782 92.10157099925149 115.2292705245913 97.7017873873257 0 0 0
1800 7 1 -0.0564 90.19373772858474 117.16669418204157 92.04416625686713 0 0 -1
1916 7 1 -0.1782 94.16149883970814 119.1548895713272 89.7298175005148 0 0 -1
439 2 3 0 93.59338663422223 111.54877159346104 99.49993563375583 0 0 0
1928 7 3 -0.1 91.25727439786002 115.4414274495002 90.78246588605475 0 0 -1
2890 10 6 0.1 94.20928578345875 111.34675416458334 91.6612552982536 0 0 0
2401 9 3 -0.1 99.23934154243027 119.6095939878511 93.8313258425651 -1 1 -1
464 2 3 0 98.67383100837768 115.96258360658618 98.40475897056307 0 0 0
2663 10 7 -0.15 95.10866556591648 114.43332212182418 92.28651772200038 0 0 0
3449 12 6 0.1 98.08896618194144 111.02482969581317 97.99794102259152 0 -1 0
2618 9 6 0.1 97.9564650425081 114.2481313788729 90.85437536469476 -1 1 -1
490 2 6 0.1 95.1809038848738 112.8373452671726 96.18710686892697 0 0 0
467 2 3 0 99.34229047718095 116.73128470466548 97.55658586242453 0 0 0
2822 10 3 0.0282 95.57575166090542 119.62786161496817 96.08745708156859 0 0 0
561 2 6 0.1 96.12440810657145 115.62261806910611 99.0387685614032 0 0 0
2651 10 3 -0.1 94.24862310512756 112.38266709495666 92.08057015081306 0 0 0
2652 10 3 -0.1 95.13039274668488 113.27406782697017 91.6264930053929 0 0 0
2826 10 6 0.1 91.68002873607385 116.99202975330756 96.73264538361904 0 0 0
1783 7 3 0 91.31822458728922 120.55902872485791 92.55429461468187 0 0 -1
1785 7 7 -0.15 90.43039136757704 119.77309882556635 94.49352788230377 0 0 -1
2662 10 3 -0.1 95.52500895883716 117.86163741753387 93.50504318076155 0 0 0
2887 10 6 0.1 89.64207977794447 114.25542670419497 95.19272894451973 0 0 0
2677 10 6 0.1 90.60771622119131 115.85104908206935 96.36512075992893 0 0 0
487 2 2 0 98.45075131797536 114.7617886654217 98.13167956494594 0 0 0
2658 10 3 -0.1 93.51783692857268 117.70288664863722 94.8066376968344 0 0 0
2722 10 2 0 89.48601457417766 112.01103579202454 95.54751802944315 0 0 0
2615 9 6 0.1 98.8066301193682 115.70877916242947 92.07510600865311 -1 1 -1
1782 7 3 -0.1 90.7014026080314 119.53821295533629 91.89889092345416 0 0 -1
1950 7 6 0.1 92.25529266204242 120.51037843096347 89.98853400405754 0 0 -1
1790 7 6 0.1 89.60794411764644 117.85301490669902 94.56928149489376 0 0 -1
2015 7 6 0.1 92.70400305410178 118.26134166115676 91.7428868111291 0 0 -1
2406 9 6 0.1 98.60454701082409 119.25072778003292 94.67325439267123 -1 1 -1
2888 10 9 0.3 96.1452608701401 115.72107487242721 91.91735979605379 0 0 0
2403 9 3 -0.1 98.98114256485883 116.68504924699066 91.94623589684007 -1 1 -1
321 2 3 0.0282 98.47854564226948 113.59922854609442 94.18803460867099 0 0 0
2825 10 8 -0.1 93.49438748458975 119.33950831064288 99.67746771981362 0 0 0
1945 7 3 -0.1 92.4079711901768 117.38311075221327 91.15570662450881 0 0 -1
1787 7 7 -0.15 91.54248710323252 121.31437603851774 95.86961041209632 0 0 -1
2773 10 3 0.0282 92.40905482006903 116.8652669988395 99.32165638446398 0 0 0
2383 9 3 -0.1 99.63656280328276 121.6117667321148 94.84062048866791 -1 1 -1
3832 14 2 0 80.6681063014046 107.40802067692871 107.69080159108984 0 1 -1
3828 14 2 0 79.57633818953444 107.59980103044798 107.04221002839739 0 1 -1
6843 24 6 0.1 81.28919576073726 109.08012939431643 104.05137497617933 1 0 0
6842 24 6 0.1 80.31313133289036 106.9164271224479 103.88776501685291 1 0 0
3821 14 3 0 81.49542575122936 108.33082425776203 108.10065684919755 0 1 -1
3831 14 7 -0.15 80.9301792201355 106.11828325887865 107.87684236340871 0 1 -1
3822 14 3 -0.1 82.59991574536261 107.84442432561313 108.77245743138516 0 1 -1
3819 14 3 -0.1 82.8760413911655 106.54168700925928 108.80063520359631 0 1 -1
3820 14 3 -0.1 82.07539748360651 105.63405986233987 108.31657188451011 0 1 -1
4057 14 6 0.1 83.1724021894718 108.53039117191695 109.35309513799201 0 1 -1
2755 10 6 0.1 84.44061583621172 104.95378641125615 105.74281279268104 0 0 0
2859 10 6 0.1 85.9295178430223 106.99011207838625 109.22961446847751 0 0 0
3827 14 3 0 79.1569037844716 108.79296596955577 106.81162973836246 0 1 -1
2849 10 6 0.1 87.03529474391763 108.04860387332975 107.04141327662546 0 0 0
2754 10 6 0.1 85.36886066751401 106.68951656683552 106.98028986963213 0 0 0
2749 10 3 -0.1 85.01467013298381 106.92531786337393 105.98999605378961 0 0 0
2750 10 3 -0.1 84.5190241468549 105.91610486054535 105.3108769266169 0 0 0
3835 14 3 0 80.04407177616457 109.82787875343871 107.11631235089202 0 1 -1
3824 14 3 0 81.26276303685279 109.58593169117725 107.75679929745661 0 1 -1
4062 14 6 0.1 83.2979160828454 110.47342016445964 107.93998647797956 0 1 -1
2748 10 3 0 85.59916227019266 109.23284377189731 105.97963861490204 0 0 0
2747 10 3 0 85.09036877407429 108.11657747943133 105.35233339842327 0 0 0
2912 10 5 -0.2 86.0723189091704 109.34931280306783 108.52639738221889 0 0 0
2847 10 5 -0.2 86.64088305086898 109.07198626295262 107.10527121872548 0 0 0
2655 10 3 0 86.95515068318718 108.78496549288181 109.7130222853457 0 0 0
2913 10 6 0.1 85.08655282523863 108.91043345143814 108.58858174911276 0 0 0
2915 10 6 0.1 85.73192035427006 110.37606689951485 108.69688362002015 0 0 0
2743 10 3 0.0282 85.45167478626828 110.43713558879705 105.38818292274807 0 0 0
2744 10 3 -0.1 84.94580503567121 110.58099160912002 104.15466733460306 0 0 0
4056 14 9 0.3 79.71183776559387 105.09144335085401 107.29011871937985 0 1 -1
2746 10 3 0 84.61183053366267 108.239283219984 104.06009654172888 0 0 0
2751 10 3 0 84.16307008886577 106.02385008095044 103.98544693701021 0 0 0
2745 10 3 0 84.60895596324023 109.47746013425086 103.45564857978593 0 0 0
2752 10 3 0 84.28597992871254 107.17467295618562 103.3560453563774 0 0 0
2761 10 6 0.1 83.79069790911248 104.05543877248732 103.89048885815798 0 0 0
6838 24 3 -0.1 80.88111201593833 108.74788822274346 103.11262832257913 1 0 0
6947 24 6 0.1 81.37739834904667 104.44387883575067 104.5278384559316 1 0 0
6837 24 3 -0.1 80.38264044342205 107.50410920759649 103.01528107968468 1 0 0
6839 24 3 0 80.85198269212233 109.63360656986383 102.12254105738646 1 0 0
6935 24 5 -0.2 78.80145101214251 105.01378371431107 102.93064140721972 1 0 0
6835 24 3 0 79.673702803732 107.19290273316682 101.88634513723339 1 0 0
7000 24 5 -0.2 79.84231136759489 103.90016451334466 102.75118770604655 1 0 0
7001 24 6 0.1 80.8137465819944 104.23380901257228 102.61032176141963 1 0 0
7003 24 6 0.1 79.87571294047152 103.44509332294811 101.71074125540308 1 0 0
2738 10 3 -0.1 83.78569829125004 104.93842734311889 103.30617072624716 0 0 0
2756 10 3 -0.1 84.31430066693764 109.61568615933997 102.21387156533973 0 0 0
2739 10 3 0 83.94307405450616 107.33639957067972 102.08767741574943 0 0 0
2763 10 6 0.1 84.49571071859586 110.56142092020428 101.74289587642214 0 0 0
2742 10 3 -0.1 83.97969089325815 108.52897718983236 101.49247370696997 0 0 0
2737 10 3 0 83.51248647643806 104.98117450388374 101.95060743563529 0 0 0
2740 10 3 0 83.56992043664701 106.17533238276587 101.37295990103848 0 0 0
2867 10 6 0.1 83.29014788772027 102.94359143375239 101.82011535440537 0 0 0
416 2 3 0 86.8765236814901 103.28461627637404 102.8926363288953 0 0 0
403 2 3 0 86.60997311653605 103.29385848646886 101.56422808043004 0 0 0
2669 10 3 -0.1 86.51403657208452 107.55535067049536 109.9576781162065 0 0 0
2848 10 6 0.1 87.56996748790665 109.61717993498098 106.99282114823984 0 0 0
6834 24 3 0 79.76657449751289 108.03891298562934 100.84022010331749 1 0 0
6937 24 6 0.1 78.9895581863097 105.47618939832645 103.92172760210244 1 0 0
6836 24 3 0 78.82174574919311 106.15548770002552 101.87739273538998 1 0 0
4058 14 6 0.1 83.85156110618796 106.26883671317111 109.2325023451508 0 1 -1
3842 14 6 0.1 82.28884450018955 104.56807873001573 108.49237171098054 0 1 -1
6757 24 3 -0.1 80.97744932087163 103.4115218309697 104.68624153298524 1 0 0
6743 24 3 0 79.99878309436085 102.92613583611423 103.91517519127285 1 0 0
6840 24 3 0 80.43524778766134 109.23076076619435 100.93395714804925 1 0 0
410 2 3 0 87.35861635002733 104.35238795252295 103.54762898642178 0 0 0
420 2 3 -0.1 87.30509632089287 105.57670702838516 101.61498029943205 0 0 0
406 2 3 -0.1 86.79264822932114 104.49545260984982 100.97206304478411 0 0 0
6758 24 6 0.1 82.51982601881784 103.00428307805333 106.01429982236542 1 0 0
2762 10 3 -0.1 83.30949640822487 103.86507231584912 101.26936687596229 0 0 0
6756 24 3 -0.1 81.719754984994 102.60861960774048 105.42691521735735 1 0 0
404 2 3 0 86.16303689420464 102.17117398572583 100.91547677636609 0 0 0
409 2 3 0 87.54721194317224 105.53763605184565 102.87835916769374 0 0 0
577 2 6 0.1 87.48766169461365 105.25176761479649 108.11472373011955 0 0 0
427 2 6 0.1 87.30142530756136 106.52960342609832 101.1057734787335 0 0 0
413 2 3 -0.1 87.39262460457428 103.22886039493488 105.53293266071924 0 0 0
415 2 3 0 86.71716616017349 102.16166927768347 103.56872059682163 0 0 0
411 2 3 0 87.6919544739082 104.33678163181614 104.89176798436735 0 0 0
2880 10 6 0.1 83.93020857076239 108.75732877738528 100.4173292949587 0 0 0
414 2 3 -0.1 86.95730820793477 102.11535472300442 104.85967942096237 0 0 0
408 2 3 -0.1 88.00287140030387 106.58396036776169 103.47774862209542 0 0 0
6777 24 3 0 79.65758950184583 101.63474358362228 104.06931753723305 1 0 0
417 2 6 0.1 87.91524813728297 107.54636203060784 102.95311586370465 0 0 0
5241 18 6 0.1 81.76453209333886 102.220732607155 109.60556760371097 1 -1 0
5236 18 3 -0.1 82.73221451602167 101.94838183635922 110.11083276954393 1 -1 0
6763 24 3 -0.1 81.47523661276523 101.309684859019 105.54961934525286 1 0 0
419 2 6 0.1 86.69141515960337 101.207726175147 105.43789444381645 0 0 0
523 2 6 0.1 87.88315024691133 103.45966097040022 108.93590315813479 0 0 0
6778 24 3 0 78.56805989324724 101.02508098867455 103.46718547897953 1 0 0
402 2 3 -0.1 86.4184649847132 101.03093426963552 102.93842475040114 0 0 0
418 2 6 0.1 87.56026508903771 103.04856197950443 106.63962504884039 0 0 0
407 2 3 0.0282 88.4622737263777 106.51298582086449 104.75133954007433 0 0 0
401 2 3 0 86.23411443265698 101.0126318850195 101.58265159561758 0 0 0
412 2 3 0 88.36435364016305 105.3380691294982 105.45386975474564 0 0 0
579 2 6 0.1 88.40333487178904 106.64819368078659 107.98290438458932 0 0 0
6776 24 3 0 80.40602272931835 100.861064720573 104.83798568841395 1 0 0
6992 24 6 0.1 82.06498941214736 100.60806171242967 106.09697743248347 1 0 0
4045 14 6 0.1 81.69471444288766 109.76837659573616 110.5933952573308 0 1 -1
576 2 5 -0.2 88.5850153082857 105.58376327339889 108.00679565266441 0 0 0
3829 14 7 -0.15 78.89860217720303 106.47706439195775 106.78017985261354 0 1 -1
5204 18 3 0 83.40563551841458 100.79330097270939 110.0494846706294 1 -1 0
4060 14 5 -0.2 82.24144984453163 110.73564814018917 108.01990458993058 0 1 -1
4043 14 5 -0.2 82.09841936398406 110.80252678502093 110.65714154164633 0 1 -1
333 2 3 -0.1 88.73943470384951 103.84283607988135 109.45778210994712 0 0 0
2689 10 3 0 87.82841626457741 109.38660192406363 110.60545954705685 0 0 0
4974 18 3 0 84.55540067112884 100.66390626125545 110.67116314684668 1 -1 0
5252 18 6 0.1 81.52527278747118 104.08976785092705 110.72869402272616 1 -1 0
2690 10 3 0 88.33991328331014 110.64514767485905 110.48878540453477 0 0 0
428 2 1 -0.1782 88.8735730465013 107.63391525848239 105.29899292987523 0 0 0
2741 10 3 -0.1 83.17358324358021 106.18356651628594 100.11804083653116 0 0 0
332 2 3 -0.1 89.1228711601452 103.07389418087925 110.49966572920539 0 0 0
334 2 6 0.1 88.60550013739957 102.24324143320797 110.72435989834322 0 0 0
2333 8 6 0.1 88.3142575281734 100.5760431058678 107.73116812442439 1 -1 1
1727 6 5 -0.05 78.67807127303975 100.54862590248888 110.57484035752991 1 -1 -1
6388 22 6 0.1 79.72080444225973 100.30190837591373 101.10008520249397 0 0 0
425 2 6 0.1 86.47941624679387 100.01890121484311 103.45587997212522 0 0 0
1734 6 6 0.1 78.44783313686145 100.92604060953583 109.56712016159936 1 -1 -1
6383 22 6 0.1 78.77468839876343 102.08486507432723 100.12554777094522 0 0 0
1121 4 6 0.1 88.60200315548327 100.04588245060947 101.26330198031872 0 -1 -1
1512 6 6 0.1 78.44237938508198 103.44048284998485 110.31238060185869 1 -1 -1
207 1 1 -0.1782 99.75099435135259 101.45154465791896 109.74671283383593 0 -1 0
3311 12 3 -0.1 92.78090129754271 104.05030691407647 100.42196838136528 0 -1 0
511 2 5 -0.2 89.23943160676019 105.17541668929911 106.67518288772285 0 0 0
319 2 3 0 89.3335054045578 105.02030080969935 109.19600102845868 0 0 0
66 1 3 -0.1 99.28032714620282 101.45709538485067 101.59287091614921 0 -1 0
206 1 8 0.05 99.02660837474465 102.6454190240265 110.11449173154548 0 -1 0
1136 4 9 0.3 93.37427445199843 102.68656229450396 109.40114383711428 0 -1 -1
281 1 6 0.1 98.14436863712427 103.27441444924591 105.79641118797083 0 -1 0
665 3 3 0 98.5857702743407 106.3454181202136 103.61588072928248 1 -1 -1
670 3 2 0.14 98.5574532469451 106.50448936278362 107.04897583277794 1 -1 -1
274 1 6 0.1 97.61046855307065 103.92192752866254 109.08042411956039 0 -1 0
578 2 6 0.1 90.04185010956694 107.68530693895836 108.30985553812405 0 0 0
692 3 10 0.28 96.65589944201409 105.482525150598 107.48362703996366 1 -1 -1
513 2 6 0.1 89.53298432702412 104.18218172700495 106.68327095106353 0 0 0
364 2 3 -0.1 90.71516835958411 107.69713715966094 109.12658911763556 0 0 0
512 2 6 0.1 90.07542056800072 105.77426744123903 106.41478336795231 0 0 0
669 3 2 0.14 97.1882705138668 105.81237631168098 105.47820379843357 1 -1 -1
459 2 6 0.1 90.47372551975276 107.7211448410241 101.97789860853536 0 0 0
3312 12 3 -0.1 92.70818108102122 104.63585925519875 101.65040493950647 0 -1 0
351 2 7 -0.15 91.25508451167289 108.93009254439339 109.3029678191686 0 0 0
450 2 6 0.1 90.85779876389806 107.6555679819157 105.62731315613402 0 0 0
430 2 5 -0.05 90.16611416988405 107.92503108677475 104.77834211795712 0 0 0
451 2 6 0.1 90.55852720750805 107.191103502558 104.06065131667417 0 0 0
448 2 6 0.1 89.89466740578297 109.91160305117458 106.02066438835816 0 0 0
447 2 3 0 90.5161051510119 109.26447109150604 104.1839885096944 0 0 0
446 2 3 -0.1 90.45413112338268 110.23712238132417 105.11994666465458 0 0 0
3436 12 1 -0.3 93.86931760460514 107.84808755898072 107.51320134094337 0 -1 0
3316 12 8 -0.1 94.96307151431125 108.6375283222536 105.5437714838746 0 -1 0
3314 12 8 -0.1 95.37560530964456 109.51103279332219 106.7188358011394 0 -1 0
3255 12 5 -0.05 93.6192093663027 108.06869780419866 106.07493216978747 0 -1 0
435 2 3 0 90.92161067178478 109.57408617053865 102.95640242386955 0 0 0
3256 12 6 0.1 92.79188498550245 108.76180637642047 105.95446062891612 0 -1 0
685 3 6 0.1 95.39858443651669 104.75584930069822 105.05785246188641 1 -1 -1
3319 12 4 -0.5600000000000001 93.62670779585643 106.6014249320743 102.90804845314517 0 -1 0
3320 12 10 0.28 93.16785980570779 106.58776124561953 103.84286932803002 0 -1 0
3257 12 6 0.1 93.38867902453984 107.14087092802819 105.52468761799791 0 -1 0
3428 12 8 -0.1 95.11384454243824 109.39923172726914 104.2979879921906 0 -1 0
3310 12 2 0 94.91288614067338 108.79540459486172 102.91890922920675 0 -1 0
3297 12 2 0.14 93.45932595013441 105.75157061203211 101.87533051897464 0 -1 0
3298 12 2 0.14 94.32492591751233 107.66442008540808 102.35403598760806 0 -1 0
3430 12 6 0.1 94.48627549611018 110.33816143816058 104.39401574924835 0 -1 0
3416 12 5 -0.05 95.04748326459001 108.65190164826942 107.90397640388318 0 -1 0
3417 12 6 0.1 95.9196390039351 108.02717230627694 108.24390007622573 0 -1 0
3295 12 2 0 94.68395293027378 107.4011142845498 101.08682346721774 0 -1 0
372 2 9 0.3 90.97082227755801 110.35914084013712 108.27027726244455 0 0 0
434 2 3 0 91.50166217013344 110.7576266138943 102.72638832496517 0 0 0
3487 12 6 0.1 94.77611991662057 109.30126676352245 108.7590996638477 0 -1 0
3313 12 6 0.1 92.1479588043557 104.1942336264216 102.39276341173951 0 -1 0
457 2 3 -0.1 90.74156305196283 108.80255837906932 101.92595475312358 0 0 0
829 3 6 0.1 95.89859786276587 104.58610654686049 102.71086238013251 1 -1 -1
683 3 3 -0.1 96.59060470024593 105.08222662581343 103.30734919342322 1 -1 -1
684 3 3 -0.1 96.29790059081503 105.22468747393762 104.65105637384198 1 -1 -1
3317 12 6 0.1 95.65588802222398 107.81008117601824 105.49987874503836 0 -1 0
3301 12 2 0 95.99388522074486 109.32759598294801 102.13762986779962 0 -1 0
3296 12 2 0 94.1560887156181 106.22956314109139 100.7879596857191 0 -1 0
3300 12 3 0 96.72486987002597 110.12008578273999 102.78051165366996 0 -1 0
691 3 4 -0.5600000000000001 97.27024536695426 105.95826013227015 106.8725759064275 1 -1 -1
3344 12 8 -0.1 96.91199867069784 109.92720170209532 106.71276294839798 0 -1 0
3429 12 8 -0.1 96.6354963022278 109.64035253141111 104.21016961542153 0 -1 0
690 3 3 -0.1 97.68318969098299 105.68922842577301 102.78641367410621 1 -1 -1
3302 12 3 0 96.18961591173691 109.09126125139247 100.83599173324326 0 -1 0
349 2 2 0 92.58974239873913 110.39190074441981 110.14761984892581 0 0 0
354 2 3 0 91.08793192437005 106.6098055884063 109.95461027228461 0 0 0
353 2 3 0 90.38307343959768 105.44916035524575 110.01581914687634 0 0 0
922 4 6 0.1 91.98841971930761 103.91307483995121 106.97291730806684 0 -1 -1
828 3 6 0.1 97.9049844699072 105.61931487791968 101.69221093562405 1 -1 -1
900 4 3 -0.1 92.74571108851666 103.1580348701134 106.76426670551615 0 -1 -1
1138 4 6 0.1 92.37234851128015 103.08282197139043 104.68888841154384 0 -1 -1
3466 12 6 0.1 97.09338685882723 108.69958986768579 104.14825061628119 0 -1 0
3458 12 6 0.1 97.59812655298907 109.08803401584458 106.7413123060204 0 -1 0
668 3 2 0 98.31926751061235 106.32434843964344 104.90586482856963 1 -1 -1
267 1 5 -0.05 98.29324222391014 103.11576055756704 108.84717304048067 0 -1 0
458 2 3 -0.1 91.25017007821508 109.07651069441127 100.71360124850533 0 0 0
436 2 3 0 92.06882340647729 110.1916823976221 100.54143335062314 0 0 0
3308 12 3 0 95.43123734805422 108.04370617581196 100.3192915862719 0 -1 0
279 1 6 0.1 98.11302705921014 102.16196245642406 103.15762476281614 0 -1 0
899 4 3 -0.1 92.91205334165797 102.72522734680774 105.50169498296573 0 -1 -1
348 2 2 0 92.18197210575329 109.1641278736602 110.15687205366523 0 0 0
911 4 7 -0.15 93.43248860640824 102.41229894910038 107.67840968897656 0 -1 -1
268 1 6 0.1 97.70658803788385 102.36300997803033 108.36571225635082 0 -1 0
667 3 2 0 99.14188839360688 106.66863449975169 105.88604327994882 1 -1 -1
802 3 6 0.1 99.07021854636467 108.17903504855163 109.89508231842795 1 -1 -1
902 4 3 -0.1 93.70925622223027 101.65108999393183 105.17476221806432 0 -1 -1
682 3 2 0 99.32454472675165 106.82161223049914 108.17462064675689 1 -1 -1
800 3 8 -0.1 99.20088869336324 107.09270566097436 109.72904709007835 1 -1 -1
238 1 8 -0.1 99.01355361987923 102.59056207930779 105.81005684202562 0 -1 0
67 1 3 -0.1 99.0550352748781 102.11555527677783 102.69055613804878 0 -1 0
1137 4 6 0.1 93.70841814359558 101.45325756753216 104.13229407207734 0 -1 -1
278 1 11 -0.3 98.64031776299308 101.07695441179757 105.73998783052869 0 -1 0
912 4 2 0 94.15071892982547 101.30975697073296 107.32769670853726 0 -1 -1
71 1 6 0.1 98.47891089124117 100.9492821934952 101.1443186455861 0 -1 0
51 1 1 -0.3 99.26926388025723 103.70088823150121 107.96623602832855 0 -1 0
629 3 6 0.1 96.26202743451324 105.94505289097526 109.96051329259545 1 -1 -1
280 1 6 0.1 97.92312707964419 100.67370178631025 106.4604160030928 0 -1 0
901 4 3 0 94.29807513669644 100.89626607670202 106.10804229214266 0 -1 -1
909 4 7 -0.15 94.40411431342847 101.28637041024766 109.55374895669667 0 -1 -1
3303 12 3 0 97.1053457114078 109.71593661759465 100.13222972850298 0 -1 0
282 1 6 0.1 98.17766481352803 100.92172619540315 104.7658967427538 0 -1 0
666 3 2 0 99.86539551341731 106.7323919836808 103.35649523685417 1 -1 -1
960 4 2 0 92.12176393815795 100.24324073357582 100.32994364666605 0 -1 -1
1142 4 6 0.1 95.42917531261043 100.26551970648042 103.88751057656073 0 -1 -1
3469 12 6 0.1 96.88406262391028 110.42968161495494 108.90052819655804 0 -1 0
689 3 6 0.1 98.5165550308327 105.3412353988847 110.53985802772677 1 -1 -1
3315 12 6 0.1 94.70600767487426 110.41670533181119 106.75323087663446 0 -1 0
3304 12 3 -0.1 97.83725931909852 110.61964210778353 100.80616171713909 0 -1 0
283 1 6 0.1 99.57560735280926 100.488956187568 105.78083351727666 0 -1 0
208 1 6 0.1 99.74300017988612 103.4489586113074 110.35564415407089 0 -1 0
908 4 2 0 94.6919519106221 100.70182843914512 108.34439760943661 0 -1 -1
688 3 8 -0.1 98.31256624529394 106.33659623443071 110.73958480889995 1 -1 -1
79 1 6 0.1 99.92858610092858 101.78919246905735 107.55096961868216 0 -1 0
975 4 3 -0.1 89.6342541378682 100.08080751624934 100.95876314558954 0 -1 -1
3434 12 5 -0.2 97.2245179149965 110.52190733766352 105.32370229471726 0 -1 0
3299 12 3 -0.1 97.68340024284726 110.7777378433598 102.12016156116455 0 -1 0
3435 12 6 0.1 98.28888496391042 110.74363740571536 105.23610364361227 0 -1 0
3457 12 6 0.1 92.11196801294834 103.21651303090407 100.18633397449389 0 -1 0
2332 8 6 0.1 89.37874710724273 100.53597196270715 109.83095254800213 1 -1 1
910 4 3 -0.1 94.87002653843736 100.74401427405505 110.7281430541901 0 -1 -1
3343 12 6 0.1 99.64821479671538 109.95940644205591 109.09459896035976 0 -1 0
53 1 8 0.05 99.77942291442984 102.75591565531606 107.11978271577243 0 -1 0
55 1 2 0 99.95811266961095 102.97309330730097 104.6341384046874 0 -1 0
2787 10 6 0.1 87.36473528538787 110.87165970097891 104.60280530904842 0 0 0
5618 20 6 0.1 82.52107442853395 121.29743986347691 108.0042850743159 2 -1 0
6828 24 3 0 80.93316782484497 111.29363778576919 100.03488455498513 1 0 0
3907 14 3 0 87.62756551346565 121.53240793242512 109.22086295510255 0 1 -1
3912 14 3 -0.1 85.38342939707547 121.30725990779067 105.88230201992639 0 1 -1
4423 16 5 -0.05 84.82730875721323 112.57566143959653 100.01492218139146 0 1 -1
5595 20 3 -0.1 81.01659737425862 121.30235252336928 106.06743342675843 2 -1 0
5625 20 6 0.1 78.73683122923697 112.22484457192239 110.56242343055376 2 -1 0
3873 14 6 0.1 80.59706529056774 120.91205430542081 101.49146780617119 0 1 -1
4509 16 3 -0.1 87.50279284800244 118.97238339407272 100.51249869608984 0 1 -1
6847 24 6 0.1 81.2652808621447 114.96931071679057 100.86039454451392 1 0 0
6826 24 3 -0.1 81.27925512162142 110.9112701952326 102.27761109859131 1 0 0
4636 16 6 0.1 84.46220264271139 117.51777765639642 100.44381518140013 0 1 -1
6849 24 6 0.1 81.50408517663863 111.3053339106863 103.29230587953036 1 0 0
4061 14 6 0.1 82.19874491545484 111.18637587185128 107.04450699536115 0 1 -1
4054 14 8 -0.1 82.01674521591082 111.64399795136524 109.30739867116151 0 1 -1
3818 14 5 -0.05 79.68537916742414 111.25700212115915 106.67966041560936 0 1 -1
2795 10 6 0.1 87.89755915320377 111.28735757723791 102.61572483829424 0 0 0
2914 10 6 0.1 87.6864511492367 111.24485927749006 108.47768495084577 0 0 0
2786 10 6 0.1 88.1003512254636 111.65493919341677 106.05750140519925 0 0 0
2764 10 1 -0.1782 85.96841408844045 111.58659772408872 105.94615460281031 0 0 0
2753 10 6 0.1 84.89985486908897 111.47112661247832 103.65921966105557 0 0 0
2700 10 3 -0.1 87.9995844569885 111.4877365381083 109.44548885041975 0 0 0
2766 10 5 -0.05 87.2506358913121 111.70401819775037 105.31255648326145 0 0 0
3845 14 6 0.1 79.75075583893052 111.9159242362255 107.51000283904287 0 1 -1
4055 14 6 0.1 81.01732417436224 112.09326502477558 109.25304274497873 0 1 -1
6825 24 3 0 81.20181980488786 111.76278806492591 101.27976635335504 1 0 0
3797 14 1 -0.1782 80.46023992412661 111.93978129947766 105.69313213635391 0 1 -1
3891 14 2 0 83.97127819833364 112.06494701018202 110.3928091933908 0 1 -1
4635 16 5 -0.2 85.53852748497489 117.33098058864208 100.51077322111747 0 1 -1
3890 14 2 0 83.13603143174977 112.53220025909361 109.44981380299654 0 1 -1
3959 14 6 0.1 82.55859431635945 112.90961161646914 106.20316283986136 0 1 -1
2783 10 3 0 87.42553998602332 113.09443871783083 104.56838057776332 0 0 0
6850 24 3 -0.1 81.26128255851066 113.03941946001339 101.53259382187517 1 0 0
4604 16 1 -0.3 84.9182125233556 113.052250771202 101.36438955200845 0 1 -1
3941 14 3 0.0282 78.91735327792036 112.9507157271623 104.21353110699889 0 1 -1
6955 24 6 0.1 81.26625032632019 113.36818500417269 102.53039939242548 1 0 0
3952 14 6 0.1 84.18883080539149 120.305805107239 101.44653238032458 0 1 -1
3942 14 3 0.0282 79.96580839316951 113.13546083552743 105.07837397057779 0 1 -1
5575 20 3 0 79.03180123627459 119.4331546364855 106.06252801421401 2 -1 0
3953 14 3 0 82.42258251511684 119.09123836299337 101.53698307661581 0 1 -1
3889 14 3 0 83.38588295602989 113.7652254312319 108.90835515947197 0 1 -1
4088 14 6 0.1 81.379044800793 113.9962854753968 108.08887533649488 0 1 -1
3958 14 5 -0.2 82.74341394045302 113.94115728397301 106.44655578566835 0 1 -1
3966 14 6 0.1 83.83588464236377 113.98244177425707 106.30439690346122 0 1 -1
3943 14 3 0 80.60836282465543 114.3968030394786 105.06531443788103 0 1 -1
3995 14 5 -0.2 82.37568668577286 114.28749573785004 107.84023747643128 0 1 -1
3887 14 3 0 84.29931510298057 114.5643627910091 109.50457277897206 0 1 -1
3949 14 3 0 81.83789282183459 114.8007485767287 105.54704355408832 0 1 -1
4033 14 6 0.1 82.21215683729815 115.39467959661995 108.0451944525342 0 1 -1
3948 14 2 0 80.72271781260308 116.30415723204115 103.72252924916208 0 1 -1
3944 14 2 0 80.06180603239945 115.28655077250173 104.27022878005523 0 1 -1
3940 14 3 0 82.40171211675961 116.01997901526892 105.10337680578866 0 1 -1
3964 14 6 0.1 84.2039798862594 116.06675554945531 106.30296273536288 0 1 -1
3893 14 6 0.1 83.87272708500514 116.53250063093668 108.6095330670175 0 1 -1
3888 14 3 -0.1 84.46922809195613 115.87925046160098 109.21519428181078 0 1 -1
3962 14 3 -0.1 83.57252053233756 116.56629748537381 105.58191167223275 0 1 -1
3883 14 3 -0.1 85.39689686939396 116.63408939652894 109.88476863883889 0 1 -1
3937 14 3 0 81.82723272867823 116.71465712057648 104.11513963725713 0 1 -1
3963 14 6 0.1 85.13763896598678 117.7135378888298 105.24964487855885 0 1 -1
3961 14 3 -0.1 84.1184351705957 117.55793431059712 104.94082547868122 0 1 -1
3933 14 6 0.1 85.42480077113895 117.78500612148927 109.68795011988064 0 1 -1
3939 14 3 0 83.54419719707052 118.23926309114577 103.90485596920014 0 1 -1
3934 14 5 -0.05 85.49076202451451 119.83487500606233 103.43527098399845 0 1 -1
3955 14 6 0.1 86.08215173399228 119.51160894595742 104.38448631130822 0 1 -1
3945 14 2 0.14 78.93285163124176 115.11901317679241 103.52348883181597 0 1 -1
3951 14 3 0 84.13479404027191 119.16997075419641 103.17599949662561 0 1 -1
3938 14 3 0 82.37668975173325 117.7329694534131 103.45662752602948 0 1 -1
3947 14 2 0.14 80.05269623606048 116.75411562086184 102.69473153270656 0 1 -1
3935 14 3 0 81.81935595314778 118.1077607045637 102.26539495777376 0 1 -1
3950 14 3 -0.1 83.60719699901163 119.5739140763035 102.02381707922336 0 1 -1
3954 14 6 0.1 86.12713049735943 119.50707219366919 102.60045569252426 0 1 -1
2860 10 6 0.1 86.7679171174382 116.10267933578217 106.96981933519619 0 0 0
4655 16 6 0.1 84.00449524350277 114.97032979664269 101.80968457216446 0 1 -1
3936 14 3 -0.1 80.67803897532178 117.52133814844001 101.8320349806778 0 1 -1
5609 20 3 0 80.05088229058599 119.41423385908712 107.01758960228426 2 -1 0
5610 20 3 0 80.19615082954874 118.44105057176138 107.99639147915752 2 -1 0
5608 20 3 0 80.99001975605964 120.39682446579224 107.00985676601576 2 -1 0
5613 20 3 -0.1 81.80445049036709 120.523393740953 108.01827299923235 2 -1 0
5611 20 3 0 81.0669958727743 118.65459943795248 109.04105025366687 2 -1 0
5612 20 3 0 81.75440352308577 119.6930519600109 109.1134945313191 2 -1 0
5620 20 3 -0.1 79.56741046842185 117.21271470356152 107.87904677835077 2 -1 0
5607 20 7 -0.15 79.70315848964623 116.37548170522486 108.91280181108263 2 -1 0
5589 20 3 -0.1 79.10029733796512 120.34701448229393 105.12573094053772 2 -1 0
5628 20 9 0.3 79.00118140956158 114.86856788874334 109.1263792685733 2 -1 0
5604 20 2 0 80.43925768497391 116.71911954002903 109.95714077278791 2 -1 0
5617 20 3 0 81.12138862002392 117.82615914803094 110.0671135637183 2 -1 0
5834 20 6 0.1 79.1483479699977 116.9206150521836 106.94758177168038 2 -1 0
4585 16 6 0.1 85.74798522789536 114.8979271419472 101.8650197689999 0 1 -1
2784 10 6 0.1 86.613878177115 113.82790216678819 106.25580377825537 0 0 0
2782 10 3 -0.1 87.09811487641996 114.09752985805403 105.32343708956756 0 0 0
2861 10 6 0.1 87.19940663768489 117.32546421678286 105.93646384594584 0 0 0
4584 16 5 -0.05 84.8810659368549 114.53059366786687 101.3167023013289 0 1 -1
4637 16 6 0.1 85.86261062240948 116.9889479838005 101.4879704424121 0 1 -1
3957 14 6 0.1 80.33075772543636 117.6226494864396 100.87160236756179 0 1 -1
5614 20 3 -0.1 82.6061053108062 119.96309386801158 110.12364872316641 2 -1 0
2788 10 5 -0.05 87.57689674063616 116.34992641868183 106.23078215922337 0 0 0
2785 10 3 0 87.62098822273906 115.30850129230535 105.13832102425809 0 0 0
3886 14 3 0 85.01285511741276 114.01806882741997 110.56746610109045 0 1 -1
2705 10 6 0.1 88.099546466502 117.45791639641024 108.42087430376226 0 0 0
4511 16 6 0.1 87.9628914003573 118.3992379866992 101.36321656144949 0 1 -1
2708 10 9 0.3 88.17934378847322 114.12222348442191 108.38981505924507 0 0 0
2771 10 3 0 87.98091057518542 113.26929682022381 103.35251435133044 0 0 0
2793 10 3 -0.1 88.19723002361204 112.30255665188346 102.42001791852232 0 0 0
5619 20 6 0.1 83.34320730040191 120.70902544938397 110.02993549939754 2 -1 0
2767 10 3 0 88.31300117428827 115.50532332232865 103.98779082576058 0 0 0
2687 10 7 -0.15 88.44444870862476 112.82780973560563 109.51432191071396 0 0 0
2770 10 3 0 88.47629731075318 114.49817751961791 103.13064560721207 0 0 0
4048 14 6 0.1 85.94438833811783 120.58615637031176 110.12340640452265 0 1 -1
3965 14 4 -0.39 78.77603607131383 116.18750342836437 102.63021037108281 0 1 -1
5606 20 7 -0.15 79.69908273346003 114.72834211881278 110.65407362445822 2 -1 0
3872 14 8 0.05 80.02207949787199 121.01748686872308 100.54187392359202 0 1 -1
2857 10 6 0.1 88.82277728504042 119.2568016319162 107.2527807498875 0 0 0
2842 10 6 0.1 88.96677481587598 119.24092327023712 104.68918627609192 0 0 0
6845 24 3 -0.1 81.21018141503694 113.91294297311768 100.54359024598423 1 0 0
2828 10 1 -0.3 88.90179167094573 116.40780881224416 106.83066603593775 0 0 0
2704 10 8 0.05 89.10523414826724 117.2733964685653 108.01059114786528 0 0 0
3921 14 6 0.1 84.3572431633309 120.90874403454916 105.9195544485508 0 1 -1
3931 14 6 0.1 84.73379999757321 120.48478958116206 108.25206134781817 0 1 -1
3932 14 1 -0.1782 85.38678725001104 121.28011172084041 103.52817458118702 0 1 -1
4510 16 3 0 86.21576067690944 118.6392488163698 100.12216787332156 0 1 -1
5588 20 3 -0.1 80.1134205558191 121.2358447487151 105.08955095364179 2 -1 0
3994 14 6 0.1 78.64183025012669 111.36829633400379 106.39920713181456 0 1 -1
3910 14 3 -0.1 86.34882018972945 121.08959822700044 109.2887313454786 0 1 -1
3924 14 3 -0.1 85.63488676298846 121.01387712283308 108.17628441840372 0 1 -1
4009 14 6 0.1 78.69362845105796 118.63746918732139 100.12876120009105 0 1 -1
2794 10 3 -0.1 88.84452170555863 112.59605150390517 101.28699821182494 0 0 0
4619 16 6 0.1 89.09015510478649 120.32673545571221 100.15866079518202 0 1 -1
2768 10 3 -0.1 88.89196676924291 116.69472617361654 103.75206669176427 0 0 0
2789 10 6 0.1 88.84734235895716 117.35694925047335 104.52479328604963 0 0 0
2796 10 6 0.1 88.95781960827816 111.73360851113961 100.60916743178683 0 0 0
4023 14 5 -0.2 78.4873633505552 120.77539121237751 100.8849946501034 0 1 -1
3913 14 3 0 86.13897888090408 121.48008490912314 107.0170771058382 0 1 -1
3956 14 5 -0.05 81.92350052971526 119.51889058972458 100.16072583913424 0 1 -1
3908 14 3 0 88.48908406734658 121.31541301665399 110.25284299603545 0 1 -1
4025 14 6 0.1 78.36853526746312 120.92540672155015 101.96676529315204 0 1 -1
3324 12 3 0 99.79891533850774 113.21490515279605 107.02423541193042 0 -1 0
4035 14 6 0.1 91.73411428486973 121.49868415621259 110.81333271613242 0 1 -1
2916 10 6 0.1 99.18460812047206 121.12225420510313 108.01677989653298 0 0 0
2686 10 7 -0.15 89.28108325020399 115.11473956799122 109.34961571038163 0 0 0
3467 12 5 -0.2 97.17126483303687 110.85376633766948 107.95272942564621 0 -1 0
2778 10 3 0 92.14487743445176 117.57553137593067 100.5350176591918 0 0 0
2630 10 2 0 93.8798493909621 121.10349060871758 105.97206149141634 0 0 0
2769 10 3 0 89.22231091848012 114.68504785028993 102.0457744545062 0 0 0
2684 10 2 0 89.32484947719527 113.11921849815306 110.43376549470949 0 0 0
442 2 3 0 95.25835807109844 113.65701651942751 100.19360334399377 0 0 0
433 2 3 0 92.06657715327296 111.05190943139971 101.59883204063279 0 0 0
3309 12 6 0.1 98.51124612927038 111.22375871897007 100.31456085582282 0 -1 0
350 2 7 -0.15 92.23307850409059 111.1993431701374 109.14941310538671 0 0 0
449 2 3 0 91.02127339454111 111.44100471206951 104.89355990700363 0 0 0
474 2 3 0 98.5814741560311 120.21544502827828 100.51542487037551 0 0 0
3349 12 6 0.1 98.4125577323398 111.31467777613841 102.70363208971388 0 -1 0
3340 12 3 -0.1 99.37657806773763 114.75946590924043 103.75947284145846 0 -1 0
3342 12 3 0 98.56117578734543 111.44246482158792 107.98401770741626 0 -1 0
3468 12 6 0.1 96.48484177383204 111.79011783125188 107.89575773178113 0 -1 0
3326 12 3 -0.1 99.07122721262196 114.08534134265906 104.90114670186674 0 -1 0
431 2 3 0 91.67938185698931 111.67990394399325 103.73505296362914 0 0 0
3465 12 6 0.1 96.74232946734901 111.52300658887572 105.1091816383541 0 -1 0
524 2 6 0.1 90.30245449039776 112.071258916853 106.78132170748482 0 0 0
583 2 6 0.1 99.03581266855728 120.18584000795585 103.49162239033201 0 0 0
296 2 3 0 99.22899848773123 118.025887173391 106.70245666624064 0 0 0
444 2 2 0 92.6942640958503 112.14064798830168 101.48683947423186 0 0 0
532 2 3 0 99.01191061944141 115.80723393107294 109.92677932256296 0 0 0
582 2 3 -0.1 99.02935446270763 119.57744435809737 104.41197494052032 0 0 0
304 2 3 0 99.13968239498834 117.2498183703366 107.72653714206827 0 0 0
452 2 5 -0.05 91.0685120862467 112.45074395777743 106.08122250050342 0 0 0
492 2 1 -0.3 92.38724725493206 112.56592190314362 106.64837101525728 0 0 0
366 2 3 0 92.79043958094775 112.45355413138424 108.91651127957812 0 0 0
3347 12 6 0.1 98.7392501240669 114.7190508871868 102.90128320864419 0 -1 0
440 2 2 0 93.45184054518901 112.36563862831761 100.47055624427028 0 0 0
432 2 3 -0.1 92.56698039884286 112.64288835929653 103.63940314034117 0 0 0
365 2 3 -0.1 93.69961616981938 112.88199472768542 109.86778641107988 0 0 0
453 2 6 0.1 92.90064797628564 113.08757838815758 104.52188125977763 0 0 0
443 2 2 0.14 93.01220602172636 113.00040216229179 102.48547127615491 0 0 0
3463 12 6 0.1 97.79433847218071 113.02393481271781 106.89102438889519 0 -1 0
3464 12 6 0.1 98.20466842915552 113.47533159562488 104.87974020103273 0 -1 0
2776 10 2 0 90.45746354944741 116.13461672303194 100.84668611568786 0 0 0
2870 10 6 0.1 91.59697937205691 120.16011261956197 101.55906812040777 0 0 0
522 2 8 -0.1 96.2643348509645 114.5473831106441 100.84172771199746 0 0 0
483 2 6 0.1 96.8524694339408 117.56881785783479 101.25625727464818 0 0 0
525 2 6 0.1 90.76551210097733 113.46756978452052 105.71039638014523 0 0 0
2899 10 6 0.1 93.85180049308023 118.26947010514385 101.48853162859298 0 0 0
368 2 8 0.05 92.3351816123167 113.39790060764606 107.74049232302036 0 0 0
369 2 6 0.1 91.26806364781618 113.62623016818485 107.90519581055436 0 0 0
441 2 2 0.14 94.2374730435109 113.42468680856865 100.8750792640465 0 0 0
505 2 6 0.1 94.21794891015605 113.78164250488321 105.96343190822036 0 0 0
495 2 6 0.1 95.41671353900136 113.97875668730893 108.14573289823545 0 0 0
2685 10 2 0 89.80405297518834 114.36017836929639 110.30790352177507 0 0 0
2702 10 3 0 89.74146879949181 116.35506075529213 109.04585563205279 0 0 0
2843 10 6 0.1 89.64556504289524 120.57353756590443 105.4060231342683 0 0 0
461 2 4 -0.39 93.9595062306814 113.91998052451103 102.19798774143138 0 0 0
519 2 5 -0.2 92.93716893104542 114.76021980721171 107.39562719215658 0 0 0
518 2 6 0.1 95.6663336499856 114.17364447394363 103.56776248850592 0 0 0
520 2 6 0.1 93.54740476961616 115.24230272914238 108.18281874555419 0 0 0
521 2 6 0.1 91.94582011530264 115.38855197473238 107.39135258783466 0 0 0
502 2 8 -0.1 93.93684460781816 114.79395559422656 106.19032908570367 0 0 0
506 2 6 0.1 92.30436008770765 115.11737984014553 104.4667525778921 0 0 0
494 2 3 -0.1 96.05715213687347 114.76166188291666 108.14078348463316 0 0 0
563 2 6 0.1 96.90208746522086 113.72852644669808 101.2629649841706 0 0 0
2855 10 5 -0.2 89.67250617542621 118.63495530110822 107.56297702745081 0 0 0
2856 10 6 0.1 90.17566944209415 119.25112211498136 108.37936974079834 0 0 0
2701 10 3 -0.1 90.6622011200614 116.86325398469498 109.93844807847258 0 0 0
303 2 3 0 98.09775145579754 116.4545235406716 107.91748487709154 0 0 0
298 2 2 0.14 98.05781062605661 118.66989129450796 104.73749408800597 0 0 0
517 2 8 0.01 94.91835468395553 114.77617349056878 103.01730229779538 0 0 0
309 2 3 0 96.03525156520942 115.66622593303092 107.193803956904 0 0 0
503 2 5 -0.2 93.26523136832397 115.54743036640886 104.97861621046101 0 0 0
310 2 2 0 95.20015225593266 115.58523049752469 106.14351930442382 0 0 0
535 2 6 0.1 96.56825538778301 115.85382199491232 102.51237939833163 0 0 0
533 2 5 -0.2 95.7498233089613 115.41112893508311 101.9639656717109 0 0 0
295 2 3 0 97.10684780674508 116.42111382055833 107.02076237426277 0 0 0
501 2 8 -0.1 94.37141029603472 115.90154739771015 103.9365680650082 0 0 0
294 2 2 0 97.20094483524058 117.19671274690246 105.9722150707604 0 0 0
308 2 3 0 95.34255571067547 116.3143032801911 105.0110902258054 0 0 0
507 2 6 0.1 92.85558466724679 116.43607621846299 105.4157966723357 0 0 0
306 2 5 0.06 96.13689085333468 119.11542643075948 103.07397400115731 0 0 0
2841 10 6 0.1 90.90146015207362 117.76580708828348 105.91691133054427 0 0 0
2779 10 2 0.14 89.73306283431398 116.80925231480529 102.77338908045041 0 0 0
311 2 2 0.14 96.31984637393612 117.24247260340456 104.99678843435848 0 0 0
504 2 6 0.1 93.9929191840508 116.69680359003513 103.33697519744112 0 0 0
2797 10 4 -0.39 90.59104334950734 117.91473421996983 102.357552733342 0 0 0
2780 10 2 0 89.71706530109485 115.85616108921093 101.81789904954555 0 0 0
2831 10 6 0.1 92.24841091141302 117.68313340318498 108.08913819913217 0 0 0
534 2 6 0.1 95.20027097865655 116.28031628326306 101.56174837389376 0 0 0
562 2 6 0.1 95.52440526041717 118.44483259960845 102.48566150307587 0 0 0
2854 10 6 0.1 92.21312299717948 118.12043859934403 103.78866013018873 0 0 0
2853 10 8 0.01 91.56783883910717 118.74352014685364 103.14682547869594 0 0 0
2830 10 3 -0.1 92.92781043010416 118.46847907892518 108.00618570060814 0 0 0
2838 10 8 -0.1 90.51020246964285 118.69692534311072 106.19298546029628 0 0 0
2646 10 2 0 91.75447344067676 119.54029099065261 106.23610046002946 0 0 0
2645 10 3 0 92.85866557077645 119.37901547768024 107.06635589898306 0 0 0
2869 10 5 -0.2 92.32994588820225 119.52060866216911 102.07242580587965 0 0 0
2871 10 6 0.1 93.10217921793715 120.27458410628952 102.4888966023392 0 0 0
2839 10 5 -0.2 89.9196293198465 119.58332168763818 105.03856554553391 0 0 0
2840 10 6 0.1 90.4554115786267 120.65341208969977 103.42257171520586 0 0 0
2837 10 8 -0.1 90.92877154567807 119.8544412557215 104.00941823313684 0 0 0
2644 10 3 0 91.90554834755974 120.31183115111378 105.12269209685402 0 0 0
2647 10 2 0.14 92.92548924894685 121.20020263785698 105.018758480998 0 0 0
305 2 4 -0.39 96.83611294043466 118.30704303598361 104.08037395752243 0 0 0
2631 10 3 0 93.83652396921823 120.22146095980503 106.92597945655235 0 0 0
2639 10 3 0 94.9772721954208 120.13643624424022 107.67178123489877 0 0 0
307 2 6 0.1 95.45511615834675 119.69728207711748 103.5255093352959 0 0 0
297 2 2 0 98.20446736551466 118.0193679566197 105.89095729697293 0 0 0
2640 10 3 0 96.02171023938475 120.92206607292182 107.41060661819475 0 0 0
482 2 1 -0.1782 97.01130896227158 119.97639475443613 102.34027352778911 0 0 0
2829 10 3 0.0282 93.92835778254542 118.54360559050399 108.92641490657573 0 0 0
2703 10 6 0.1 90.99430750766838 117.84091779199555 109.85588420481812 0 0 0
2638 10 3 0 95.02141942391057 119.30080504831813 108.68271595950046 0 0 0
2835 10 1 -0.1782 93.8639645590889 117.69686535838571 110.00647181054197 0 0 0
2868 10 3 0 96.04494331095125 119.2446181628492 109.4933174162731 0 0 0
2900 10 3 -0.1 97.12417997379048 119.96626885077235 109.19025338111075 0 0 0
493 2 3 0.0282 96.95997076876345 114.96287390283229 109.11837420965013 0 0 0
302 2 3 0 98.00417235864842 115.78052804808291 109.04949166923225 0 0 0
476 2 3 0.0282 97.6938056252691 119.51799051921499 101.23449301751201 0 0 0
2637 10 3 0 97.1469390123797 120.82148239178028 108.10484355001535 0 0 0
499 2 1 -0.1782 97.04818441325138 113.91632596064707 109.99034665433473 0 0 0
367 2 6 0.1 94.14368991341033 113.89322230123041 109.91741996351459 0 0 0
2905 10 6 0.1 98.10807818430439 119.95890880420636 109.77930551193933 0 0 0
477 2 3 -0.1 97.53090021981177 118.25177909958953 100.86401245113171 0 0 0
2777 10 2 0.14 91.02790767778194 117.29209040144816 101.1591526708718 0 0 0
2772 10 3 0 89.38646794340997 113.74810610512507 101.07804043675793 0 0 0
2858 10 8 -0.1 93.00079364836002 118.68754840254255 100.97529417509259 0 0 0
3325 12 3 -0.1 98.63571243778624 112.62391568982744 107.28191809486663 0 -1 0
2901 10 6 0.1 96.36806647117052 117.44845609021294 110.71970454856556 0 0 0
2678 10 5 -0.2 95.89799746564 118.45307233585831 110.76134461768466 0 0 0
475 2 3 0.01 98.86149357264759 121.44182137082359 100.97663036565534 0 0 0
2636 10 3 -0.1 98.23888631508657 121.45333655263912 107.6093852613142 0 0 0
3341 12 3 -0.1 99.66867318505882 110.95055581688675 108.59314701894206 0 -1 0
3323 12 3 0 99.95215886014324 114.0063897212168 105.91132929034603 0 -1 0
371 2 6 0.1 96.04192016295544 111.52401365068255 110.72763313835685 0 0 0
312 2 3 -0.1 99.98210396662955 119.675595418436 105.29557959890653 0 0 0
1689 6 6 0.1 84.92265904037951 100.01165620842872 114.54036682814096 1 -1 -1
5291 19 7 -0.15 78.73232443682733 101.18432675683191 117.0580989483268 1 -1 0
1510 6 5 -0.2 78.43580129589762 102.95032599385175 111.35182831567978 1 -1 -1
4973 18 3 0 83.19818313758128 102.9010477701006 110.93755047901982 1 -1 0
5190 18 6 0.1 87.84697843863889 100.28737745706177 116.56997943318693 1 -1 0
1690 6 8 -0.1 84.82766543435466 102.82063150221703 121.33776761948388 1 -1 -1
5285 19 3 0.0282 80.58399246778293 100.3085994757019 121.0399259780127 1 -1 0
5568 20 3 -0.1 78.71421100227961 105.77572561627856 117.93419661211865 2 -1 0
4972 18 3 -0.1 82.53688784389553 104.09028049639386 111.06570746182577 1 -1 0
2668 10 3 -0.1 86.82928686976777 106.8920335316999 111.0111728900905 0 0 0
2670 10 6 0.1 86.48509107354245 106.0311651780215 111.26878041150614 0 0 0
1687 6 5 -0.2 83.8412955657989 100.19118008414436 114.65109363754186 1 -1 -1
1645 6 3 -0.1 84.82372877559665 106.60573208616722 120.68052779152704 1 -1 -1
5189 18 8 0.01 88.90127837319581 100.71222438707646 116.55857278819147 1 -1 0
1609 6 2 0.14 85.84265360987206 100.86179902265206 120.43434257285729 1 -1 -1
1674 6 6 0.1 85.67751347004213 100.91933776941003 116.75184492856121 1 -1 -1
1688 6 6 0.1 83.60255104116183 100.73227354988352 113.66614710576843 1 -1 -1
4980 18 3 0 88.02260572349182 101.25187598557807 114.0533702823704 1 -1 0
1670 6 8 -0.1 83.6202140264617 101.14268010397186 115.90073365554571 1 -1 -1
5289 19 7 -0.15 79.74289557155444 101.17112762673122 119.10084245592584 1 -1 0
1667 6 1 -0.1782 79.43317138235898 101.23383738082538 112.71135912126499 1 -1 -1
4975 18 3 0 85.05637058391875 101.65163757564916 111.43517402237501 1 -1 0
4967 18 3 0 86.13591231968188 101.48488571357964 112.17361680889087 1 -1 0
5290 19 3 -0.1 80.42008925008999 101.37140282749772 120.32118929676622 1 -1 0
1666 6 8 0.05 79.25111418376834 101.69780835211122 111.41142436764677 1 -1 -1
1675 6 6 0.1 85.42679184837533 102.13815811642681 115.58303940054752 1 -1 -1
1661 6 3 0.0282 80.04142318735528 102.157228520471 113.52534393213611 1 -1 -1
1651 6 6 0.1 84.28483784067205 105.79574979628171 120.35652388949879 1 -1 -1
5294 19 6 0.1 80.76366572010552 102.35672517131432 120.5526321228602 1 -1 0
4966 18 2 0 86.49969071987766 102.47584680602546 112.9005894902439 1 -1 0
5516 19 9 0.3 79.35636665401043 102.41191990739686 118.00242160498325 1 -1 0
5253 18 6 0.1 82.3481588050448 105.92990289762189 112.05898168571542 1 -1 0
5198 18 3 -0.1 82.98113056369843 105.04099147637675 111.85696015223267 1 -1 0
4983 18 2 0.14 87.54991747267404 102.55319259541857 113.74112309725047 1 -1 0
1478 6 2 0 82.83650405267437 102.4314057026626 115.79214070790675 1 -1 -1
4976 18 3 0 84.36852210639798 102.77890858645458 111.52559611906045 1 -1 0
1642 6 3 0 85.31065815610356 108.84067604590251 120.43241890749876 1 -1 -1
1643 6 3 0.01 85.35645508227813 109.9367416532176 119.7779984875738 1 -1 -1
5552 20 3 0 78.79077773682675 108.05237829667112 117.986574912917 2 -1 0
1701 6 5 -0.2 84.61499725515006 103.24901655628221 119.88705177467918 1 -1 -1
1702 6 6 0.1 85.45344920170126 103.87796736426476 119.42043561368538 1 -1 -1
1476 6 3 0 83.47557619006038 103.29102225010033 116.63609829908799 1 -1 -1
4971 18 3 0 84.11188664872648 104.89551501017992 112.56623194845685 1 -1 0
4969 18 2 0 85.89998484524321 103.6031772599649 112.95722514235811 1 -1 0
5555 20 3 0 79.23010172291612 106.84806858796296 118.43767315112188 2 -1 0
1703 6 6 0.1 83.76810976405613 103.9342751871883 120.06172696943018 1 -1 -1
1700 6 3 0 79.07536260017395 103.96664071914809 112.2160582240935 1 -1 -1
5560 20 3 0 79.46297688539651 109.17062779095043 118.1373802785278 2 -1 0
1463 6 3 0 81.35118311041265 103.952713522723 114.97128821683367 1 -1 -1
5556 20 3 -0.1 80.789937857973 108.0900862514958 119.70094148508025 2 -1 0
5836 20 6 0.1 81.47925915478876 108.13370964896663 120.50584059163621 2 -1 0
4985 18 6 0.1 84.16464777968638 106.79090932529382 113.46389937242866 1 -1 0
4984 18 3 -0.1 84.6288612311831 105.82991785796445 113.35901294668193 1 -1 0
4970 18 2 0.14 86.37862216344536 104.3433586203913 113.89468044717972 1 -1 0
1749 6 6 0.1 80.17457316218174 109.33564267843413 113.30081410505021 1 -1 -1
1468 6 3 -0.1 79.50068243505683 107.43509728492577 112.69913946018266 1 -1 -1
1469 6 3 0 79.59249593057714 106.09691671166766 112.8928987143281 1 -1 -1
1694 6 3 -0.1 80.16892994689852 108.29905464771984 113.47624662387162 1 -1 -1
1472 6 3 0 80.22430752196385 105.62082495798327 113.95249466562832 1 -1 -1
1462 6 2 0 81.94691279776201 104.78315055809202 115.68565601311067 1 -1 -1
1479 6 2 0.14 82.99479529151209 104.55641283667289 116.57138378910324 1 -1 -1
1473 6 4 -0.39 83.3764558762816 105.8814563153048 117.0319428064672 1 -1 -1
1465 6 2 0 81.65910226446782 106.04440774867359 115.52501560899363 1 -1 -1
1464 6 3 0 80.90663882007986 106.51323154908354 114.69037698793946 1 -1 -1
4040 14 6 0.1 83.4536307475403 108.59554423987055 112.433138766517 0 1 -1
3902 14 3 -0.1 84.1125049650316 109.35780517094439 112.81975500717084 0 1 -1
5254 18 3 -0.1 85.79379962811197 105.57983416814047 114.00636477609989 1 -1 0
3895 14 3 -0.1 84.71542183808705 109.29819534899752 114.04419771966771 0 1 -1
1467 6 3 0 80.87768011113276 107.80388025883998 114.494175812755 1 -1 -1
1466 6 2 0.14 82.41241052454022 106.75325129894688 116.37005573719584 1 -1 -1
1750 6 3 -0.1 82.37067848959364 108.06272937634765 116.3380379274225 1 -1 -1
1480 6 3 -0.1 81.55035903162685 108.59643533556763 115.4044039074897 1 -1 -1
1481 6 6 0.1 81.43581368991575 109.6557115748482 115.30160787885633 1 -1 -1
1751 6 6 0.1 82.92946485267335 108.68922864022936 117.00401417972364 1 -1 -1
5255 18 6 0.1 86.12290384397274 106.37740130957897 114.67099476034079 1 -1 0
4041 14 6 0.1 84.47221354688331 108.47926332943877 114.60117036718242 0 1 -1
3896 14 3 -0.1 85.6096391027963 110.1480582146067 114.42584188486838 0 1 -1
1474 6 5 0.06 84.66599358289821 106.36753830060043 117.6594854916195 1 -1 -1
1649 6 6 0.1 84.98656596068997 109.84483831949073 118.75147665970819 1 -1 -1
1475 6 6 0.1 85.40248575379405 106.61326371970614 116.85528419406936 1 -1 -1
1650 6 1 -0.1782 84.48058226298718 107.56712506026483 118.48905577468568 1 -1 -1
1644 6 3 0.0282 84.86346678723632 107.67167274504277 119.85529125161128 1 -1 -1
1730 6 6 0.1 85.09305644195578 105.53595592990412 118.27967327448955 1 -1 -1
3897 14 6 0.1 86.08061036767411 109.94638576775357 115.37992790337826 0 1 -1
5557 20 3 0 80.50623399334886 109.24901575877804 119.02152302346067 2 -1 0
5782 20 3 -0.1 80.18728226686456 106.93639434555377 119.39543850205354 2 -1 0
5837 20 6 0.1 80.45414693845956 106.0571310002807 119.93302038389155 2 -1 0
1471 6 3 0 80.46697078418556 104.34443799788822 114.06034150610566 1 -1 -1
5559 20 3 0 79.00467104087294 110.302097488045 117.53686428582085 2 -1 0
1732 6 3 -0.1 78.96496735996618 105.2810626658593 112.03324515163087 1 -1 -1
4968 18 3 0 84.80131788890903 103.78923706481687 112.31290610490635 1 -1 0
1672 6 6 0.1 85.43038354389442 103.50289018662338 117.43658298577124 1 -1 -1
1470 6 3 0 79.82753583684907 103.48731666493836 113.32863351866058 1 -1 -1
1477 6 3 0 81.73200862515105 102.68054958432674 115.07465537779046 1 -1 -1
5569 20 6 0.1 79.14782603861279 104.847070977405 118.27936131919523 2 -1 0
1669 6 8 -0.1 84.64345434072007 102.77289495516052 117.47499309525345 1 -1 -1
4977 18 4 -0.39 87.55961187293437 103.86936391286358 114.42412686450731 1 -1 0
5207 18 6 0.1 87.89539266236926 102.49328976681954 116.97684264643719 1 -1 0
1685 6 8 0.01 84.20889285704614 102.1860080381737 118.84941912030655 1 -1 -1
1662 6 3 -0.1 81.07813704237594 101.77446832643207 114.38628119170764 1 -1 -1
2675 10 3 -0.1 87.73076251111023 107.39280289895018 111.82304440028463 0 0 0
1686 6 6 0.1 83.14376446875035 101.97292848557294 118.82211851326815 1 -1 -1
1668 6 6 0.1 80.18379188059556 101.95313171105924 110.85537972141529 1 -1 -1
1671 6 5 -0.2 84.94566726729784 101.6873438917056 116.43310250451717 1 -1 -1
2688 10 3 0 88.25141205304958 108.63302886292321 111.68230711085889 0 0 0
5235 18 6 0.1 88.12859289181758 101.73761024401375 119.08132581118221 1 -1 0
2904 10 6 0.1 88.07025038384445 106.85881177588486 112.70436797650068 0 0 0
5148 18 3 0.0282 88.38964227400812 106.31287949937861 116.5647967477228 1 -1 0
5154 18 1 -0.1782 88.42743814326496 106.02709889686099 115.22879728124695 1 -1 0
5146 18 3 0 88.60526207772821 107.60776620276394 116.90223432030135 1 -1 0
1629 6 4 -0.39 84.939420700071 100.96727094227128 119.33669790305484 1 -1 -1
5153 18 6 0.1 88.34581306292404 108.46609447370122 115.0016558455383 1 -1 0
5147 18 3 0.01 88.53282605120174 108.6150356657916 116.03627786713889 1 -1 0
5155 18 6 0.1 87.97967777401857 104.40407331876557 117.34105557641625 1 -1 0
5149 18 3 -0.1 88.22130510528042 105.41124034961253 117.5440570222133 1 -1 0
4978 18 5 0.06 88.74984208546888 104.7133338988757 114.67966731330654 1 -1 0
5160 18 6 0.1 88.72906036885726 102.14007638776151 121.32066315640034 1 -1 0
5142 18 4 -0.22 88.75489595198479 109.80972996815564 116.39362912583223 1 -1 0
1663 6 6 0.1 81.1372620466196 100.82668790648756 114.70994291202533 1 -1 -1
1673 6 6 0.1 83.02189797870568 100.75148317157883 116.7493689208006 1 -1 -1
5205 18 5 -0.2 88.92446948283136 102.09351415228511 117.22320891650753 1 -1 0
5194 18 8 -0.1 89.07827947284609 102.0551274265718 118.77522925556433 1 -1 0
5145 18 3 0 88.7554412822503 107.92409027211383 118.16872070052582 1 -1 0
5150 18 3 0 88.53488186266426 105.69849557227667 118.81390245674078 1 -1 0
5137 18 3 0 88.68260932814633 104.70881013854789 119.74084854768718 1 -1 0
5151 18 3 0 88.85203935222403 106.97087150826614 119.1198600788978 1 -1 0
5144 18 3 0 88.89822576438 109.22640571830499 118.5329438031082 1 -1 0
5143 18 3 0.01 88.88195658271458 110.10944550997719 117.579387587893 1 -1 0
5136 18 3 0 89.08822799575009 105.03721341375862 120.94085362058716 1 -1 0
5820 20 3 -0.1 81.23057241010093 110.4021963906998 119.14692760978978 2 -1 0
3877 14 3 0 84.29599030665709 110.4558821216715 112.1127178280398 0 1 -1
1748 6 6 0.1 78.99566308140848 107.89798416622489 111.89229058925795 1 -1 -1
4981 18 3 0 86.82011249402665 100.36335215517155 112.17407501716681 1 -1 0
5138 18 3 0 89.09020288058497 107.28481693955105 120.38711609965843 1 -1 0
5825 20 6 0.1 82.13779946048629 110.4011381143267 119.69431620403324 2 -1 0
5156 18 3 -0.1 89.10679474650513 109.54483046669155 119.84847266345801 1 -1 0
5141 18 3 -0.1 89.09371336609244 108.59842288167773 120.75598355725865 1 -1 0
4982 18 2 0 87.7337987507425 100.23863949997812 113.1945731002931 1 -1 0
2693 10 3 -0.1 89.14201743345583 109.0883214822576 112.54520408359275 0 0 0
5777 20 6 0.1 78.45997545239435 110.70655529946305 111.9279042699325 2 -1 0
1610 6 3 0 85.80567097965861 101.64263654170513 121.46113965148467 1 -1 -1
5292 19 2 0 78.67799041983412 100.02677989339497 117.62784674321514 1 -1 0
5162 18 6 0.1 93.0256867911671 102.38828415464197 121.59557038716633 1 -1 0
5173 18 8 -0.1 89.18303853597587 100.89628028516121 115.01122596004467 1 -1 0
5139 18 3 0 89.2919593366687 106.329745328082 121.28901881993686 1 -1 0
5110 18 3 0.0282 91.99671470480745 100.24168053174768 120.6712636345438 1 -1 0
6618 23 3 0.0282 99.94436845941354 106.06692512767948 119.79285645214755 -1 -1 0
9 1 3 0 99.79278758219601 100.92224562898241 114.43315834952475 0 -1 0
273 1 6 0.1 97.63808192796247 101.58974184205694 111.18587118689749 0 -1 0
3550 13 6 0.1 99.56002616625379 102.76623196254783 119.31777422271222 -2 0 0
6621 23 8 -0.1 99.93340117724944 109.65707484048431 117.2524453038757 -1 -1 0
4979 18 6 0.1 89.27306810672982 104.62128884305264 113.72808916111605 1 -1 0
5214 18 6 0.1 89.25350016720746 110.55399237404598 120.15797401455481 1 -1 0
627 3 5 -0.05 96.78420620893966 106.49083496250326 110.83577469132673 1 -1 -1
628 3 6 0.1 96.35342512079424 107.48689722708029 110.87066582408255 1 -1 -1
5135 18 8 0.05 89.50140052894672 102.82683107937916 121.02771368527115 1 -1 0
5234 18 6 0.1 89.46327942800049 104.1942776741044 115.29618252169783 1 -1 0
5161 18 8 -0.1 89.38786525087578 103.32333865236293 119.57193467507776 1 -1 0
5013 18 6 0.1 94.36170993477762 101.4971545513285 121.14264353287246 1 -1 0
5206 18 6 0.1 89.60240177848621 102.78368023113734 116.70542939299123 1 -1 0
355 2 3 0 91.9860978959205 106.96204401612505 110.92214438568477 0 0 0
352 2 3 0 90.80187756850138 104.52297177570375 110.98424705985614 0 0 0
5109 18 3 0.0282 91.03658728263147 101.16213876568419 120.3761974736578 1 -1 0
5114 18 3 0 90.28430993329424 101.19403927790412 119.24595927636861 1 -1 0
277 1 6 0.1 98.1150464278814 102.23275299366098 113.92522851974337 0 -1 0
5176 18 6 0.1 89.93001275432522 101.6791782077907 114.9925885581386 1 -1 0
5128 18 1 -0.1782 90.7155579794919 102.13142647546988 121.32291447091674 1 -1 0
50 1 5 -0.2 98.34147344946587 102.38061902779593 111.4375688169834 0 -1 0
361 2 3 0 92.58812994756484 108.20994579989241 110.96104492943412 0 0 0
686 3 8 -0.1 98.74901517697427 106.68465420959943 112.18980385847988 1 -1 -1
339 2 3 -0.1 90.20118433633152 103.3792689639031 111.22088409888873 0 0 0
574 2 6 0.1 96.93910420210156 109.57990062430221 111.77456640442502 0 0 0
789 3 6 0.1 98.03559388491462 104.91104485642441 113.28041243354157 1 -1 -1
859 3 6 0.1 97.45399722990332 106.41514662848832 113.91127945127549 1 -1 -1
6599 23 3 0 97.97557390718595 107.09553812754399 118.85048334902416 -1 -1 0
568 2 6 0.1 90.56457818830762 102.73740782695353 112.05071177514655 0 0 0
2698 10 6 0.1 89.45193958363603 108.44652863922173 113.33329158560937 0 0 0
6674 23 6 0.1 93.5730383381584 106.35256072094768 119.14182522406989 -1 -1 0
572 2 6 0.1 96.40425796602484 108.87425053530856 113.35994272454244 0 0 0
2692 10 3 0 89.6382517334016 110.3227259043095 112.46244295783653 0 0 0
357 2 3 -0.1 91.80636419020313 104.83317152465565 111.85190681473418 0 0 0
6616 23 3 -0.1 94.38201111243198 107.00156677726494 118.85663241041357 -1 -1 0
6601 23 3 -0.1 95.65542448986831 106.73413650385984 119.21806444379013 -1 -1 0
6604 23 3 0 94.14700305378993 108.20389297219741 118.30919331817844 -1 -1 0
6598 23 3 0 96.6467680251052 107.42394882570197 118.69632009451311 -1 -1 0
6611 23 3 0 96.37677918275483 108.56894289312697 118.1408219122679 -1 -1 0
6610 23 3 0 97.36936347195848 109.40070460913718 117.69759881554687 -1 -1 0
808 3 1 -0.3 96.47448421371969 105.86970558728149 112.13172464636492 1 -1 -1
362 2 6 0.1 92.1133839465592 104.17321727803818 112.61796899028047 0 0 0
356 2 3 0 92.30606085425958 106.11213022016506 111.8819444586668 0 0 0
360 2 3 0 93.52340622745771 108.54364146745107 111.84649655966061 0 0 0
347 2 2 0 94.0309556806331 109.85212327299523 111.80208324043716 0 0 0
358 2 3 -0.1 93.13522737266234 106.48462492595965 112.8400686587232 0 0 0
363 2 6 0.1 93.54743775340842 105.70133806472097 113.59676596832114 0 0 0
359 2 3 -0.1 93.76131404062896 107.66800083523586 112.8282227056514 0 0 0
571 2 6 0.1 94.41873666254361 107.76294818315327 113.67226169947864 0 0 0
570 2 11 -0.3 96.50492068056721 109.74699777735356 112.76078799104425 0 0 0
2699 10 6 0.1 90.63447929965616 110.19914951664911 114.28186438028527 0 0 0
6605 23 3 0 95.10418709099056 109.05247282837037 118.09637361667463 -1 -1 0
5233 18 6 0.1 90.4354584051282 103.62432035184716 119.31987514364093 1 -1 0
6603 23 3 0.01 92.85545762945983 108.59492036215175 118.16484077712124 -1 -1 0
6660 23 6 0.1 95.75493054246286 105.77140887359528 119.70560721026939 -1 -1 0
788 3 5 -0.05 97.68988217089199 105.9171064940135 112.93262446960178 1 -1 -1
6612 23 6 0.1 91.99188779969721 108.0307457778904 118.37844649264723 -1 -1 0
6602 23 4 -0.22 92.5744999993127 109.75229087744043 117.6229212472672 -1 -1 0
6606 23 3 0 94.80082274400218 110.21340980192033 117.58289519110548 -1 -1 0
52 1 6 0.1 97.69820415739623 103.11196095472803 111.87230703375613 0 -1 0
6597 23 3 0 98.60659563618617 108.93635608818546 117.59084353441575 -1 -1 0
6600 23 3 -0.1 98.58289872418973 106.24159608303641 119.7313606534708 -1 -1 0
687 3 6 0.1 98.49542746210616 107.80297683681808 112.223501033003 1 -1 -1
6596 23 3 0 98.86468659324615 107.7232306444535 118.0916914111803 -1 -1 0
272 1 3 -0.1 99.03759604310666 101.73662760375578 113.64785192270966 0 -1 0
6659 23 6 0.1 98.01914821730402 105.91056296652724 120.61814825835162 -1 -1 0
240 1 3 0 99.35126918969395 101.74224514564906 112.38254516184767 0 -1 0
5223 18 6 0.1 96.61334460138534 100.65044251355543 121.51835180107318 1 -1 0
6607 23 3 0.01 93.51739158263767 110.57476907034352 117.47932126395204 -1 -1 0
4568 16 6 0.1 92.65310500826384 110.68213441662303 120.21509740214157 0 1 -2
575 2 6 0.1 97.02528137748651 110.49653425469923 113.40510720227692 0 0 0
530 2 8 -0.1 95.18488642957038 110.51851507852929 112.48500135294083 0 0 0
288 1 6 0.1 98.47285563162814 100.92381638362161 115.99501118587548 0 -1 0
5113 18 2 0.14 90.57256960424004 100.21872156433962 118.43767513218226 1 -1 0
914 4 6 0.1 94.88202088792852 101.26322020225813 111.75072573317473 0 -1 -1
8 1 3 -0.1 99.40925886096764 100.54208495228973 115.66547079357213 0 -1 0
6609 23 3 -0.1 97.06368187430976 110.69423089076922 117.52487622432392 -1 -1 0
346 2 2 0 93.51504126375043 110.75370467568393 110.904286348829 0 0 0
2694 10 3 -0.1 90.43203734431341 110.75771157655785 113.39069539099194 0 0 0
2625 9 6 0.1 99.85383449884854 109.58355119068361 121.04639788622174 -1 1 -2
5605 20 2 0 80.48393913582225 115.81540497194622 110.86273909884027 2 -1 0
3884 14 3 0 86.03226217242386 116.1041049974159 110.95306113688582 0 1 -1
1639 6 3 0.01 86.02623577795976 111.06425437267816 121.44745351996451 1 -1 -1
5624 20 8 0.05 78.39955702668998 112.78307745989501 111.47259073777235 2 -1 0
1638 6 4 -0.22 85.47568703671794 111.0712309153902 120.32698886028192 1 -1 -1
4047 14 6 0.1 87.02663681826762 121.00561859794699 111.80390363299136 0 1 -1
5616 20 3 0 81.83700391079358 118.06657821108128 111.2221751496934 2 -1 0
4044 14 6 0.1 81.45585292596462 111.40113716826025 111.35017718875105 0 1 -1
3878 14 2 0 83.57984835742022 110.8737387513035 111.00975694758759 0 1 -1
5750 20 3 -0.1 78.45007729095282 112.28919830341184 115.77230492175593 2 -1 0
3892 14 3 0 84.88840343190608 112.77370553259065 110.95816901957238 0 1 -1
3909 14 3 -0.1 88.1030926780818 121.06768685148778 111.48699541639596 0 1 -1
5615 20 3 -0.1 82.54797506511319 119.14980947609507 111.2417157732891 2 -1 0
4019 14 6 0.1 87.0101897360548 118.75699507831794 111.48281444080985 0 1 -1
5558 20 3 0 79.73077696737367 111.41614195532841 117.60492091894224 2 -1 0
5788 20 3 0 80.87271008351387 111.46642080322384 118.38350706775381 2 -1 0
3880 14 2 0 85.23967005744397 111.26199464290033 112.48665293000789 0 1 -1
3881 14 2 0.14 85.90769880326854 111.16303355394687 113.59648890475087 0 1 -1
5776 20 6 0.1 79.2337847214545 111.61199533413634 113.15784696967295 2 -1 0
3885 14 2 0 85.83556348433717 114.81676358551368 111.25321857717543 0 1 -1
5600 20 6 0.1 82.85117250528334 111.80743197234449 117.79092030941088 2 -1 0
4050 14 6 0.1 87.89206558717763 116.68621500633115 111.30905134268417 0 1 -1
5756 20 6 0.1 81.66146443810952 112.41893363837386 115.70391048571898 2 -1 0
5749 20 3 0.0282 79.44256472750337 112.44001587710247 116.7386403755242 2 -1 0
5598 20 5 -0.2 81.91572024849731 112.3995016065836 117.89465919274512 2 -1 0
3903 14 4 -0.5600000000000001 86.54086517018924 112.36517561937652 113.92917091119355 0 1 -1
3879 14 2 0 85.49103838164532 112.37398068283545 111.92547134123362 0 1 -1
3904 14 10 0.28 86.6264986124858 112.88169226266731 114.82917443576304 0 1 -1
5622 20 3 0 79.44432777537949 113.82198597700071 111.68380563432135 2 -1 0
5754 20 8 0.05 81.62627270812847 113.07965683814868 116.54548000844801 2 -1 0
5821 20 6 0.1 82.13239536179721 113.14550398560414 118.62110351468591 2 -1 0
5623 20 6 0.1 80.02987340519286 113.3571548287403 113.72106928924319 2 -1 0
5827 20 6 0.1 83.36205081372032 119.17302450031109 112.00408430358932 2 -1 0
5602 20 2 0 81.10860112603478 115.92634276101711 111.989219203581 2 -1 0
4013 14 8 -0.1 86.97831869743804 116.70858995658986 111.88658772563774 0 1 -1
4018 14 5 -0.2 86.90572604667727 118.15859799449358 112.40040837382489 0 1 -1
3882 14 2 0.14 86.20880520832596 113.07009962624477 112.77163774058563 0 1 -1
5755 20 1 -0.1782 80.22987695361321 113.5328820027763 116.64166463548645 2 -1 0
4049 14 6 0.1 85.95027042961479 118.37754144814798 112.8974353695746 0 1 -1
5822 20 6 0.1 83.51311764843999 113.946175999024 116.5024250189285 2 -1 0
5621 20 3 -0.1 80.1993180197277 113.95674677808765 112.8196443703445 2 -1 0
5815 20 5 -0.05 82.48851734432426 114.2919627251708 116.1679069762916 2 -1 0
5599 20 1 -0.3 82.61895247846982 114.61519199750693 114.66796057736094 2 -1 0
5829 20 6 0.1 83.57682458679939 116.6996448233337 113.39785198870338 2 -1 0
5603 20 2 0 81.82843633122295 117.02261394829301 112.1867258871536 2 -1 0
5816 20 6 0.1 82.32089854970094 115.17690909192274 116.84124758809203 2 -1 0
5627 20 6 0.1 81.00778837598365 115.89540252319671 114.87325109501977 2 -1 0
5601 20 8 0.05 81.71977696943213 115.57728589763869 114.1038549406149 2 -1 0
5626 20 2 0 81.0357503499645 115.02951321346285 112.92480768338618 2 -1 0
5828 20 6 0.1 82.73350640363881 117.7604601006275 115.46553085314233 2 -1 0
5786 20 8 -0.1 82.4439704911904 116.8741445831725 113.54727995395939 2 -1 0
5830 20 6 0.1 82.4627508454949 118.99161557790653 114.25065526848459 2 -1 0
5826 20 11 -0.3 82.21556425965233 117.97419773375779 114.51593238055122 2 -1 0
5831 20 6 0.1 81.12379283910914 117.90576120619453 114.85696693607665 2 -1 0
3894 14 2 0 86.41206540789376 114.38470332261163 112.44597194909538 0 1 -1
4012 14 8 -0.1 86.97301163621853 115.69482751245772 113.04962592657616 0 1 -1
4014 14 6 0.1 86.08782965717954 115.98296607558876 113.68677128765499 0 1 -1
3899 14 6 0.1 87.15138741326919 117.51922770827568 114.87935857999807 0 1 -1
3840 14 6 0.1 87.45489165198288 114.9305244488645 115.56169014831153 0 1 -1
3900 14 8 -0.1 88.15391271583609 115.90074633873172 113.8585949513763 0 1 -1
3898 14 8 -0.1 88.15325165547428 117.34332603599327 114.3888298080931 0 1 -1
4052 14 6 0.1 87.49271226050656 120.26146064467196 113.97053501800471 0 1 -1
3839 14 5 -0.05 88.37152753009246 115.05191369903038 115.12784214388996 0 1 -1
3928 14 8 -0.1 88.198509670603 118.33667044883683 113.29726191844824 0 1 -1
4051 14 5 -0.2 88.42826697081003 119.84591726181556 113.63060895517509 0 1 -1
3901 14 6 0.1 89.00154302815042 115.7214395791265 113.1491353050325 0 1 -1
3841 14 6 0.1 88.838111762404 114.08996927500098 114.80237094620462 0 1 -1
4042 14 6 0.1 89.02104362074354 117.9910084568893 112.62078677351946 0 1 -1
3926 14 3 0 88.93325964382834 120.6603246363832 112.40914062572202 0 1 -1
4053 14 6 0.1 89.1510136983262 120.02219964485684 114.39722588942519 0 1 -1
5152 18 6 0.1 89.13145209957649 111.13337026117131 117.81005702718308 1 -1 0
5775 20 5 -0.2 78.36284021737208 111.63186460391553 112.48866696912276 2 -1 0
4614 16 3 -0.1 93.93552601579127 121.61869750085964 120.45587730532122 0 1 -2
3930 14 3 -0.1 90.68376177759107 121.39471634482751 110.99558690477355 0 1 -1
2020 7 6 0.1 99.74239940582834 117.99986042429332 118.37174091918624 0 0 -2
6632 23 6 0.1 99.53273067868233 121.37100806347448 114.20043584202642 -1 -1 0
2030 7 11 -0.3 99.93090560141674 120.8433386411875 116.89732617216016 0 0 -2
2025 7 6 0.1 99.85130722751384 115.37844309110959 119.28265691904076 0 0 -2
1831 7 6 0.1 99.57643992474814 119.73706398872162 119.28185159068676 0 0 -2
565 2 6 0.1 99.7036418032782 113.8072366590184 110.92044970550545 0 0 0
2706 10 2 0 91.00182098420751 116.05935397639948 110.9770070195776 0 0 0
1825 7 3 -0.1 97.45447415769758 120.3405568519299 121.29832806367932 0 0 -2
2908 10 6 0.1 93.83260825550279 113.97315244560649 112.86359363035484 0 0 0
342 2 5 -0.2 99.02508105051845 114.69853652186767 111.0414401126572 0 0 0
6435 23 3 0 96.97175720071813 118.56604861503999 114.75447143940548 -1 -1 0
6430 23 2 0.14 95.8078273745324 115.36230106494298 116.64474395060378 -1 -1 0
2683 10 2 0 91.13464211119668 114.05535769844663 112.16899859432974 0 0 0
2691 10 3 0 89.25373501814231 111.04948564717951 111.41758331136657 0 0 0
4020 14 1 -0.3 89.18234094672599 115.86610075905512 115.9028582078561 0 1 -1
2026 7 6 0.1 98.52592244443632 117.20326368367012 117.46404380206025 0 0 -2
6431 23 3 0 94.35650468756279 117.64723254062551 116.97442571351493 -1 -1 0
6445 23 6 0.1 93.1681680548426 116.43237040626954 118.28083902760955 -1 -1 0
573 2 6 0.1 94.76475605609285 110.92858074647737 113.36785803845021 0 0 0
2896 10 6 0.1 94.6753634648635 116.58545248275139 112.60150947497473 0 0 0
2910 10 6 0.1 93.8527507985552 115.25005512630008 114.06691902546044 0 0 0
1804 7 6 0.1 98.44618010483487 115.01739831494103 118.35018043719737 0 0 -2
6437 23 4 -0.39 96.74610934887832 114.3999422453048 116.19009102347786 -1 -1 0
6627 23 6 0.1 99.79837766214106 118.0910678543904 112.32249995051401 -1 -1 0
6658 23 3 -0.1 93.62965143592302 118.76248159009967 116.98170366687502 -1 -1 0
6625 23 3 0.0282 98.40764412290915 119.39235822314623 113.1966229144113 -1 -1 0
2679 10 1 -0.3 92.6397821130882 117.33946460961681 112.55692959204191 0 0 0
6626 23 3 -0.1 99.01147926408008 118.21055326732017 113.11375016865404 -1 -1 0
4401 16 6 0.1 93.61176342614101 119.13668515054673 119.64496245114616 0 1 -2
6631 23 1 -0.1782 98.95892193080765 120.40248566209962 112.51084755082904 -1 -1 0
6665 23 5 -0.2 99.73281548641029 111.6477284862783 115.64588427070365 -1 -1 0
2040 7 6 0.1 96.8872779206202 111.08585570816481 120.18289836346173 0 0 -2
6439 23 6 0.1 97.11099756749675 112.3504930974957 115.65113614087326 -1 -1 0
2682 10 2 0 90.65029885268703 114.8542067919442 111.145313740089 0 0 0
500 2 6 0.1 96.92365187528236 115.11372666954877 111.59590673534481 0 0 0
4400 16 3 -0.1 93.11669914818056 119.37725357770502 120.54689570489464 0 1 -2
6667 23 6 0.1 98.97069937301222 111.2726893985878 114.92317266110075 -1 -1 0
1761 7 3 0 97.24281849527206 112.87309227295574 121.3342943903397 0 0 -2
1760 7 3 -0.1 96.8359496975695 111.57456235056537 121.22205557056733 0 0 -2
6441 23 3 0 98.71551123294157 117.21876068915887 113.94716687446709 -1 -1 0
343 2 1 -0.3 95.89153255444751 112.81699621296306 112.34145964427087 0 0 0
6429 23 2 0 96.05608200029424 116.49466308356907 116.01344164053015 -1 -1 0
4559 16 3 0.01 92.6044315425092 111.48176925994429 120.97426340192969 0 1 -2
4563 16 3 0.01 92.67141169010203 113.61305815913195 121.5069626981768 0 1 -2
4071 14 6 0.1 89.19655006768137 117.97055697608224 116.28203637730064 0 1 -1
4001 14 6 0.1 90.28029191580441 117.33236782907925 114.99722693062995 0 1 -1
1802 7 5 -0.2 98.76147375301562 115.40742185013596 119.30031548502697 0 0 -2
560 2 6 0.1 97.82718250130759 112.223352923667 111.72224300877394 0 0 0
1960 7 6 0.1 97.2498768065548 116.8833865826393 119.54416472337917 0 0 -2
6615 23 6 0.1 97.77982309291549 111.50283749863311 117.51995940738952 -1 -1 0
6694 23 6 0.1 95.72389821028712 112.93576425869026 114.95926495893477 -1 -1 0
1958 7 8 0.05 98.35512890907026 116.83223523954281 119.50762814388658 0 0 -2
4670 16 3 -0.1 92.53349874947621 118.34866867292968 121.25996804590756 0 1 -2
6444 23 3 -0.1 94.01904162217436 116.47578574837024 117.58867931592209 -1 -1 0
2696 10 3 0 90.67296574701541 112.74415694870751 112.29474706796097 0 0 0
2695 10 3 -0.1 91.07349771431942 111.93239862599066 113.21847827071144 0 0 0
2895 10 5 -0.05 94.08784671846297 117.50143280560118 112.43149087400548 0 0 0
3925 14 3 -0.1 90.302307302095 120.81582896085783 112.15171424998564 0 1 -1
2866 10 8 -0.1 91.99274840698698 114.96000449647804 113.00600433979508 0 0 0
4000 14 5 -0.05 89.23873624325452 117.21288918233935 115.44876653088315 0 1 -1
345 2 8 0.05 95.33250596648372 111.77578375862558 111.54450852234747 0 0 0
1992 7 3 0 98.30882247669163 114.721453833167 120.51028864107067 0 0 -2
6442 23 2 0 99.42542010957784 116.08745926911065 114.27489478612755 -1 -1 0
6608 23 3 0.0282 95.80587983648857 111.11556163496945 117.37870490447483 -1 -1 0
6715 23 6 0.1 94.51511563774964 114.40620580853249 117.96234175236062 -1 -1 0
4569 16 6 0.1 92.87208684368997 114.6661436267623 121.24675450727105 0 1 -2
6613 23 6 0.1 93.38436725903358 111.55627879798088 116.99904160333708 -1 -1 0
4671 16 6 0.1 92.43787443352642 117.37075463160761 120.81314936062589 0 1 -2
2834 10 8 0.05 94.39897722641422 118.31234109105777 111.142785067848 0 0 0
498 2 8 0.05 97.51535396296134 114.26181258037488 111.24997953590318 0 0 0
370 2 2 0 94.00628566963073 111.95290102477502 110.86883621393429 0 0 0
2911 10 6 0.1 92.98977241381093 113.74505568421013 114.41122410265143 0 0 0
2707 10 6 0.1 93.2077136339703 115.84903982119195 111.32073332318565 0 0 0
6434 23 3 0 97.39965182399953 119.6279311171663 114.09996086927511 -1 -1 0
2024 7 3 -0.1 97.83354070220187 113.47878792017269 120.33734108348021 0 0 -2
6712 23 6 0.1 93.59615314323858 120.79796221080034 116.58859245313877 -1 -1 0
6428 23 3 0 95.42148770987666 117.64595491584703 116.21630700207984 -1 -1 0
2909 10 6 0.1 91.36394131509458 115.3781130558815 113.7866024815616 0 0 0
559 2 5 -0.05 97.29875427323918 113.11061216326581 112.16731278171932 0 0 0
2019 7 5 -0.05 98.67824430938414 117.76932944760694 118.4133520549758 0 0 -2
6440 23 3 0 98.92134364357824 115.00870093298283 114.96965597501108 -1 -1 0
566 2 6 0.1 97.69574552184157 113.37807540117691 113.15931653377936 0 0 0
6614 23 1 -0.1782 95.52351787703843 112.41661562420641 116.93097030645367 -1 -1 0
2836 10 6 0.1 93.8167589124939 119.24099780641428 111.22160711696017 0 0 0
1803 7 1 -0.3 97.85096067456395 118.92686390035297 118.43206836416024 0 0 -2
6432 23 3 -0.1 94.12236645899573 119.8982038434803 116.42505495598981 -1 -1 0
2697 10 3 0 89.73489807204913 112.32902288876815 111.37864865233497 0 0 0
1830 7 2 0 97.94307007896981 120.76364710086484 120.07156967612013 0 0 -2
6438 23 5 0.06 96.30561453103972 112.98456025376275 115.90522600769306 -1 -1 0
1959 7 1 -0.1782 99.0281393723225 117.27809826010596 120.73150430748902 0 0 -2
6666 23 6 0.1 99.30056212985042 112.11939737210409 116.54828697857567 -1 -1 0
6427 23 3 0 97.56880669139855 117.36541368647812 114.62944879280327 -1 -1 0
2680 10 6 0.1 96.35117839054847 119.11130969249433 111.5656382071544 0 0 0
6714 23 3 -0.1 94.77300197013663 115.38146341301879 117.53785671833839 -1 -1 0
4558 16 4 -0.22 92.77882739991078 112.71481085485536 120.60440577956825 0 1 -2
1827 7 6 0.1 97.35182189112803 119.2315898256627 121.28844975959518 0 0 -2
6443 23 2 0.14 97.63388333095318 115.14549288488625 115.38167274366843 -1 -1 0
1990 7 8 -0.1 98.72941448978987 121.11508192474786 117.78950113344109 0 0 -2
6426 23 2 0 97.064421832443 116.35621607938447 115.23716685588249 -1 -1 0
2029 7 6 0.1 97.90380168363293 112.97607316095329 119.31779611950057 0 0 -2
6713 23 6 0.1 92.73525384181198 118.95202172831647 117.54738987067697 -1 -1 0
6433 23 3 0 95.25409626711277 119.85162760179334 115.77316405190045 -1 -1 0
6436 23 3 0 95.91897741315896 118.66693645075229 115.5985920054265 -1 -1 0
2907 10 6 0.1 91.66331670437296 112.24608531990938 114.05515089260484 0 0 0
6664 23 3 0 96.79099152510858 120.80658160615667 114.24371163981868 -1 -1 0
2033 7 6 0.1 97.83992420519392 121.09016389677677 117.05351419588116 0 0 -2
1805 7 8 0.05 98.56899514863527 120.0195945182173 118.91711316385008 0 0 -2
3927 14 6 0.1 91.08373009060126 120.35933018115836 112.7221745863802 0 1 -1
2681 10 8 0.05 92.28938181240018 116.0726773503961 111.91844166670134 0 0 0
6696 23 3 -0.1 95.78894848356856 120.92459935031181 115.12785085275095 -1 -1 0
2906 10 11 -0.3 93.22683264882023 114.4524341528481 113.6106882408231 0 0 0
4387 16 3 0 93.30826197291304 120.61679898257363 121.10927199553058 0 1 -2
2902 10 6 0.1 94.50693293070013 118.11056502578612 113.27482021786547 0 0 0
344 2 6 0.1 99.4625287944431 115.0879194692036 111.9309830243723 0 0 0
4669 16 6 0.1 94.30196552184664 121.48121589989506 119.43755563663842 0 1 -2
2032 7 6 0.1 99.80886863359471 119.90182345513985 116.3365811059123 0 0 -2
6636 23 6 0.1 99.8197703981438 114.03923637281484 116.64007644757928 -1 -1 0
6630 23 8 0.05 98.92895555330776 121.56486699626936 113.24136501327237 -1 -1 0
2595 9 6 0.1 107.18362742493844 83.59002541098397 81.57904951975596 -1 2 -1
2585 9 6 0.1 107.91833343015583 85.77075695722871 80.00681902750587 -1 2 -1
2584 9 6 0.1 108.75290163027849 85.18733758033724 81.48119716535255 -1 2 -1
2583 9 5 -0.2 107.80115026729592 85.61029480437192 81.09979377519122 -1 2 -1
2594 9 8 -0.1 106.76087657541532 84.6091126143673 81.56277208391575 -1 2 -1
2600 9 5 -0.2 105.48499038560807 84.84879420239297 80.67966215284106 -1 2 -1
2418 9 2 0 107.56519223997766 86.87935892470509 81.9776324901752 -1 2 -1
2597 9 6 0.1 105.37377240447904 87.55350749165162 80.17550511963864 -1 2 -1
2628 9 6 0.1 105.85108202864959 82.5686156036433 83.28253678711543 -1 2 -1
2482 9 3 0.0282 103.84359312762007 80.76604246875839 80.25108494956741 -1 2 -1
2337 9 1 -0.1782 104.12425711401593 82.08821653058794 79.82726072452427 -1 2 -1
2601 9 6 0.1 104.74521196514868 84.11201164776807 80.76912250811023 -1 2 -1
2430 9 2 0 106.3058263383426 85.09434712795834 82.90552364017172 -1 2 -1
2535 9 5 -0.2 105.00152578877992 83.09577876125073 83.59026871591688 -1 2 -1
2602 9 6 0.1 104.99374478996688 85.75812953474515 81.00265180646959 -1 2 -1
2489 9 3 0 103.56100323680907 81.13410002126156 82.80756262263407 -1 2 -1
2431 9 2 0 106.69811039635701 86.42842806122687 83.02384670880453 -1 2 -1
2573 9 6 0.1 104.89555206178491 82.89792093153471 84.61445892311724 -1 2 -1
2429 9 3 0 105.27407223235565 84.62391266970276 83.6450441961971 -1 2 -1
2498 9 5 -0.2 103.71096071020165 82.66641496836151 82.90030732416204 -1 2 -1
2499 9 6 0.1 103.66091545962128 83.06272492676321 81.91530831096628 -1 2 -1
2432 9 3 0 106.06537866159823 87.27708049763345 83.7235669499054 -1 2 -1
2427 9 3 0 104.55386924012618 85.59066528887982 84.4213024285565 -1 2 -1
2419 9 2 0 106.26541277561152 88.58933927599712 83.50930434612121 -1 2 -1
2426 9 3 0 104.91483960209197 86.87620684787349 84.3135189718686 -1 2 -1
2506 9 6 0.1 102.8897654138066 83.13226884254357 83.4992704286717 -1 2 -1
2502 9 3 -0.1 102.7739405539879 81.06645645211458 85.15301599179801 -1 2 -1
2417 9 3 0 107.68832701026608 88.21227329575103 81.69281221390774 -1 2 -1
2428 9 3 -0.1 103.47421913076454 85.32742258061425 85.14054383685469 -1 2 -1
2433 9 6 0.1 103.24545642961327 84.22658484418572 85.19047293544519 -1 2 -1
2504 9 6 0.1 103.1542368327587 82.0605543142458 85.33350684712714 -1 2 -1
2425 9 2 0 104.07406762378926 87.85992742051972 84.67633191211077 -1 2 -1
2423 9 3 -0.1 102.58561453022818 86.25491628057328 85.57460465363403 -1 2 -1
2424 9 3 0 102.92561675277068 87.58607807917282 85.34996113882912 -1 2 -1
2580 9 6 0.1 108.97414790610605 88.3157343490621 79.98174045389513 -1 2 -1
2553 9 8 -0.1 101.95378814437905 88.72309991479942 85.13178692147314 -1 2 -1
2385 9 6 0.1 106.24450054358164 82.21244977933038 79.83690754988395 -1 2 -1
2473 9 6 0.1 101.60908478251805 86.08606354244723 85.9890863483457 -1 2 -1
2590 9 6 0.1 101.33877660606953 88.48643651317587 84.28730548039864 -1 2 -1
2442 9 3 -0.1 108.35241913494208 88.84851620085013 80.64954478886541 -1 2 -1
1229 5 3 0 105.46050916147182 88.46259385574933 88.5911273972676 -1 0 -1
1973 7 6 0.1 100.47745282558054 86.22539930135176 81.2292675830841 0 1 -1
2358 9 5 -0.05 105.36833628754711 82.32698537521142 79.1563720230591 -1 2 -1
2503 9 6 0.1 101.81932785633073 81.08222414777177 87.04240542036987 -1 2 -1
2364 9 3 0 105.55760877366404 84.86925186498114 79.1476690904157 -1 2 -1
2480 9 3 0 102.97409488607283 80.4771719053272 83.94218363343553 -1 2 -1
2483 9 3 0 103.67044520335463 80.34821734473765 81.59190716138468 -1 2 -1
1195 5 3 0 106.53996669501052 87.70755324428758 88.20215365238293 -1 0 -1
1452 5 5 -0.2 107.98663339271454 88.0441625504053 88.36421979172233 -1 0 -1
1209 5 3 -0.1 106.4641724412896 86.34775515090632 88.13078958493 -1 0 -1
1208 5 3 -0.1 105.31237258226945 85.70423670980469 88.46469180779464 -1 0 -1
1399 5 6 0.1 107.08748457370619 85.73823329636637 87.53697823988023 -1 0 -1
2501 9 3 -0.1 101.969603831869 80.53844079435422 86.11543875698183 -1 2 -1
2481 9 3 0.0282 103.45943441658585 79.87871527919802 79.236208915247 -1 2 -1
6699 23 6 0.1 107.57716651336071 79.75623894883735 80.22295903497903 -1 0 1
2362 9 3 -0.1 105.48893877249559 87.3541378213058 79.12509620851684 -1 2 -1
2484 9 2 0 103.6077406194223 79.02572753453755 81.71238336615379 -1 2 -1
2479 9 3 0 101.47748925044216 79.30557535269587 85.91381256537808 -1 2 -1
2477 9 3 0 102.66282650150383 79.19668972724595 83.82198114244413 -1 2 -1
1210 5 6 0.1 105.326406173024 84.63721436498282 88.23942960358592 -1 0 -1
1228 5 3 0 104.32506067424771 87.75852645208826 88.9203040139357 -1 0 -1
1215 5 3 -0.1 104.3019603480376 86.41214280571786 88.93154051315449 -1 0 -1
2558 9 5 -0.2 100.98959427641871 89.11919599695727 86.27824748543468 -1 2 -1
1455 5 6 0.1 108.48020339082623 88.4740319994582 87.45956582468408 -1 0 -1
2420 9 2 0 106.96912073886335 89.0524280125868 82.506519879875 -1 2 -1
1983 7 6 0.1 101.45994193758118 87.01400965978083 79.27193552385464 0 1 -1
2486 9 3 0 103.19627278626861 78.60739914324782 79.45588691237919 -1 2 -1
2478 9 3 0 101.87214186653325 78.64555480516303 84.7624925258377 -1 2 -1
2491 9 3 0 100.4701950609595 78.7338075880021 86.64844096555262 -1 2 -1
1444 5 6 0.1 103.41605179230007 85.88298530388816 89.11915641871475 -1 0 -1
1453 5 6 0.1 108.55904087079325 87.11800185316096 88.54714413845132 -1 0 -1
4947 17 6 0.1 110.3327174057672 88.27062451845104 83.5311641441815 -1 1 0
6629 23 6 0.1 109.219714412534 79.13890249266181 79.60108073326765 -1 0 1
6628 23 5 -0.05 108.19081656489715 78.8473499500583 80.12762540744319 -1 0 1
2361 9 3 0 105.6155424236571 86.10506908387664 78.55023743327821 -1 2 -1
1793 7 3 -0.1 101.4159771371508 86.15539823089331 78.56301706968648 0 1 -1
1779 7 3 0 100.47647980159473 85.19903326274687 78.56509105310337 0 1 -1
2559 9 6 0.1 100.5663526497703 88.24755422667637 86.72153092102788 -1 2 -1
2488 9 2 0 103.14342476009976 78.51232881641704 82.84527315995379 -1 2 -1
2472 9 1 -0.1782 100.17994206614677 80.29382287363934 88.52021357719845 -1 2 -1
2375 9 3 0 105.5331593715228 83.7110982844175 78.40885777307611 -1 2 -1
2534 9 6 0.1 105.6190714384926 81.43894131990378 78.62165937520986 -1 2 -1
3512 13 3 -0.1 110.91960843712835 83.77051350142814 79.37230442017923 -2 0 1
4877 17 6 0.1 111.95961046605183 88.28410945023293 83.26540619822175 -1 1 0
3792 13 6 0.1 111.06980663540156 82.86154571045458 79.94067820163998 -2 0 1
3515 13 3 0 112.02854607292548 87.11665263095952 79.4738265746186 -2 0 1
3158 11 8 -0.1 120.1234127873569 86.1545713260202 82.01387927835485 0 -1 1
4929 17 6 0.1 111.49104568018757 87.53758896710795 85.6741531484195 -1 1 0
3514 13 3 0 112.88157536975561 87.141271814072 80.49173672370435 -2 0 1
3556 13 6 0.1 114.57034149336553 85.15996055628003 82.46128927450108 -2 0 1
3777 13 6 0.1 113.51267623523164 86.40218226605785 83.22487285675093 -2 0 1
3554 13 5 -0.2 114.05531488462525 86.13139128243819 82.28063345818441 -2 0 1
3705 13 3 0.0282 113.48063885486263 88.28658810877378 80.81832559477472 -2 0 1
3710 13 8 0.05 115.05840320380962 87.26745498475428 82.06749617912494 -2 0 1
3712 13 6 0.1 115.649831510685 87.04255440807056 81.11307026510104 -2 0 1
3744 13 3 0 113.06054317621681 86.05516485716194 81.17478474453952 -2 0 1
3771 13 5 -0.05 116.0254427644706 87.60465366729336 83.17699277187339 -2 0 1
3772 13 6 0.1 115.4536369454002 88.08814185670191 84.04064750494645 -2 0 1
3781 13 6 0.1 112.60442099193324 83.94617157835071 81.36250865271873 -2 0 1
3776 13 3 -0.1 112.45843649308978 84.89634247369742 80.8283192959975 -2 0 1
3778 13 6 0.1 116.57221338853877 86.71739978725897 83.60963626812678 -2 0 1
3188 11 6 0.1 117.22747629612154 85.60879953007394 80.83898701607328 0 -1 1
2999 11 6 0.1 118.54791034513605 87.23064464242127 81.07631132446654 0 -1 1
2973 11 8 0.05 119.39844126055253 86.62712909001725 80.74989933401329 0 -1 1
3198 11 11 -0.3 119.17138030607052 85.7114469070736 83.09118483068826 0 -1 1
4927 17 5 -0.2 112.00956000454138 88.28904111193944 86.35308464380063 -1 1 0
2971 11 1 -0.3 119.05867701557197 85.5308704716784 79.95127744055519 0 -1 1
3202 11 6 0.1 118.23246495792907 85.14207935067192 82.67798402168859 0 -1 1
4803 17 6 0.1 113.04011782073064 85.91951373083953 85.27103063654333 -1 1 0
4801 17 3 -0.1 113.59591916496557 86.43555769298331 86.09248619811456 -1 1 0
4802 17 3 0 113.22267078220291 87.52525113511818 86.79781601849952 -1 1 0
4911 17 6 0.1 115.09807766700244 85.00968706075687 85.8930027542389 -1 1 0
4806 17 3 -0.1 114.80146256356034 85.93282662898642 86.34508589065688 -1 1 0
4928 17 6 0.1 111.27968312108746 88.3691525283729 87.1683220484525 -1 1 0
4782 17 3 -0.1 116.94431417888742 86.09941459654468 87.29278807801553 -1 1 0
4781 17 3 0 115.68994034300846 86.6086193869912 87.11341868712654 -1 1 0
4784 17 3 0 115.2566700160412 87.70577599889425 87.87830384945912 -1 1 0
4785 17 3 -0.1 113.99043553954388 88.02252856840309 87.82419668337953 -1 1 0
3203 11 6 0.1 119.53734150003615 85.08282824757842 83.8900515014554 0 -1 1
4805 17 6 0.1 117.30125160862535 85.41638058289254 86.57169079101527 -1 1 0
3200 11 6 0.1 118.72112853675699 86.59603353406831 83.41746939048653 0 -1 1
4795 17 3 0 117.82943393620553 86.93542090429196 87.8859337922421 -1 1 0
4799 17 6 0.1 119.42065070949874 85.4853830680301 87.9068244479564 -1 1 0
2998 11 2 0 120.33787864320294 87.63321180825028 80.08848383224415 0 -1 1
3513 13 3 0 111.60836585637213 84.84618768256554 79.7566589927553 -2 0 1
3711 13 1 -0.1782 114.26571987037484 88.42494265273689 81.88700329486059 -2 0 1
3555 13 1 -0.3 117.01186397583223 88.5110990777269 82.51308598306458 -2 0 1
4796 17 3 0 117.44933045118759 88.09921354534747 88.47109542388272 -1 1 0
4783 17 3 0 116.14656877783727 88.55874062438697 88.39156909008948 -1 1 0
4923 17 6 0.1 113.43337392010491 88.64272592171788 88.51147026174928 -1 1 0
3194 11 6 0.1 117.51438510652548 84.1438033361231 79.96257051982141 0 -1 1
3187 11 5 -0.05 117.68248177918608 85.2584908803884 79.92257420485045 0 -1 1
2993 11 3 -0.1 120.25140973715679 88.33456491342045 78.92117857832883 0 -1 1
3201 11 6 0.1 120.59790520938498 85.2239154205444 81.84963437332631 0 -1 1
4876 17 5 -0.05 111.07812775608679 89.01461487757061 83.38360184667462 -1 1 0
3516 13 3 0 111.40691076309064 86.00196748504868 79.13731139740064 -2 0 1
3507 13 3 0 111.84764138564721 88.21556328988697 78.75477371427392 -2 0 1
3193 11 6 0.1 114.99399404193497 85.20635696630299 79.48511178242781 0 -1 1
3127 11 1 -0.1782 116.78662723620778 87.27931659725978 78.96628397586707 0 -1 1
3126 11 8 0.05 116.92809881989663 85.89463056597043 78.78290777899196 0 -1 1
4798 17 6 0.1 120.99047903033014 86.95575834158971 88.70635416116572 -1 1 0
4794 17 3 -0.1 119.10510548665346 86.56183040849933 87.9742347990257 -1 1 0
4793 17 3 -0.1 120.00667385042694 87.3911163973868 88.57020511986661 -1 1 0
4790 17 3 0 118.41740747200052 88.9955602722932 88.89670557148517 -1 1 0
4791 17 3 0 119.66608494753805 88.59891609816525 88.9945070839641 -1 1 0
2970 11 5 -0.2 115.5431117832194 85.25725140140263 78.53371588461226 0 -1 1
2975 11 2 0 121.03319487414555 87.34298062340513 82.18520689134822 0 -1 1
3784 13 6 0.1 117.57046410742787 88.80739331356148 85.3351854707968 -2 0 1
3199 11 6 0.1 121.42585335214285 86.22712075456465 84.56351658841974 0 -1 1
2974 11 2 0 121.11082190125204 88.01299509858667 81.0369850730432 0 -1 1
5180 18 8 -0.1 100.33089474100669 93.24825718395178 78.71895577122704 1 -1 1
1446 5 11 -0.3 100.19066187650306 94.7398433959401 88.72258256068226 -1 0 -1
2434 9 2 0 104.17514484163513 89.20983485049152 84.3475434777256 -1 2 -1
5169 18 6 0.1 101.17480539417792 89.55667325003044 80.12939867093165 1 -1 1
2598 9 6 0.1 105.55113308147756 89.4877262853834 78.85874258277191 -1 2 -1
1218 5 5 -0.2 100.29466179103586 99.52822108703177 84.68036939520368 -1 0 -1
3700 13 6 0.1 105.2911974501193 93.39395607234668 78.66050059614845 -2 0 1
2422 9 2 0.14 105.36055060832459 89.59708346499558 83.79027430588634 -1 2 -1
2589 9 6 0.1 101.50784388766454 89.62986351638553 87.10267282493686 -1 2 -1
2552 9 8 -0.1 102.90465001289516 89.8928283730673 84.8745822269858 -1 2 -1
5063 18 3 -0.1 102.55724981825338 99.36227707240306 80.75796236962623 1 -1 1
2540 9 5 -0.05 100.24566077786696 92.28736557557836 84.16441428557417 -1 2 -1
1230 5 3 0 105.30660227933758 89.81851968696988 88.38417197739471 -1 0 -1
1454 5 6 0.1 107.06144516262674 90.11593252870097 87.12651038448959 -1 0 -1
2435 9 3 -0.1 108.01457874623438 90.10722143067888 80.41635460428918 -1 2 -1
2581 9 6 0.1 108.59093492317291 90.5928042501124 79.6664208735183 -1 2 -1
5008 18 6 0.1 102.97169016824073 92.70309537179567 79.29089343777628 1 -1 1
1231 5 3 0 104.13354264760838 90.42690363548982 88.73040274533288 -1 0 -1
2421 9 2 0.14 106.74148022607066 90.37815229400297 82.3582838713714 -1 2 -1
1240 5 3 -0.1 106.16603358913262 90.48012242457042 87.53180970863295 -1 0 -1
2441 9 6 0.1 101.70350729784047 90.38771066528325 83.11624004664603 -1 2 -1
2436 9 3 -0.1 107.28776572575345 90.91301130565881 81.2674139481092 -1 2 -1
2554 9 6 0.1 103.24291428666467 90.44845238409374 85.7722183790306 -1 2 -1
2443 9 4 -0.5600000000000001 105.7401942341946 90.82797265197505 83.23074764153442 -1 2 -1
2440 9 8 -0.1 102.07650939765922 90.81463473138541 84.06980007353728 -1 2 -1
2438 9 8 -0.1 100.89882357109923 91.21433399129727 85.01358314827701 -1 2 -1
5188 18 1 -0.3 102.7339571263017 90.8575551721636 80.17788440411788 1 -1 1
2444 9 10 0.28 105.1878486578115 91.65648009552042 83.31573393778415 -1 2 -1
2439 9 6 0.1 101.41579800208248 91.76966690268897 85.85654518542525 -1 2 -1
5007 18 5 -0.05 102.29674764618925 92.18205137177 80.00910897507325 1 -1 1
1237 5 3 0 103.82332941352169 91.69052597136516 88.3718261632912 -1 0 -1
5072 18 10 0.28 102.52276014136986 95.24494777631902 80.0524326174216 1 -1 1
1227 5 7 -0.15 105.90126919157301 91.81857702542732 87.24145948552965 -1 0 -1
1236 5 3 0 102.66422855747314 92.2788806149408 88.57208867629726 -1 0 -1
1224 5 2 0 104.74432131160802 92.31252256424152 87.64366463313175 -1 0 -1
1223 5 2 0 102.39584630772652 93.5366162667382 87.93880532612332 -1 0 -1
1225 5 2 0 104.560787106436 93.49469622826552 87.15780281364667 -1 0 -1
1248 5 9 0.3 106.76443691386893 92.79760306976584 86.11037723290669 -1 0 -1
1449 5 6 0.1 100.51139263689328 93.69909264657349 86.94138605657872 -1 0 -1
1222 5 2 0 103.39869069252026 94.13481381896457 87.3149071985266 -1 0 -1
1406 5 8 -0.1 101.13208246293692 94.31964265531991 87.54072791587537 -1 0 -1
1226 5 7 -0.15 105.4924161300339 94.03753099797397 86.30934491788156 -1 0 -1
2437 9 6 0.1 107.36508681936358 91.97579608741356 81.18929301887218 -1 2 -1
5071 18 4 -0.5600000000000001 101.7525019090982 95.83892594435528 80.34119809815228 1 -1 1
1219 5 1 -0.3 100.80838067799057 95.77037449806936 85.48919601651534 -1 0 -1
1221 5 8 0.05 101.62104109114193 95.54182960527669 86.67275157313513 -1 0 -1
1241 5 3 -0.1 104.10981368035854 95.80169605693735 85.79238065061695 -1 0 -1
1242 5 3 0 105.31426655034815 95.22314554508586 85.67091998010707 -1 0 -1
1245 5 6 0.1 107.10418888677798 95.30605542863694 84.41637967763884 -1 0 -1
1246 5 2 0 103.10970598966163 95.21992390331363 86.51506772866668 -1 0 -1
1247 5 6 0.1 101.64819350232405 96.44080660275202 87.3296472686568 -1 0 -1
1243 5 6 0.1 103.90613848263658 96.54310984125586 85.0409938576004 -1 0 -1
1244 5 8 0.05 106.57332249984503 95.90602039528895 85.16597199876028 -1 0 -1
1396 5 6 0.1 105.50936942614234 97.7114694470816 84.32772216387548 -1 0 -1
1395 5 5 -0.2 106.53896433200455 97.4186721196775 84.73750332875514 -1 0 -1
1397 5 6 0.1 107.20114906594301 97.49568805297719 83.86402849278775 -1 0 -1
1371 5 6 0.1 104.57767433004078 98.38308522694545 86.53948505364276 -1 0 -1
1381 5 6 0.1 107.18382567702707 98.20406570696103 86.72217671459593 -1 0 -1
1378 5 8 -0.1 107.06966011963104 98.53175237177007 85.67991692579587 -1 0 -1
4773 17 6 0.1 108.44496535924517 96.25584867102789 81.21300017997456 -1 1 0
1368 5 1 -0.3 107.48542299907729 95.81890201462176 86.2691933640582 -1 0 -1
5065 18 6 0.1 103.70004676200054 97.51566631031285 80.64358352216145 1 -1 1
5064 18 3 -0.1 102.78723260206823 98.01370655135591 80.61193360632619 1 -1 1
4772 17 3 -0.1 109.3021618331853 96.70065183490908 81.8137918034596 -1 1 0
1383 5 6 0.1 108.21356814129706 99.28487682197448 84.13665013022184 -1 0 -1
5049 18 2 0.14 101.73131068501176 97.2173868217831 80.53857457412853 1 -1 1
1379 5 5 -0.2 108.417557913637 99.03063292495513 85.17904882525268 -1 0 -1
4771 17 3 -0.1 109.37852258064582 98.06141033522616 81.65866012163384 -1 1 0
1370 5 3 -0.1 104.20790538992705 99.23066331382091 85.93733561385963 -1 0 -1
1376 5 6 0.1 101.29382791872968 97.92111141401213 83.97754134260057 -1 0 -1
1374 5 8 0.05 100.9275404773137 98.18683443061106 84.92619713990696 -1 0 -1
1375 5 1 -0.1782 102.00479819245963 98.35317039475292 85.85513757357498 -1 0 -1
1328 5 5 -0.05 108.68732800168387 95.22472486277069 85.9184730872408 -1 0 -1
1401 5 6 0.1 109.2065468924634 95.8784607361051 85.2884139105936 -1 0 -1
1400 5 6 0.1 108.62728076432354 94.30464274090313 85.33641390330153 -1 0 -1
5009 18 6 0.1 102.26912414722753 92.65442914042761 80.95639503378278 1 -1 1
1325 5 3 0 109.45649997075381 94.99073205148665 87.23639063628815 -1 0 -1
1382 5 6 0.1 109.24196248453998 98.37308029281593 85.0515210941737 -1 0 -1
2380 9 6 0.1 103.37635474580969 92.39816665394565 84.65437444423065 -1 2 -1
4917 17 6 0.1 108.70429863237875 98.51952795699881 81.02245518641686 -1 1 0
1324 5 6 0.1 109.21035648418106 92.83922899685643 87.24671376803893 -1 0 -1
1322 5 3 -0.1 109.60735702844642 93.70692691405183 87.71163556982569 -1 0 -1
1329 5 6 0.1 109.1571267294821 97.55227489432943 86.80872765208959 -1 0 -1
1369 5 3 0.0282 102.92865760693786 99.35862174805615 85.48995889175525 -1 0 -1
2381 9 6 0.1 103.15706085698216 92.26549281857248 82.93287114705758 -1 2 -1
2379 9 5 -0.05 102.6348791680721 92.1952771225942 83.85521668001945 -1 2 -1
2560 9 1 -0.3 101.43432630443138 93.05063030687742 83.88856870342516 -1 2 -1
5068 18 8 -0.1 100.89659818417758 92.01431883079943 79.47084999167693 1 -1 1
1308 5 3 -0.1 109.91680720182846 97.30229942870156 87.50810010102492 -1 0 -1
4716 17 6 0.1 110.0210550637965 91.51442823534636 82.93542532139858 -1 1 0
4780 17 10 0.28 109.70534543946845 93.89996326053149 82.543093551997 -1 1 0
1307 5 3 0 110.0489018752578 96.00911155013573 87.92662870625962 -1 0 -1
4778 17 3 -0.1 110.36650264050928 98.70239194968595 82.37924999695412 -1 1 0
4757 17 2 0.14 110.1980138706667 96.00630151958627 82.53311887948739 -1 1 0
4779 17 4 -0.5600000000000001 110.31677549178879 94.62887357773221 82.96014875853699 -1 1 0
1319 5 2 0.14 110.68948732565806 98.15163285763549 87.90613723299361 -1 0 -1
1337 5 4 -0.39 110.67004790063397 99.51102867578085 87.70589129288796 -1 0 -1
1435 5 5 -0.05 100.06011863622356 96.9792987810835 85.44418052539936 -1 0 -1
6382 22 6 0.1 101.27206574426306 98.30709224262104 88.82798536933996 -1 0 0
1323 5 3 0 110.17915395138726 93.50662744641569 88.90461633061823 -1 0 -1
1304 5 1 -0.1782 110.0220099673112 90.97055705017381 88.98788524404617 -1 0 -1
6324 22 3 -0.1 102.19768670832231 98.74579953554299 89.02874501592207 -1 0 0
5168 18 5 -0.05 101.89856599563674 89.9838490308409 79.43727709963744 1 -1 1
4775 17 6 0.1 110.3953991390767 90.24665643906313 85.13367393402851 -1 1 0
3775 13 6 0.1 107.25118920326715 92.83812435753867 78.65566372835848 -2 0 1
3730 13 6 0.1 110.26157986730075 92.14586561904031 78.65470554908201 -2 0 1
3648 13 3 0 110.65348198440267 98.39653453058727 78.50526636933132 -2 0 1
5048 18 2 0 100.50171999125463 97.7635073902959 80.36359384074218 1 -1 1
5066 18 8 -0.1 101.09163155682687 90.91318020666073 78.45347258872206 1 -1 1
5050 18 2 0.14 100.40609396178627 95.6220881498669 79.87592368730783 1 -1 1
5069 18 6 0.1 100.27350383241844 91.70850920852037 80.30811444867781 1 -1 1
5070 18 3 -0.1 101.27470714454034 99.86777958874072 80.64246295032292 1 -1 1
5239 18 6 0.1 102.47541901457964 89.24098971661716 78.88811534259494 1 -1 1
5045 18 3 0 100.26835348412263 99.02774065008535 80.2849113877181 1 -1 1
1232 5 3 0 103.0824178883604 89.69304202325371 89.17569862671382 -1 0 -1
1186 5 2 0 106.46071275780767 99.94731711810921 85.72110237221091 -1 0 -1
4916 17 6 0.1 110.48526006830865 99.77328243159991 82.28227764869568 -1 1 0
1317 5 2 0.14 111.69155316624703 99.80564045707209 88.61287169752251 -1 0 -1
4918 17 6 0.1 113.31046720327788 89.53943785234499 85.02310813287436 -1 1 0
3075 11 3 0 121.44282178248099 95.34403064804094 80.68118426786361 0 -1 1
3723 13 5 -0.2 118.41752824885681 99.84957179906773 82.03253277548866 -2 0 1
4896 17 1 -0.3 110.82346111382003 89.81180915381242 82.21748992420618 -1 1 0
4715 17 5 -0.05 110.94778135879315 91.18622597733903 82.60209518052403 -1 1 0
3087 11 6 0.1 121.374218753935 98.16878377173822 80.88111239578761 0 -1 1
4804 17 8 -0.1 112.3776023470173 89.61239124524606 85.6285128568598 -1 1 0
4717 17 6 0.1 111.41507546991346 91.79819447088357 81.81063993507044 -1 1 0
3059 11 3 0 119.73713996452653 94.5427337472373 78.83060785588708 0 -1 1
3521 13 3 0 112.40152097819562 89.34664122597572 79.00671466168387 -2 0 1
3706 13 3 -0.1 113.16523532619905 89.37699504351473 80.15346563774835 -2 0 1
4890 17 6 0.1 110.91680436090263 92.39201872534643 85.42239868590985 -1 1 0
3785 13 6 0.1 119.28782175796653 89.4890041574846 83.45641701088998 -2 0 1
4920 17 6 0.1 111.57644787711257 99.65644860367169 85.41038474796818 -1 1 0
3787 13 6 0.1 117.28708420561509 90.51561816631866 85.54548382178255 -2 0 1
3786 13 6 0.1 118.79798165914124 89.91972987942336 85.87112025316355 -2 0 1
1310 5 3 0 110.95258661231975 95.62508809549021 88.90855418821505 -1 0 -1
3569 13 3 -0.1 121.17127252375363 95.84663409609621 85.50184835816756 -2 0 1
3080 11 5 -0.05 120.30749791243201 92.1477746254239 79.22644205102415 0 -1 1
4774 17 8 -0.1 111.34341220314761 89.9847605118215 84.58282809827837 -1 1 0
3088 11 6 0.1 120.11632514325164 99.44095078455918 79.66932585616878 0 -1 1
3570 13 3 -0.1 120.90937329816076 93.53389754101609 85.39314582956617 -2 0 1
3782 13 11 -0.3 117.95927813205004 89.80056993367069 85.19477935284365 -2 0 1
3557 13 8 0.05 117.12634376729353 89.8365752829033 82.86820659940328 -2 0 1
3583 13 6 0.1 116.26062124425219 90.21427205235761 83.44759973554116 -2 0 1
4895 17 6 0.1 113.66993727235669 90.64252311610339 87.20649582704513 -1 1 0
4894 17 5 -0.2 112.73642207590262 90.82938902170173 86.56170525506052 -1 1 0
4925 17 6 0.1 111.96157918680599 90.99400722605233 87.37441285317634 -1 1 0
3564 13 3 0 120.81159997684853 97.09287065448214 85.10568619889963 -2 0 1
4777 17 6 0.1 112.87446393975581 91.11755096983724 83.41407407740878 -1 1 0
3568 13 3 0 120.5099498503424 94.78367913943154 85.02057936137359 -2 0 1
3640 13 1 -0.1782 116.24938341293955 98.96092446494873 80.43568604407734 -2 0 1
3789 13 6 0.1 117.26748752005668 98.70152914659508 83.4398895840084 -2 0 1
3531 13 3 0 119.37721188284956 98.63482408771762 84.03222687990815 -2 0 1
4756 17 2 0 111.1728309288429 96.69334076099936 83.05741354491153 -1 1 0
4753 17 3 0 111.2225075439099 97.99026992259827 83.11507306064705 -1 1 0
3742 13 8 -0.1 118.39529887671688 90.1352635118259 83.75246409120263 -2 0 1
3579 13 6 0.1 115.66750967716843 90.21219430541358 80.59014927715573 -2 0 1
3707 13 6 0.1 113.58075269934339 90.28216840040845 80.58440222189091 -2 0 1
3063 11 3 0 120.87693387138859 96.2844768201004 79.83559276563646 0 -1 1
3153 11 6 0.1 120.73223799084627 91.76181258602742 80.15310960552432 0 -1 1
3582 13 2 0 117.15117225380754 90.83397904217308 81.79965059433508 -2 0 1
4776 17 8 -0.1 111.86837203362194 91.21342123205233 83.84543650564433 -1 1 0
4926 17 6 0.1 113.99407628698404 91.77920264206737 85.15334004013336 -1 1 0
3577 13 3 -0.1 116.29513247060389 91.04033304495672 80.8248060945679 -2 0 1
3670 13 3 -0.1 111.43829521634743 99.38833834276184 78.9814750608507 -2 0 1
4889 17 8 -0.1 113.09936372654764 92.02233509170048 85.7089870227203 -1 1 0
4888 17 8 -0.1 111.86205545395326 92.37541433031515 84.87078542912484 -1 1 0
3559 13 2 0 118.70003074941965 91.53967886366262 83.3679341635251 -2 0 1
3565 13 3 0 119.7364342315075 97.31957379980902 84.28883179290493 -2 0 1
3567 13 3 0 119.524969782127 94.95917397213871 84.12909985648592 -2 0 1
4819 17 3 0 118.51574653982007 99.88217327893214 87.91850557661624 -1 1 0
4835 17 6 0.1 116.9123704666132 99.00846159089834 85.980376961522 -1 1 0
3644 13 3 -0.1 112.00150921138278 94.70525710275572 79.19804164400362 -2 0 1
4964 17 6 0.1 115.13487615558165 99.2329740422584 87.81540912538071 -1 1 0
3646 13 3 0 112.42905106843415 96.98909280491087 79.31293464771313 -2 0 1
3669 13 3 -0.1 112.57210937210394 99.2220985100833 79.66010158586752 -2 0 1
3704 13 1 -0.3 113.94874926106522 92.87373488066488 80.56018772277123 -2 0 1
3643 13 3 0 112.73548076028999 95.72573787693564 79.67223200815003 -2 0 1
3659 13 3 0 114.13114389429632 97.67535547809968 80.62979320662538 -2 0 1
3660 13 6 0.1 115.0661928497028 96.28668210179328 81.82387502050724 -2 0 1
3558 13 2 0 117.95573577769794 91.78022781482152 82.25372841459125 -2 0 1
4825 17 3 0 117.97297258796476 98.60180940351503 87.65594112182838 -1 1 0
3563 13 7 -0.15 117.94691133246678 95.14853042236501 82.10674831059909 -2 0 1
4760 17 3 0 113.53563911174766 93.39595441127484 86.18555298659311 -1 1 0
4762 17 3 0 113.38386745041859 95.58203079974834 85.45785268795925 -1 1 0
4770 17 2 0 112.13172903461799 93.77213484418662 84.57054462769788 -1 1 0
4758 17 2 0.14 111.41163052524035 94.66747997558429 83.79229289339584 -1 1 0
4761 17 2 0 113.09323082040927 94.30380957029148 85.38931526135488 -1 1 0
4768 17 3 0 112.78249417001865 96.35237661151824 84.60974120153398 -1 1 0
4755 17 2 0 111.92743052317772 95.92766097503129 83.80625585617206 -1 1 0
4763 17 3 0 114.24036131717719 96.04042373880496 86.42810036006081 -1 1 0
3576 13 3 -0.1 118.35996432172335 96.34816334683268 82.60229536889348 -2 0 1
4840 17 6 0.1 117.23284842778567 95.97887844680606 87.65274942249907 -1 1 0
3560 13 2 0 118.29214259689039 94.02595640101539 82.61794574892622 -2 0 1
4809 17 6 0.1 114.73587794540205 93.09201415715128 87.95093286590658 -1 1 0
4764 17 3 -0.1 114.55996556700849 95.15571689053574 87.34267661932854 -1 1 0
4759 17 3 -0.1 114.28774495948204 93.78748918588329 87.23897779956728 -1 1 0
4769 17 6 0.1 115.02352144102888 95.52869997432018 88.20277022833982 -1 1 0
4838 17 3 -0.1 118.22428850765293 96.18109307235395 88.01314614883019 -1 1 0
4837 17 3 -0.1 118.9902907413836 95.13809968768152 88.42985331136299 -1 1 0
3561 13 2 0 117.74194226372248 92.97148438952605 81.88386528624507 -2 0 1
4765 17 3 0 114.47152074636892 97.3973660744577 86.4666196059179 -1 1 0
4842 17 6 0.1 117.06471455002908 97.37913633464538 86.19078939737257 -1 1 0
4909 17 6 0.1 115.53184048429867 97.60164787720052 88.32726012786128 -1 1 0
4766 17 2 0 113.9628437134352 98.1621851226825 85.47804616647103 -1 1 0
4871 17 5 -0.2 115.46557547382494 98.2087662473075 87.46358319571505 -1 1 0
4767 17 2 0 113.01062011194438 97.57302883831726 84.62401584613615 -1 1 0
4816 17 3 0 118.64218691446288 97.48691712186474 88.14083683771248 -1 1 0
3664 13 5 -0.05 113.80320156864161 94.12545353997825 81.32185716916148 -2 0 1
3737 13 6 0.1 114.53029642105409 94.16908707638856 82.13687679499833 -2 0 1
3736 13 6 0.1 112.8104392266041 94.0147724338084 81.83030163136779 -2 0 1
3658 13 3 -0.1 114.34893382430533 96.39327121120508 81.0300586925754 -2 0 1
3578 13 3 0 116.23697178302848 92.29747796319866 80.26241146938754 -2 0 1
3562 13 7 -0.15 116.98580335353196 93.26856517516129 80.88426964470823 -2 0 1
3661 13 3 0 113.68550327108132 95.43913790131336 80.5343553842103 -2 0 1
4754 17 2 0 112.16392449665892 98.43723422712631 83.97923127441307 -1 1 0
3665 13 6 0.1 111.85616930028775 93.79205500618247 79.79060365016852 -2 0 1
3584 13 9 0.3 116.96469016698828 94.90371684643969 80.71296238595905 -2 0 1
3647 13 3 0 113.0856460287456 97.98364759130673 79.81204492015007 -2 0 1
3580 13 8 0.05 114.96250996959851 92.74531799421534 79.53476547773899 -2 0 1
4834 17 5 -0.2 116.82781187742185 98.28085558584543 86.72802263203872 -1 1 0
3642 13 5 -0.05 115.10892604286457 98.63420971460263 81.23096041054927 -2 0 1
3790 13 6 0.1 118.35136118605928 97.12901194134352 81.92980761623738 -2 0 1
3662 13 6 0.1 115.45020492072871 98.25351892417194 82.20900713059855 -2 0 1
3566 13 3 0 119.12767943706254 96.21772070077044 83.69712739555696 -2 0 1
3573 13 3 0 119.0735848549443 93.86165610665388 83.58711818887353 -2 0 1
3572 13 3 0 119.3266210102272 92.62331697288067 84.01340125455556 -2 0 1
4930 17 8 -0.1 113.73531157451754 99.71099240291161 85.35408905501666 -1 1 0
3717 13 6 0.1 112.47240080251328 92.04311543965555 79.23186105713089 -2 0 1
4839 17 6 0.1 118.57458604690265 94.17881659169933 88.21387405943683 -1 1 0
3086 11 3 -0.1 120.18613905639323 98.48492574670237 79.32461935410427 0 -1 1
4820 17 2 0 119.61640558797477 99.8851473981343 88.65361007958086 -1 1 0
3581 13 6 0.1 115.25850291129484 93.66183278714658 78.94133119034477 -2 0 1
4813 17 3 0 119.88857109876746 97.62281068986198 88.5985697670011 -1 1 0
3645 13 3 0 111.27109920566551 97.19867248732749 78.62568059298415 -2 0 1
4831 17 6 0.1 120.17977652171237 92.6025676192664 88.08873832955899 -1 1 0
3077 11 3 0 120.46101956913219 93.62171870690412 79.45279168315986 0 -1 1
3085 11 3 -0.1 120.88220687723549 97.59570340162384 80.0425861909828 0 -1 1
3725 13 6 0.1 118.50441249715365 99.11877497249998 81.23392896969955 -2 0 1
3571 13 3 -0.1 120.27708466429223 92.43171942810199 84.98718130189826 -2 0 1
3783 13 6 0.1 120.63723567440609 91.46013040427887 85.28202005355561 -2 0 1
1320 5 2 0 111.6345497434738 97.72925328218443 88.877939902376 -1 0 -1
4815 17 3 0 120.2904048577624 95.31258405720573 88.84860075862574 -1 1 0
3788 13 5 -0.2 118.14006189650496 99.33119235815171 83.40446107275186 -2 0 1
3062 11 3 0 120.02700773785286 95.8840643120815 78.91873821013878 0 -1 1
3152 11 6 0.1 119.30363365973969 91.73913156024041 79.29547813584259 0 -1 1
3663 13 6 0.1 114.55700334949034 99.52198523674812 81.54745137016279 -2 0 1
3544 13 3 -0.1 121.12772710008535 99.38609144141965 85.30249448469866 -2 0 1
3551 13 3 -0.1 121.49832321124293 98.14040271246496 85.58997701240949 -2 0 1
4919 17 5 -0.2 112.34570616248871 99.7200634552319 84.67962919898319 -1 1 0
4827 17 3 0 121.20191351324733 94.23869749611147 88.9945156677656 -1 1 0
4924 17 6 0.1 114.87509615764009 90.24233626356768 88.9556333129199 -1 1 0
4810 17 5 -0.05 121.17139251905809 92.74661422024826 88.65120364632827 -1 1 0
4814 17 3 0 120.7350346809664 96.61879458688844 88.85700789819333 -1 1 0
2994 11 3 0 121.14851073889758 89.36441663879195 78.64492150926647 0 -1 1
4786 17 3 -0.1 115.82535882031738 89.74896492738966 88.90484863744567 -1 1 0
3064 11 3 0 119.27461729881105 98.08704222487044 78.37540226362151 0 -1 1
3545 13 3 -0.1 120.20771969360123 99.62641489460665 84.48000809797652 -2 0 1
3074 11 3 -0.1 121.44521607750008 94.06008651076895 80.24424147198079 0 -1 1
4824 17 2 0 120.28087446175431 98.81525665199317 88.91585377689701 -1 1 0
3732 13 6 0.1 114.89775832579325 90.72377650324013 78.73882734423948 -2 0 1
3731 13 5 -0.2 114.51660226712363 91.6945897084486 78.49065310782325 -2 0 1
3714 13 8 -0.1 112.99093113300151 91.68165010659 78.38006567238396 -2 0 1
2567 9 6 0.1 100.43249887604287 81.2319568981665 93.70764699746356 -1 2 -1
4342 15 6 0.1 102.32455459504745 85.04908292696275 99.94117629389307 1 -1 1
3263 12 1 -0.3 107.93593690776063 78.4875251751557 94.07725279962895 0 0 0
2377 9 3 -0.1 100.24473526739612 80.19412662222975 93.62929681183132 -1 2 -1
2319 8 6 0.1 109.9892556314702 83.54834128267169 99.8910943874894 1 -1 1
1233 5 3 -0.1 103.23398225955059 88.37910578538316 89.36722071442286 -1 0 -1
2620 9 5 -0.2 100.297522528026 80.42101963709497 91.34994605004671 -1 2 -1
471 2 3 0.01 100.14453789809271 78.5201712426737 99.24226656564778 0 1 0
3279 12 3 -0.1 107.86094854793984 79.63247910874193 99.54918652803642 0 0 0
4172 15 2 0 100.23753004664152 85.68155148653435 94.04414226649101 1 -1 1
1238 5 6 0.1 102.40505982283014 87.76524411949116 89.75420121794119 -1 0 -1
4171 15 2 0 100.2616166833511 85.7495499458533 95.35335868278146 1 -1 1
4305 15 8 -0.1 101.60284470046071 84.3527815723091 99.52834300030055 1 -1 1
2248 8 5 -0.05 109.63480153833632 84.53605178155672 99.76161657818393 1 -1 1
4176 15 3 0 100.28535784598301 85.08775173200424 99.20091630431027 1 -1 1
3491 12 6 0.1 108.636120898949 80.19355437105742 98.99343506227078 0 0 0
4363 15 6 0.1 105.40855153832783 81.09811127484245 99.40288782135688 1 -1 1
3493 12 6 0.1 108.92401681735149 79.59085343481193 96.3880734582379 0 0 0
1387 5 5 -0.2 108.29969503907115 88.92266829690209 89.65355700557805 -1 0 -1
4333 15 6 0.1 100.652928083243 85.29069905768554 90.38316532005634 1 -1 1
4190 15 8 -0.1 103.51100031944686 82.27334701407263 99.18792205242877 1 -1 1
4173 15 2 0.14 101.24038293285506 84.95092624425729 93.65351421278837 1 -1 1
1389 5 6 0.1 107.67864352519598 88.61884929439752 90.5039564359719 -1 0 -1
4189 15 6 0.1 102.17940121383273 84.10667695649582 91.91976339681838 1 -1 1
2289 8 6 0.1 103.80511513916346 86.72711300302154 91.5022192819803 1 -1 1
2262 8 6 0.1 105.99409128374585 85.0248297366273 98.64060690827824 1 -1 1
4191 15 6 0.1 103.03718781037387 81.42082837180625 98.65393133555797 1 -1 1
2088 8 6 0.1 107.99843595007445 84.64467194733591 97.30260369891178 1 -1 1
4195 15 4 -0.5600000000000001 101.9443321919607 84.43646099326153 94.75529341161541 1 -1 1
4132 15 6 0.1 103.92400985400202 82.14879611282238 96.60165925672557 1 -1 1
4131 15 5 -0.05 104.3481466454936 82.97461298606383 97.19330260975201 1 -1 1
4304 15 8 -0.1 101.97719791474577 83.80102435852164 98.08472026986333 1 -1 1
4196 15 10 0.28 102.89216206599296 83.98346835258312 94.56791218627117 1 -1 1
4133 15 6 0.1 104.5999409652957 83.67325286091919 96.3165723355574 1 -1 1
2145 8 6 0.1 105.65245907106221 85.84624654944652 92.95790930791017 1 -1 1
4192 15 8 -0.1 103.44194073931597 83.49716573907973 98.277262364783 1 -1 1
4193 15 6 0.1 103.87872363143703 84.3726864895422 98.68360715696191 1 -1 1
2260 8 8 -0.1 106.36135473355026 86.006512786302 98.99632559832573 1 -1 1
2089 8 6 0.1 108.63817536191104 86.33378683591143 97.2580575882418 1 -1 1
2087 8 5 -0.05 108.54014862975846 85.40322757645593 97.86976051849868 1 -1 1
2148 8 8 -0.1 107.86759952896652 85.8124776307348 99.13842469113372 1 -1 1
2142 8 2 0 105.5225290961633 87.03593039630148 98.17655033231816 1 -1 1
2152 8 10 0.28 106.48857345074398 85.60451604958031 95.59303333667785 1 -1 1
2144 8 3 -0.1 104.9312363210921 86.5425877621495 93.29050859115769 1 -1 1
2151 8 4 -0.5600000000000001 105.90754359443756 86.48626367430977 95.64062773352761 1 -1 1
2129 8 2 0.14 105.13624306733274 86.92779780246403 94.5541065129379 1 -1 1
2133 8 2 0 104.50353351062999 87.59157353942359 98.94944132668682 1 -1 1
2128 8 2 0 104.23460593635428 87.8389655655442 95.06897549381227 1 -1 1
2127 8 2 0 104.40397540140886 87.95832557404206 96.38699809812675 1 -1 1
2130 8 2 0.14 105.38608766296134 87.15458193471058 96.78231540838416 1 -1 1
2134 8 3 0 103.49970386089704 88.28633542466692 98.45801725340223 1 -1 1
2140 8 3 0 103.52309434955745 88.52281810816505 97.17370651495938 1 -1 1
2143 8 3 -0.1 103.96921509393819 87.04584634487061 92.5781388878729 1 -1 1
2125 8 3 0 103.26530624571902 88.30873637069078 94.47112175889468 1 -1 1
2139 8 2 0 102.56766126330446 89.10079971048327 96.56642562318584 1 -1 1
2150 8 3 -0.1 103.06472834677267 87.85099580427033 93.20230784336263 1 -1 1
2126 8 2 0 102.4381732111032 89.08489857298343 95.21225166514836 1 -1 1
4306 15 6 0.1 101.42964895923438 82.85089635864391 97.8724805330632 1 -1 1
946 4 6 0.1 109.26122196608195 88.83668503808642 94.79594948934815 0 -1 -1
1152 4 6 0.1 107.78408610529087 88.75027153573103 93.12322324596158 0 -1 -1
4174 15 2 0.14 101.28979947995174 85.0791112664123 95.7886045071693 1 -1 1
4186 15 2 0 101.29414395227394 84.83348118211201 97.19310354341025 1 -1 1
2288 8 6 0.1 102.23161081832356 88.17810993338912 92.66840847958227 1 -1 1
4312 15 1 -0.3 105.52743361960256 82.55375783659927 97.84812158774511 1 -1 1
4292 15 5 -0.05 105.00434451737993 82.08820085505236 99.17160060768418 1 -1 1
1294 5 6 0.1 108.54509138884862 86.82992949464857 91.20380617349147 -1 0 -1
4188 15 3 -0.1 101.36092150026774 84.75693770327489 92.32110070864525 1 -1 1
4187 15 3 -0.1 100.52273106956116 85.40961974319666 91.50943261205627 1 -1 1
2135 8 3 0 102.50331684888286 88.72749500831735 99.21851339043424 1 -1 1
1289 5 3 -0.1 109.50168292091806 87.20965502328716 91.59883023872513 -1 0 -1
1295 5 6 0.1 109.3453210034256 85.71847201569184 93.08206230678589 -1 0 -1
2149 8 6 0.1 108.35126547107183 86.78000533252366 99.49850440081721 1 -1 1
1288 5 3 0 109.74478361940494 88.91159971633192 90.08286170256632 -1 0 -1
2621 9 6 0.1 100.54050874175516 81.48913652885975 91.62099046591518 -1 2 -1
1290 5 3 -0.1 109.93128440923785 86.5421369185986 92.68754849839888 -1 0 -1
2268 8 1 -0.3 109.7872833363169 85.00917385411803 98.3875020317724 1 -1 1
1287 5 3 0 110.23525323699192 88.17673478155574 91.09836592317004 -1 0 -1
3280 12 3 0 107.04393046640021 78.83935723969256 98.88462272531534 0 0 0
3486 12 6 0.1 109.31704885907102 79.28798668342807 92.74996962457175 0 0 0
2623 9 6 0.1 101.07008458468981 80.12388029812871 90.65907965404509 -1 2 -1
947 4 6 0.1 110.58255230492415 88.33519597484056 96.76176147713652 0 -1 -1
4177 15 2 0 100.21317440317286 85.38559852367088 97.9098873224158 1 -1 1
2147 8 6 0.1 107.658976154939 83.65606514469208 99.65222009309872 1 -1 1
2146 8 8 -0.1 108.09783615936466 84.5715165673322 99.99639659934708 1 -1 1
3267 12 2 0 107.20521870578466 78.56486315317852 97.51891705916346 0 0 0
3450 12 8 -0.1 108.53217762543836 78.64897327063227 96.61397244132797 0 0 0
2292 8 6 0.1 100.34593828319308 88.6884475044442 94.60849099353501 1 -1 1
2363 9 3 0 100.321410753802 79.4706087651725 92.52112111466361 -1 2 -1
942 4 3 -0.1 109.8422613917795 88.92313693849941 97.26539306236948 0 -1 -1
943 4 3 -0.1 109.97203682945053 88.92487086001901 98.5822655429598 0 -1 -1
480 2 6 0.1 100.88756020932541 79.1928711343376 98.77036653712655 0 1 0
3281 12 3 0 105.95497039314206 78.3955904081936 99.53683649142457 0 0 0
4341 15 6 0.1 100.71191790462525 82.44525705021078 99.99198419395243 1 -1 1
4293 15 6 0.1 105.46773001177745 82.63660904957294 99.98887318961957 1 -1 1
4069 14 6 0.1 119.69433311775174 79.24481195409709 93.9669119146948 -1 2 -1
6106 21 6 0.1 117.4110434015247 80.17182536011275 99.6732166704466 -2 1 1
5985 21 3 0.0282 121.51350349343326 84.48873740816786 97.70248003363797 -2 1 1
5886 21 6 0.1 113.16698558011021 79.20478823891216 95.5663617660628 -2 1 1
1301 5 6 0.1 110.87914979846178 85.37337475958212 94.7788465455156 -1 0 -1
4063 14 5 -0.05 121.19671542477053 80.97404696218344 95.44956502159823 -1 2 -1
6105 21 6 0.1 118.52419205352425 81.22001303159355 99.6438019836942 -2 1 1
3846 14 5 -0.2 119.15746260242389 79.4952029392518 94.92355855272768 -1 2 -1
1291 5 3 0 111.1061305596393 86.76410293911673 93.27600680012466 -1 0 -1
1155 4 6 0.1 110.87556976225119 88.45797792591124 99.01203772104327 0 -1 -1
5866 21 3 -0.1 115.28336863867905 79.74784048044219 98.1532175426138 -2 1 1
4070 14 6 0.1 120.61007851972613 81.81488442358334 95.05334284132493 -1 2 -1
5986 21 3 0.0282 121.09773663488407 83.7130632895592 98.7346630137182 -2 1 1
6004 21 1 -0.1782 120.88637142939984 84.47920378135235 96.52351114596256 -2 1 1
4002 14 8 0.05 120.24885560636807 79.85292688686576 95.91828674170337 -1 2 -1
4004 14 6 0.1 119.87823205158836 80.09562262608495 96.95944019484045 -1 2 -1
5875 21 7 -0.15 114.61657892658783 80.6277098708235 95.73262316324822 -2 1 1
6035 21 2 0 120.6402735141134 85.73022036642291 94.40603072969981 -2 1 1
5865 21 3 0 115.97642933035831 80.88067333618294 97.66633268164212 -2 1 1
6100 21 9 0.3 114.23615466782954 81.37307017396776 94.24424078460888 -2 1 1
5876 21 2 0 115.53661709383242 81.24364511874863 96.45666681209096 -2 1 1
5841 21 1 -0.1782 119.99630947097981 82.90763469267003 98.37199338611549 -2 1 1
6103 21 6 0.1 119.39329637974599 84.04022820286092 94.27860408442562 -2 1 1
1443 5 6 0.1 118.5045539875997 88.06919208333859 98.97247564032263 -1 0 -1
6015 21 3 0 119.81699716543977 87.71846489421642 93.6610827680963 -2 1 1
5868 21 3 0 116.92964093409873 81.60202667990818 98.27271974911514 -2 1 1
6033 21 3 -0.1 119.54689012183283 85.0531430763691 93.9630386013505 -2 1 1
6038 21 6 0.1 118.75146411310914 84.62649406379028 97.95207564670322 -2 1 1
6016 21 3 -0.1 118.67530798157341 87.04850894711828 93.26542016840236 -2 1 1
6034 21 3 0.0282 118.48553177173653 85.76329523647705 93.5912225032434 -2 1 1
5888 21 1 -0.0564 117.18312551763968 85.34329492327862 93.5765963223977 -2 1 1
1423 5 5 -0.2 116.2915340276439 87.6793828518101 96.73549808063294 -1 0 -1
5878 21 6 0.1 115.50745544372309 83.8343883442486 92.91709839140897 -2 1 1
1425 5 6 0.1 116.49417481922262 87.04493750731945 97.59115994831399 -1 0 -1
6075 21 6 0.1 117.8090972919224 87.53045385582593 92.82820391784693 -2 1 1
5879 21 3 0 117.4926739697957 82.73621928155629 97.67260438027824 -2 1 1
5874 21 3 -0.1 115.8647561707304 83.5696364148153 93.92716339106688 -2 1 1
5872 21 2 0 116.08945784078195 82.29163703688894 95.84463321355027 -2 1 1
1299 5 6 0.1 114.5008123223303 85.78564273775912 97.72020860117799 -1 0 -1
1407 5 6 0.1 112.49632536086577 85.0584946026818 96.67415092507738 -1 0 -1
1277 5 3 0 112.70391681215386 86.41383998852007 94.94556731833477 -1 0 -1
1278 5 3 -0.1 111.54633995841323 86.0706068347707 94.34102319930281 -1 0 -1
1302 5 3 -0.1 113.09929387596083 85.85511156053491 96.14179019904478 -1 0 -1
1297 5 3 -0.1 114.2057191208415 86.25038330572357 96.74539825614752 -1 0 -1
1292 5 3 0 111.93371618088584 87.64590718766814 92.66599336492337 -1 0 -1
1286 5 3 0 111.48856926234122 88.3899731108788 91.64029653708974 -1 0 -1
1280 5 3 0 113.56989268921117 87.21082517252978 94.23891527874603 -1 0 -1
1298 5 3 0 114.94806366633944 87.16676063124552 96.14922152215114 -1 0 -1
1281 5 3 -0.1 114.73834652338161 87.38889991472733 94.83209225832569 -1 0 -1
1279 5 3 0 113.17798103640504 87.87599807965348 93.16402018202525 -1 0 -1
5873 21 7 -0.15 115.44659938004932 82.50379277530813 94.71127302838417 -2 1 1
5871 21 3 0 116.98280941204706 83.09250594809309 96.41880545434248 -2 1 1
5869 21 3 0.0282 116.81315863874948 84.41489395789125 94.47284389520858 -2 1 1
5870 21 3 -0.1 117.22063861653722 84.266490704688 95.79397565837913 -2 1 1
1424 5 6 0.1 117.04807078525134 87.31616879397889 95.9595513507164 -1 0 -1
1419 5 6 0.1 115.48482158103428 87.90792703173682 94.31947462488402 -1 0 -1
5877 21 6 0.1 117.8678109550041 85.06021656651573 96.2486337675767 -2 1 1
1282 5 3 -0.1 113.94313170771012 88.81975119882092 92.52726682078628 -1 0 -1
5862 21 5 -0.05 118.67919411121403 83.5207540309389 98.34998036411292 -2 1 1
5889 21 6 0.1 118.47663993860192 83.7398793845872 99.41209694228645 -2 1 1
6012 21 3 0 120.76919049910552 87.00565175736722 94.30826077907668 -2 1 1
3848 14 6 0.1 118.64364792602967 80.44462612089603 94.91919128814885 -1 2 -1
6104 21 5 -0.2 117.4157057473316 81.21516349018358 99.63648064797427 -2 1 1
6014 21 3 0 119.93015087818043 89.09254990504579 93.60390191411189 -2 1 1
1420 5 6 0.1 114.9329179208754 89.06470432325202 92.85625778374008 -1 0 -1
1372 5 5 -0.05 118.16488993060403 89.11967900212042 98.84564962622511 -1 0 -1
5864 21 3 -0.1 113.96628364470564 79.5494916781563 96.13370239261344 -2 1 1
6101 21 6 0.1 115.50057524686561 79.4404340467667 99.18486368373775 -2 1 1
6011 21 8 0.05 121.51328003508448 85.25550175305281 95.48755260908848 -2 1 1
6109 21 6 0.1 121.44382090163614 87.04197605283919 96.78658807377539 -2 1 1
4073 14 6 0.1 116.56322865376968 78.46917756313137 94.07641274172649 -1 2 -1
5863 21 3 -0.1 114.29229312385479 79.06883576047576 97.36811890223102 -2 1 1
4003 14 1 -0.1782 120.924424665695 78.6123225648813 96.11992976262876 -1 2 -1
2207 8 6 0.1 100.25184057717085 91.73729199650575 99.66869484077657 1 -1 1
1043 4 6 0.1 101.68034702895449 96.71904305464923 99.68708291159047 0 -1 -1
1010 4 3 -0.1 100.24385707159163 99.7051224498039 91.84364405185609 0 -1 -1
6728 24 3 0 109.36268351608567 96.50969178672237 99.74715792436955 0 0 0
6725 24 3 0 109.37474066840957 95.16483919405471 99.83740947975072 0 0 0
2243 8 5 -0.2 100.13249031534673 89.61782483768897 99.34649840103529 1 -1 1
6724 24 3 -0.1 108.69491859739236 94.46909899636738 98.91761068023226 0 0 0
2137 8 3 0 101.46094964963656 89.36838529036878 98.63751154876597 1 -1 1
2138 8 2 0 101.52522062159747 89.45481848475593 97.26343344889236 1 -1 1
7004 24 6 0.1 108.74257402287549 93.44257474635424 98.82302933248641 0 0 0
1235 5 3 -0.1 101.73091503556174 91.56259401818062 89.22433722893152 -1 0 -1
1447 5 6 0.1 100.75067550132404 91.93768424943016 89.4654795415703 -1 0 -1
6368 22 6 0.1 103.17485122684185 96.9560589293932 89.55714860689694 -1 0 0
1448 5 6 0.1 100.8340354702796 95.23970283532093 89.48343802499392 -1 0 -1
47 1 3 -0.1 101.94045497806056 99.76513418590231 98.29778836795909 0 -1 0
40 1 3 -0.1 103.09080928401845 99.74514555891619 97.56992249094748 0 -1 0
6309 22 3 -0.1 103.29884515148942 98.04042093392424 89.36141127491844 -1 0 0
1004 4 3 -0.1 100.20690467125547 96.10040034678818 96.39166709855445 0 -1 -1
1388 5 6 0.1 107.9193143782546 89.97649736900173 89.58225913400709 -1 0 -1
1234 5 3 -0.1 101.98042385524231 90.3216013871253 89.57324986822327 -1 0 -1
1239 5 6 0.1 101.18046732376759 89.66308444028873 89.94960405969343 -1 0 -1
941 4 3 -0.1 108.53742074224013 89.27115306113231 95.43163166044788 0 -1 -1
1283 5 3 0.0282 110.5114168371796 89.98337398245091 89.80150529996308 -1 0 -1
6905 24 6 0.1 106.0063732637272 99.89638267296276 94.45605972769975 0 0 0
42 1 6 0.1 103.12095168174383 99.06142329844818 96.6882876129455 0 -1 0
940 4 3 0 108.75407024894936 89.37558274153598 96.71597741375483 0 -1 -1
944 4 3 0 109.04886027383473 89.46920841719975 99.36077354613148 0 -1 -1
2291 8 5 -0.2 101.01184923986746 89.49430281950563 94.90709804305305 1 -1 1
923 4 3 -0.1 107.23942244081645 89.56771644429476 93.51373181922567 0 -1 -1
932 4 2 0 107.00931865639501 90.59148772688788 99.47630895508674 0 -1 -1
918 4 6 0.1 106.1882880852431 89.86767527162948 91.69672564123643 0 -1 -1
936 4 3 0 107.45335417140124 89.85320385306827 94.82333988663126 0 -1 -1
1326 5 6 0.1 108.64207162435913 92.45206490039786 89.69104604165095 -1 0 -1
1306 5 5 -0.05 109.7076894624454 92.20127497531325 89.6061017390086 -1 0 -1
6718 24 2 0 109.72929820206168 99.0741429748054 99.1239861734308 0 0 0
2302 8 8 -0.1 100.53209481933501 90.04526846621086 96.27639102614404 1 -1 1
2293 8 6 0.1 100.9482246160852 90.18291742189858 94.1032043418188 1 -1 1
6720 24 3 0 108.662308106428 97.11861094765649 98.8111972465858 0 0 0
945 4 3 0 108.00723111283843 90.13346566970455 98.76161603950437 0 -1 -1
1034 4 6 0.1 105.22492388631825 95.73736580682436 99.20981988190078 0 -1 -1
916 4 3 -0.1 106.35435591841056 90.15252476467873 92.7686773294359 0 -1 -1
939 4 3 0 107.87109555994351 90.12799320829285 97.38172728517952 0 -1 -1
938 4 3 0 106.77277554034006 90.70901116595805 96.80424231871058 0 -1 -1
1014 4 5 -0.05 104.14816780622789 95.49097759589087 99.19270358232708 0 -1 -1
937 4 3 0 106.63772538271603 90.69691240360021 95.451386204737 0 -1 -1
917 4 3 -0.1 105.63230264443932 91.12072019324059 93.3515373659304 0 -1 -1
948 4 3 -0.1 105.69429309607177 91.0399621394489 97.60553920748879 0 -1 -1
935 4 7 -0.15 105.89150814373887 90.9853970583276 98.97406670713389 0 -1 -1
1162 4 6 0.1 104.64470897344906 91.18666741191805 97.28770428163608 0 -1 -1
1035 4 6 0.1 103.67713691714252 96.34251342555704 98.69605956172401 0 -1 -1
6721 24 2 0 108.82507994728321 98.36555619239883 98.54228720003431 0 0 0
7005 24 6 0.1 107.5918859350382 94.51535373359137 97.13818105291155 0 0 0
903 4 3 0 105.79735106610164 91.4889978404154 94.66444536674554 0 -1 -1
1012 4 1 -0.1782 103.9103159098425 94.33152152102454 98.36702877519748 0 -1 -1
6723 24 3 0 108.00625461587936 96.43243165586438 97.86874184110624 0 0 0
6306 22 3 0 104.43938377981914 98.68766551895217 89.72851495290575 -1 0 0
6170 22 6 0.1 107.36091672124991 92.71037252748708 91.64908814947007 -1 0 0
985 4 3 0 100.69595475488775 98.822646803062 92.66538776449065 0 -1 -1
2308 8 5 -0.2 100.58567038370698 91.58232347987133 96.42376781810627 1 -1 1
1009 4 6 0.1 102.5856046108266 98.9858022626037 91.91567133489336 0 -1 -1
2090 8 6 0.1 101.74259632484386 94.47682156451617 91.13190349900523 1 -1 1
6304 22 3 0 106.65184782667677 98.75432619936585 90.33697266628437 -1 0 0
6307 22 3 0 105.57849972268909 98.04349201778612 90.09177891770007 -1 0 0
2068 8 3 -0.1 101.38878643335096 94.11921226469799 92.07982923712203 1 -1 1
1096 4 6 0.1 105.71221732228886 93.61272643010545 96.7705119005277 0 -1 -1
1163 4 6 0.1 103.87576843694248 92.26925988938007 95.74924582881768 0 -1 -1
2310 8 6 0.1 101.61932596587701 91.9573426103943 96.49251338089745 1 -1 1
2305 8 6 0.1 102.15929749976462 91.95125692317595 94.43770834114711 1 -1 1
992 4 3 -0.1 102.06789532769884 94.99812445764357 97.26994363547973 0 -1 -1
991 4 3 0.0282 103.38629719040935 94.71625440714399 97.1801653624533 0 -1 -1
1160 4 5 -0.2 104.82666161975587 92.59832787792254 95.1391351582394 0 -1 -1
1161 4 6 0.1 104.43310654489139 93.0031796844726 94.24783308685699 0 -1 -1
1097 4 6 0.1 105.8978207045682 94.45852164965295 95.10785363224535 0 -1 -1
1107 4 6 0.1 105.0049613766609 91.66977018845131 92.65155849443875 0 -1 -1
1095 4 5 -0.2 105.19305384387623 93.91847559651488 95.79204842665266 0 -1 -1
1002 4 6 0.1 105.34627783084213 95.90446656705944 93.79693318132688 0 -1 -1
2067 8 3 -0.1 102.07296000159315 93.29381035163505 92.80021716170869 1 -1 1
2070 8 3 -0.1 101.51092024075109 92.67726236575663 93.89991340504776 1 -1 1
2306 8 6 0.1 103.14863028284746 93.07944881297811 92.46478024913164 1 -1 1
997 4 3 -0.1 104.28719793228714 96.15155972116852 94.11928481396271 0 -1 -1
995 4 3 0 103.51383924987586 95.69951949960559 95.14771110673851 0 -1 -1
993 4 3 0 101.48316738396846 95.67224019273822 96.2767964150994 0 -1 -1
996 4 3 0 104.0390702309893 94.87335312813009 96.04464864408624 0 -1 -1
999 4 3 0 102.43004348413139 97.57458901380619 93.48903539717118 0 -1 -1
986 4 3 -0.1 101.99197244942081 98.51967569479312 92.62583792942236 0 -1 -1
1000 4 3 0 101.63479118978407 96.9544179390353 94.3335096895329 0 -1 -1
998 4 3 -0.1 103.71691306270671 97.1032335381008 93.41925739005102 0 -1 -1
1003 4 6 0.1 104.21719229787948 97.55354572517103 92.5817095832672 0 -1 -1
994 4 3 0 102.22132096978603 96.13936153201405 95.22953477896424 0 -1 -1
6737 24 6 0.1 106.88853413145465 96.40131276063441 95.99446181885673 0 0 0
6180 22 1 -0.0564 106.61653870681363 95.07536525327029 91.55576801622618 -1 0 0
6308 22 3 -0.1 105.65937998151449 96.75705381041647 90.27147708186754 -1 0 0
6326 22 3 0.0282 106.78963450971129 96.18282421813687 90.6892277402275 -1 0 0
6367 22 6 0.1 104.80732343767156 96.11588259866247 90.31700762360784 -1 0 0
7007 24 6 0.1 107.58180476611535 98.74926358622079 95.53831173834745 0 0 0
7006 24 3 -0.1 107.69999190315444 98.26849402928802 96.50314070000394 0 0 0
6736 24 3 -0.1 107.43690293849433 96.95781648710224 96.77412301756138 0 0 0
6327 22 2 0 107.84154066190177 98.25478134899616 90.53975953447954 -1 0 0
6161 22 3 0.0282 107.66197347709537 94.69755770070987 92.39006894423565 -1 0 0
6325 22 3 -0.1 107.90446724824986 96.91179764692563 90.53495886699596 -1 0 0
6722 24 2 0.14 108.4402271392094 98.97452163615407 97.39520638268867 0 0 0
6166 22 3 -0.1 107.93032468793449 93.40000785920626 92.26221822563865 -1 0 0
6169 22 6 0.1 108.18290948740426 96.58829038166928 93.28799279258516 -1 0 0
6162 22 3 -0.1 108.39083841785029 95.55762274136265 93.24508302497836 -1 0 0
6303 22 8 0.05 108.8445809525399 99.23752303679234 90.89871736679805 -1 0 0
987 4 3 0 100.36187645238076 97.32733151323191 94.44012938746339 0 -1 -1
6395 22 6 0.1 108.87319702739288 96.43782928848299 90.66415440417413 -1 0 0
6165 22 7 -0.15 109.09844551769426 93.08772272264196 92.89213804637384 -1 0 0
276 1 6 0.1 101.17548741079197 99.084144126387 98.0998998697292 0 -1 0
6296 22 1 -0.1782 109.60662945293856 98.7721640049944 91.92571894810614 -1 0 0
1001 4 6 0.1 101.4866952098939 94.78939860087169 98.16495255289048 0 -1 -1
6328 22 6 0.1 109.55279309273284 99.42941755370468 90.0804764061679 -1 0 0
6950 24 3 -0.1 107.98997426182758 95.07166631268694 97.95862516326497 0 0 0
6330 22 6 0.1 109.70368729018253 97.8137028364333 94.26631778090986 -1 0 0
6163 22 3 0 109.58808140398796 95.11836785848921 93.79791498642099 -1 0 0
6392 22 9 0.3 109.59733240204127 91.4250147724694 92.86341282617433 -1 0 0
6164 22 2 0 109.94132839683438 93.9252480637226 93.5225025121366 -1 0 0
6277 22 3 0.0282 110.25106730841438 99.8220112101323 92.44617343012418 -1 0 0
1327 5 6 0.1 110.2336117139344 92.1589203611865 90.57103686199399 -1 0 -1
6154 22 5 -0.05 110.67566315887493 97.44093405069378 94.43471906659099 -1 0 0
6171 22 3 0 110.60476029253869 95.82423119072016 94.38365813602212 -1 0 0
2069 8 3 0 100.32607523414161 92.96368568057994 94.3967709387582 1 -1 1
2309 8 6 0.1 100.32860261995518 91.74967342499265 97.42802420249058 1 -1 1
6719 24 3 0 110.47208571882459 98.53335250912484 99.97808858369095 0 0 0
2079 8 7 -0.15 100.11432675698569 94.2039639773042 92.44802799030722 1 -1 1
1405 5 6 0.1 115.17030341454665 95.46812438328695 90.59949075217837 -1 0 -1
6220 22 3 0 118.82382390212584 98.33285748940276 98.26331643500032 -1 0 0
1311 5 3 0 111.03861257948708 94.42515489603252 89.45847829923507 -1 0 -1
6218 22 2 0.14 118.13430534909341 95.15547895118948 99.31413292769655 -1 0 0
6355 22 6 0.1 121.2804689467256 99.95687176025197 98.31825616891257 -1 0 0
6158 22 3 -0.1 112.52257851169932 92.93161347781407 95.692691759562 -1 0 0
4789 17 3 0 118.09127485990066 90.22463752175805 89.24953350569785 -1 1 0
1253 5 2 0.14 121.09860849632352 95.05677139941169 96.23188975671839 -1 0 -1
1432 5 5 -0.2 117.62296566468001 99.18089043328816 92.78801813299512 -1 0 -1
6133 22 1 -0.1782 111.57194472623266 98.14162878808368 93.50051186948626 -1 0 0
1260 5 3 -0.1 115.47124280950425 93.73445591136871 92.89956692716838 -1 0 -1
4800 17 3 -0.1 116.81956205297502 90.55950804584045 89.41204146528041 -1 1 0
4823 17 2 0.14 121.54924748117173 99.0714379881983 89.28899825535417 -1 1 0
6393 22 6 0.1 113.35124638350258 93.26719310423292 96.38004028853288 -1 0 0
1333 5 3 -0.1 111.88320815185128 94.22441189849499 90.531563617948 -1 0 -1
1316 5 2 0 112.26405775165941 98.74939379121972 89.21118489384504 -1 0 -1
1285 5 3 0 112.23868988248879 89.4134482074196 91.15797059271928 -1 0 -1
1300 5 8 -0.1 116.43262359729952 89.21052623270207 96.98335376403506 -1 0 -1
1271 5 6 0.1 118.59304610941581 89.2390383485667 96.64303930474661 -1 0 -1
1373 5 6 0.1 117.28892101121059 89.20924815208775 99.47560038459144 -1 0 -1
6076 21 6 0.1 118.11128040691624 89.58960920251002 92.45759118928864 -2 1 1
6386 22 6 0.1 120.69562401133325 97.80765646223459 97.90118163895357 -1 0 0
1422 5 6 0.1 115.98938560849993 91.8969257115309 96.65749206893841 -1 0 -1
1257 5 2 0 117.25115800302514 93.40539159420258 94.90200938551831 -1 0 -1
1258 5 3 0 117.23268291559253 94.54666862280303 94.15785618132605 -1 0 -1
1429 5 6 0.1 119.52241333168999 99.85966799963325 94.52987362073351 -1 0 -1
6944 24 6 0.1 114.3318748140658 99.19509096723179 99.661372815345 0 0 0
6181 22 6 0.1 110.97688085493013 97.81930403948348 95.41784943258995 -1 0 0
6168 22 2 0 110.87879877084049 93.20763949453477 94.23511611863258 -1 0 0
6167 22 7 -0.15 110.88730680371627 91.90680722273969 93.87362086382983 -1 0 0
6278 22 3 0.0282 111.29709592226841 99.4802315126369 93.28615525591357 -1 0 0
6348 22 8 -0.1 119.98996330492497 97.05300224964418 99.77818691464711 -1 0 0
6230 22 2 0 118.82852782197565 96.32984525652455 99.11053270531247 -1 0 0
1336 5 6 0.1 112.98108350137403 95.02719056608318 92.00611111930361 -1 0 -1
4808 17 1 -0.1782 121.17754467272312 91.85719896822837 89.74169023290757 -1 1 0
6178 22 6 0.1 111.53771878409432 89.94117169699065 94.40359242991602 -1 0 0
1305 5 6 0.1 114.71047026261019 91.84144413557875 93.49296606716764 -1 0 -1
6224 22 3 -0.1 117.08040082536475 99.13496019574347 96.92875131736665 -1 0 0
1330 5 5 -0.2 114.54169475990406 97.23309630075316 91.73964406061764 -1 0 -1
1315 5 3 0 113.22978637003936 98.77147298380828 90.12168908892308 -1 0 -1
4792 17 3 0 120.59451618879584 89.50394671876272 89.32911244831797 -1 1 0
6424 22 6 0.1 113.10325900162388 98.89439755581455 96.47413611569465 -1 0 0
1384 5 8 -0.1 117.98210157507282 91.74757768286011 96.19935453478195 -1 0 -1
1264 5 3 0 118.22618127866872 95.36555105748921 94.37445887164245 -1 0 -1
6238 22 3 -0.1 114.31229366805314 92.96317078370193 99.8790341173393 -1 0 0
1309 5 3 0 111.82281219279248 96.54948242375062 89.36330830826984 -1 0 -1
6156 22 3 -0.1 111.63323464436678 91.0178281889181 94.60146847765148 -1 0 0
1391 5 6 0.1 115.16914891114976 89.99336779496223 95.33092433970039 -1 0 -1
6213 22 3 0 114.943344446862 93.91279836891432 99.0659846071761 -1 0 0
4787 17 3 0.0282 120.24132303401002 90.8470769581035 89.48055850705495 -1 1 0
1254 5 2 0.14 119.14838454730474 94.07190484606967 96.10390244867952 -1 0 -1
1256 5 3 0 116.35246298834171 92.46130711385837 94.72584686646361 -1 0 -1
6381 22 6 0.1 112.16099238352533 94.43775685130453 97.83796016019343 -1 0 0
6302 22 6 0.1 115.11761023289418 99.11366302005115 94.0723187780428 -1 0 0
6215 22 2 0 116.90116188796726 95.08832262366214 98.76894032814977 -1 0 0
6228 22 3 0 116.3078667515201 95.96980402431545 98.05341273048478 -1 0 0
1433 5 6 0.1 116.62929538019156 99.1552688654865 92.50048805706406 -1 0 -1
1414 5 6 0.1 115.66470507500021 89.60674466854856 97.69778084049972 -1 0 -1
1270 5 8 -0.1 117.8880986286953 89.5630438642645 97.41357496306854 -1 0 -1
6376 22 6 0.1 113.32103312183932 92.63806829226783 99.69565482950712 -1 0 0
6221 22 2 0 118.1360805984549 97.2306859814162 98.3118052667594 -1 0 0
1217 5 6 0.1 116.59342436019095 99.47798810210617 90.24831429315584 -1 0 -1
6223 22 3 0 116.3136152720866 98.03646744918966 97.15837061517601 -1 0 0
6160 22 3 0 111.60231999056893 95.11048982560985 95.03225582916102 -1 0 0
1262 5 2 0 117.64926380432155 96.66798868355262 92.606920343363 -1 0 -1
1417 5 6 0.1 120.35792592839209 98.69092445754383 92.56553674132981 -1 0 -1
6157 22 3 0 111.6608322441267 93.74951626615729 95.0289207005114 -1 0 0
6396 22 5 -0.2 112.85913194585609 95.74124487097072 95.61337261530099 -1 0 0
6019 21 3 0.01 120.70420461015152 92.90753479120806 92.91251935600897 -2 1 1
1273 5 6 0.1 117.33766512401888 91.32756929840926 98.25954628278336 -1 0 -1
1338 5 6 0.1 114.19594850335714 96.71098696685084 92.65047115733805 -1 0 -1
6379 22 5 -0.2 112.88632176665178 95.20050858259013 98.11448588673528 -1 0 0
6032 21 3 -0.1 119.24732716996826 91.22846584200285 92.89696432309965 -2 1 1
6349 22 8 -0.1 120.24865118915267 98.19291822619464 98.76495451342353 -1 0 0
6294 22 5 -0.2 114.20585205744736 99.17594176838061 94.57879787144515 -1 0 0
1312 5 3 0 112.64480141570226 96.45941868095439 90.38394255784928 -1 0 -1
4807 17 6 0.1 116.54347970150869 91.57634705365676 89.68617914343643 -1 1 0
6028 21 6 0.1 120.02855042418471 93.58158897241776 92.2723054426656 -2 1 1
1335 5 6 0.1 111.79030589859872 93.32917715827274 91.0511705176681 -1 0 -1
1367 5 5 -0.2 115.61719572388047 96.32773185262224 91.20099835950003 -1 0 -1
6027 21 3 0 120.96522522007729 89.66718358868208 94.25526411919051 -2 1 1
6017 21 3 -0.1 119.01717006063419 89.91443569868814 92.92571619364912 -2 1 1
1385 5 8 -0.1 116.5220946387311 91.4956131441829 95.86124824807594 -1 0 -1
1415 5 5 -0.2 119.69285335262785 97.7970571391358 92.46374417971484 -1 0 -1
1272 5 8 -0.1 118.1245552434273 91.0804333817364 97.5393924339259 -1 0 -1
6216 22 2 0 116.25101997804576 94.16922956816073 99.34833878278755 -1 0 0
6090 21 6 0.1 118.53473823559318 91.89158095668593 92.41408295389246 -2 1 1
1266 5 2 0 118.12647116160477 93.19124579687974 96.01342832378413 -1 0 -1
1427 5 6 0.1 118.03503534767572 97.94958555599503 90.89801137485964 -1 0 -1
1390 5 5 -0.2 116.18376802078541 89.97867691344541 95.64714654157606 -1 0 -1
6155 22 3 -0.1 112.40743506330497 91.56766413265687 95.53135217684668 -1 0 0
6380 22 6 0.1 112.55954225329779 95.72236813174804 99.0225630125122 -1 0 0
6227 22 2 0 115.03919471428782 95.76440230033622 97.78164714702396 -1 0 0
1252 5 2 0 120.3186818740525 95.74470723188136 95.46001616440722 -1 0 -1
1255 5 3 -0.1 115.44057297768425 92.60375865099665 93.69120848148471 -1 0 -1
6354 22 5 -0.2 121.10160042086659 99.3255648315529 99.20278094654783 -1 0 0
1265 5 6 0.1 114.6544464490324 93.72737387993442 92.209416412091 -1 0 -1
1331 5 6 0.1 114.87540664038167 98.22343375050579 92.1209435394379 -1 0 -1
6390 22 8 -0.1 112.9818583237006 96.29298129439579 97.01916164528485 -1 0 0
1249 5 3 0 120.6677415774848 96.62446841924802 94.59489669659627 -1 0 -1
1296 5 3 -0.1 113.46393911583559 89.65979081534502 91.60935873403882 -1 0 -1
1460 5 6 0.1 116.25483856043905 96.76856806888048 90.36926566043698 -1 0 -1
6295 22 6 0.1 113.73095746450798 98.25457308448131 94.23544329193852 -1 0 0
1212 5 6 0.1 120.31829226189905 90.79027477358629 97.75668437833308 -1 0 -1
1259 5 3 0 116.4186663547251 94.70173248040793 93.0868458166949 -1 0 -1
1251 5 2 0 119.16297304772347 95.12570314968127 95.30684192997735 -1 0 -1
6394 22 6 0.1 112.99296931048343 90.87939293096686 96.0275603933861 -1 0 0
6214 22 2 0 114.312021161714 94.71065747534598 98.26181050413851 -1 0 0
6226 22 2 0 114.36838375214916 96.75302422234024 97.1599244018525 -1 0 0
6225 22 3 0 115.00284677576241 97.86872725186825 96.72652441770654 -1 0 0
1334 5 3 -0.1 112.56075221316172 95.24907770331924 91.0589153731084 -1 0 -1
1263 5 2 0 118.4900130573345 96.35349718158349 93.63455843057193 -1 0 -1
6222 22 3 0 116.92665035989185 97.05749066444602 97.78095923928403 -1 0 0
1261 5 3 0 116.56124054974289 95.85566261091823 92.32922509037707 -1 0 -1
1416 5 6 0.1 120.2770453043631 97.20884960466144 91.6926675057126 -1 0 -1
1386 5 6 0.1 118.64284958627157 91.24561803303652 95.47483508072528 -1 0 -1
6397 22 6 0.1 112.99835772658386 96.53228921362452 94.90789186189994 -1 0 0
6331 22 5 -0.2 114.12307056627094 99.00382492467426 96.13330110287518 -1 0 0
1321 5 3 0 113.38713218534757 97.56192360922336 90.78360957375483 -1 0 -1
6391 22 6 0.1 112.2343917432667 97.03731991859443 97.38369378924398 -1 0 0
6398 22 6 0.1 113.71192529988767 95.09151451847292 95.42212631288561 -1 0 0
6021 21 3 0 121.2374789101869 90.91269740662055 93.93944623228124 -2 1 1
6020 21 3 0 120.39130604493545 91.64587487365782 93.2475351383084 -2 1 1
1293 5 6 0.1 112.22718939057631 91.07677192742948 89.80961781924277 -1 0 -1
4788 17 3 -0.1 118.941176440082 91.15889272654944 89.57945058834042 -1 1 0
1426 5 8 -0.1 118.17502307207025 97.97999610119336 92.02348829433674 -1 0 -1
1213 5 6 0.1 119.70638210780854 92.15408726154915 98.81266653184807 -1 0 -1
1250 5 2 0 119.64397394756432 96.99976735422015 93.74932406667781 -1 0 -1
6219 22 3 -0.1 118.30914332271138 99.26529149048403 97.51716009489766 -1 0 0
4797 17 6 0.1 118.60911698383347 92.18317002335371 89.88979983502372 -1 1 0
1434 5 6 0.1 117.59067129266907 99.04861816780863 93.90436036967581 -1 0 -1
1275 5 4 -0.5600000000000001 120.40695920132198 93.88884122262024 96.6690748356955 -1 0 -1
1303 5 6 0.1 113.9493686024816 90.56976838890479 91.34441958605626 -1 0 -1
1284 5 3 -0.1 111.72566072956849 90.23202054169232 90.2644823970737 -1 0 -1
1392 5 1 -0.3 119.17158095616183 90.04495382502759 99.26290356397153 -1 0 -1
1421 5 6 0.1 116.84018546341471 89.60280536379581 94.85786257355508 -1 0 -1
1211 5 5 -0.05 119.43912089530525 91.11610804608932 98.28074885486436 -1 0 -1
1276 5 10 0.28 120.79524394759683 93.0572762233124 97.09596869589794 -1 0 -1
6236 22 8 -0.1 121.3993190845305 96.46335934337625 99.95776383916662 -1 0 0
6369 22 6 0.1 114.61082457892566 99.90069238025171 96.44985422354469 -1 0 0
1314 5 3 0.0282 113.85389855906229 99.97516208230155 90.29241113912711 -1 0 -1
2153 8 3 0 106.22070592404192 83.43234845110499 106.05777732780888 1 -1 1
4198 15 3 -0.1 100.96800522438232 81.57899646415291 106.41307687334559 1 -1 1
2156 8 3 0 105.41671258612735 83.59594350272135 104.98090167862344 1 -1 1
2158 8 3 -0.1 103.28981087820233 84.30125068502727 104.1248785179231 1 -1 1
2155 8 3 0 104.14803045289008 84.02409215922592 105.1729219933068 1 -1 1
2172 8 3 -0.1 102.1148701684924 84.92704537883213 104.33200782531063 1 -1 1
2161 8 3 0 101.73150970747933 85.17306733372426 105.59459362126857 1 -1 1
2154 8 3 -0.1 105.69339571164674 83.45981462530439 107.3140380026191 1 -1 1
2168 8 3 0 103.7642731522649 84.3605485881733 106.41077788130232 1 -1 1
2162 8 3 0 102.51579644972014 84.86832329241007 106.58921599414577 1 -1 1
2167 8 3 0 104.4697833143628 83.90188613356204 107.4799915418115 1 -1 1
2163 8 3 0 102.15708926540528 85.12258236271026 107.85748189948079 1 -1 1
2166 8 3 -0.1 103.98239987939031 84.01729024913726 108.69948218087305 1 -1 1
2171 8 6 0.1 104.54198689847877 83.56631551628475 109.51039505074885 1 -1 1
2170 8 6 0.1 102.59087924023302 84.6940091531205 109.93458132039451 1 -1 1
2165 8 3 -0.1 102.82609563100922 84.579130108176 108.9020315872146 1 -1 1
2179 8 6 0.1 101.42297571524556 85.17656644193393 103.57028035761786 1 -1 1
2263 8 5 -0.2 100.51536844499711 86.19973793502146 109.49468396369488 1 -1 1
2160 8 3 -0.1 100.52146977479082 85.70658866477822 105.79729334366941 1 -1 1
2164 8 3 0 101.04790056722292 85.81091200787348 108.12333078203369 1 -1 1
2296 8 6 0.1 103.55630672966873 84.13047816158674 103.1442778059072 1 -1 1
4197 15 3 0 101.33512731010407 81.31734123571759 105.12613747901926 1 -1 1
2177 8 6 0.1 106.30491376031827 83.14569491781151 108.1787772033029 1 -1 1
2178 8 3 -0.1 107.54665846095118 83.27902610378243 105.96227655574873 1 -1 1
2157 8 3 -0.1 105.8994292387384 83.40824655192446 103.75031557767058 1 -1 1
2173 8 3 -0.1 108.12706048442367 83.27945620714425 104.69923722620199 1 -1 1
2174 8 3 0 107.28578339687029 83.40147071465945 103.60778770650262 1 -1 1
2295 8 6 0.1 105.30335048558729 83.33772993475709 102.83865074890848 1 -1 1
4200 15 3 0 100.59931325427485 81.70873866971189 104.09706488920203 1 -1 1
4201 15 3 -0.1 101.03683040798833 81.31354335490765 102.86672556723043 1 -1 1
2283 8 6 0.1 108.26032805622674 83.31442051835239 106.81889070509627 1 -1 1
1084 4 6 0.1 107.35909583615913 86.96506721390105 105.46581804548418 0 -1 -1
887 4 3 0 105.39655520958385 88.14167854333222 108.7961819276047 0 -1 -1
1116 4 3 0 107.19723723288809 86.7934102699972 108.37173062286702 0 -1 -1
1082 4 8 0.05 108.23399487409121 87.34013679635325 106.06937027846479 0 -1 -1
886 4 3 0 106.4784207274539 87.9029353161154 108.05189039088658 0 -1 -1
1083 4 1 -0.1782 107.88914406869229 88.75004027342636 106.31960030280807 0 -1 -1
1077 4 3 0.0282 106.73374793105576 88.71030417087259 107.02035973719464 0 -1 -1
4221 15 6 0.1 101.60831556818601 81.25582319108878 107.20994169866512 1 -1 1
4222 15 3 -0.1 102.5683591741102 80.80127437584107 105.02768770066926 1 -1 1
4218 15 3 0 102.33669408203016 80.9442608954236 102.74125491285614 1 -1 1
2267 8 6 0.1 105.94719822134198 85.76140707705397 102.32934111825593 1 -1 1
2181 8 6 0.1 103.71339637859475 87.54217330887397 102.07827381650046 1 -1 1
2299 8 5 -0.2 107.78474634280433 83.48964243276434 102.18283496072272 1 -1 1
6495 23 6 0.1 106.64998729820334 81.04822349913272 107.88784758720067 -1 0 0
4217 15 3 -0.1 103.13805788826923 80.68543351009836 103.83496277941072 1 -1 1
2203 8 6 0.1 100.95983561883503 88.33584422252652 106.41808528689232 1 -1 1
2301 8 6 0.1 108.93285329524791 83.21325647022518 102.21103028285448 1 -1 1
926 4 5 -0.2 108.37930047336188 86.5458156741416 107.403835689359 0 -1 -1
2265 8 6 0.1 101.37854554379875 86.47318932052659 110.14590278931239 1 -1 1
927 4 1 -0.3 108.92044228503391 87.5505424909399 103.68806048874553 0 -1 -1
1148 4 3 -0.1 106.95707020674875 86.12217000686995 109.5108971937029 0 -1 -1
6703 23 6 0.1 104.45289432798754 80.81954375570407 109.0824742996979 -1 0 0
2290 8 6 0.1 108.16412930190069 85.64877635510717 101.91531614658803 1 -1 1
2300 8 6 0.1 107.30279637044809 82.69529217415203 101.48006047699243 1 -1 1
4327 15 6 0.1 103.16523533676062 80.78214423937536 105.87406731996951 1 -1 1
4219 15 6 0.1 104.20374410744526 80.38517187184914 103.79007042816505 1 -1 1
3283 12 6 0.1 108.48602126495197 80.30205575534103 101.35225661956666 0 0 0
929 4 8 0.05 109.1524570825774 88.79946322549074 103.1025018283602 0 -1 -1
2266 8 5 -0.2 106.14335880413248 85.34998793580857 101.34397944959395 1 -1 1
4311 15 6 0.1 101.16759383689774 83.49764634336874 101.33097572655574 1 -1 1
2176 8 8 -0.1 107.62578212917201 84.85601936466904 101.39828597015534 1 -1 1
928 4 6 0.1 108.40763282632966 85.5119302334842 107.184016858161 0 -1 -1
2175 8 6 0.1 109.21400544254011 83.13599433775853 104.66876685472332 1 -1 1
2131 8 3 -0.1 103.61496005481422 87.60296017452421 100.99500073179149 1 -1 1
4343 15 5 -0.2 102.92289205074474 81.04358788281914 101.2932072001984 1 -1 1
1153 4 6 0.1 107.66052438570105 85.41285186764641 109.895527305767 0 -1 -1
6491 23 3 -0.1 105.23442883970147 80.14840677254477 109.19922794143324 -1 0 0
6490 23 3 -0.1 106.41862660713211 80.23999210512726 108.51240056417674 -1 0 0
2297 8 6 0.1 105.38285194938908 84.55148461049853 101.11653771502863 1 -1 1
1143 4 5 -0.05 109.37216548290279 87.3126433384201 105.12511622506467 0 -1 -1
3282 12 6 0.1 107.43791701581073 79.98598278442958 103.24014295146156 0 0 0
6494 23 6 0.1 108.66625309392796 80.03166969864945 107.02737334140576 -1 0 0
1149 4 6 0.1 109.38932563932312 86.63650930341409 107.91039408008646 0 -1 -1
3276 12 3 0 106.7696269737546 79.13805245168469 101.51425828977327 0 0 0
1114 4 8 -0.1 109.92580377007488 88.63775379248635 101.69815379364297 0 -1 -1
4345 15 6 0.1 104.00202110704276 80.86544171880223 101.30209423552428 1 -1 1
3277 12 3 -0.1 106.71890689291808 79.31331022632102 102.81484250379205 0 0 0
888 4 3 0 105.11508082728534 87.4278091556076 109.93814240675582 0 -1 -1
3488 12 6 0.1 106.6817040625328 79.33273474374006 105.24832338242976 0 0 0
1157 4 6 0.1 109.85399834558302 87.52689243158062 101.46273965278958 0 -1 -1
6704 23 6 0.1 102.4988304300932 79.87232212949363 108.42582728472846 -1 0 0
6488 23 3 0 107.38999537374882 79.27456986344998 108.67821226644115 -1 0 0
6489 23 3 -0.1 108.52539903941005 79.30043160785735 107.87329793473094 -1 0 0
6702 23 11 -0.3 101.89789594388064 79.26895995741964 109.10836308965746 -1 0 0
6492 23 3 0 105.04254256363652 79.10456596744696 109.9032492002195 -1 0 0
4334 15 6 0.1 103.51694383682452 83.08476704628829 101.10223283431284 1 -1 1
885 4 3 0 105.91318113293876 86.49701691608992 110.33640158262614 0 -1 -1
881 4 2 0 103.39760494481925 88.79457196789774 110.38484897083882 0 -1 -1
2141 8 6 0.1 101.9621747429784 88.68838588572098 101.26274469400776 1 -1 1
3259 12 3 -0.1 106.04796901473838 78.55660122653893 104.86785497513975 0 0 0
3272 12 3 0 105.91827356237954 78.52319893809585 103.55931365369185 0 0 0
6707 23 6 0.1 100.8285696465064 79.49900285932237 108.8344059809981 -1 0 0
2159 8 3 0.0282 100.29585041559363 86.201648995151 107.05561195755756 1 -1 1
3278 12 3 -0.1 107.73456947257218 79.74248193740041 100.86586767762607 0 0 0
1150 4 6 0.1 109.81372435771851 86.32538518692016 105.12006444413618 0 -1 -1
2329 8 6 0.1 100.28108800902078 84.11901566039745 109.66793411797791 1 -1 1
880 4 3 0 104.10173918501684 87.75414881524618 110.69979759360916 0 -1 -1
6085 21 6 0.1 110.69123846110404 81.70667610002563 103.43902482890124 -2 1 1
4339 15 6 0.1 100.43135914964763 81.33948234100029 102.00832896591318 1 -1 1
6662 23 8 -0.1 102.37197228530098 79.49418061936737 110.53453863407282 -1 0 0
6479 23 2 0 103.81042873244417 78.84784880866152 110.60746474239312 -1 0 0
6700 23 6 0.1 110.76417973811012 79.07216292058821 106.44954219319992 -1 0 0
4220 15 8 -0.1 102.9055157648064 82.41501242299235 100.5811936606871 1 -1 1
4344 15 6 0.1 102.5250452528576 80.23985055952403 100.67635734383656 1 -1 1
2298 8 6 0.1 106.54200403022709 87.24990870541124 100.6884891374352 1 -1 1
2136 8 3 -0.1 102.59067291070906 88.31761687594923 100.5297010537542 1 -1 1
4310 15 5 -0.2 101.53542966307344 83.10026880744756 100.37972662408458 1 -1 1
1144 4 6 0.1 110.12705975045323 88.04337490692205 105.4543413253972 0 -1 -1
6471 23 3 -0.1 110.6632489839096 78.36960762853603 107.26669712142606 -1 0 0
2132 8 3 0 104.58659737620734 87.23567129009636 100.1734903039256 1 -1 1
2202 8 6 0.1 100.21707725914565 88.75415180034082 107.93134563995018 1 -1 1
5805 20 6 0.1 109.97615319713647 78.4757647790587 102.57175900530673 1 0 0
2261 8 8 -0.1 105.9120670998698 86.45698571090948 100.38854826998144 1 -1 1
2249 8 6 0.1 110.13232219208136 85.21616307149577 100.47202872201348 1 -1 1
2211 8 6 0.1 100.08561590409434 88.11772137240203 104.14464476663171 1 -1 1
6484 23 3 0 109.52196886842121 78.39496260211303 108.10378670008032 -1 0 0
5941 21 6 0.1 111.18139320530123 80.97621865191715 105.56026464638083 -2 1 1
6003 21 6 0.1 120.29961304840837 81.23277411836347 100.21258303674904 -2 1 1
29 1 3 0.0282 110.82532593865311 88.69463666160476 110.08502371849481 0 -1 0
5942 21 8 -0.1 116.70870417084613 79.63309602228773 110.49311875869725 -2 1 1
6010 21 6 0.1 121.00084938500348 80.66085056095966 101.56935605953129 -2 1 1
6057 21 8 -0.1 118.21937574646569 79.66727164415448 108.02851060490266 -2 1 1
5937 21 6 0.1 120.70002338919078 81.51736008582938 104.57843913050435 -2 1 1
5938 21 2 0 116.29507857767041 79.88837148757784 106.64336676573714 -2 1 1
6077 21 6 0.1 120.21851165040297 82.94589714420017 102.8722221667428 -2 1 1
5929 21 2 0 117.4753147740248 80.29281478718694 105.96555300387868 -2 1 1
5925 21 2 0.14 113.18572700223757 80.33867429045135 105.01512418360896 -2 1 1
5932 21 3 -0.1 119.75200581973351 81.17191256304972 104.93925479491222 -2 1 1
46 1 6 0.1 114.95472939438451 87.4325868763769 105.09814787108296 0 -1 0
24 1 3 -0.1 114.24233061419523 88.18010807690554 105.31453280397449 0 -1 0
35 1 7 -0.15 113.41985446860596 88.20651966173956 106.40670084502568 0 -1 0
5934 21 2 0 117.43550753889002 81.34917499654968 102.05829666576714 -2 1 1
5933 21 3 0 118.63168506096451 81.45281443116502 102.72569511622312 -2 1 1
5939 21 3 -0.1 111.71800337095428 81.34524085067835 103.5902242262848 -2 1 1
5922 21 2 0 115.12101937669337 81.15987643631883 102.15274280275855 -2 1 1
5921 21 3 0 113.9809462831382 80.98652951848331 102.88756362639711 -2 1 1
5946 21 3 -0.1 112.68284325117341 81.4198553618478 102.63340509159244 -2 1 1
260 1 9 0.3 113.07642178244191 86.86286904386813 107.38850707123137 0 -1 0
33 1 7 -0.15 112.15731027586105 87.95044287526305 108.34668460358351 0 -1 0
6084 21 6 0.1 112.58753236793105 82.06245518089709 101.76456714584599 -2 1 1
5931 21 3 0 118.67129491126423 81.1474777734624 104.07786255167517 -2 1 1
5935 21 2 0 116.34679305148941 80.99653624859103 102.708972989139 -2 1 1
34 1 3 -0.1 111.44610607698777 87.65130290530158 109.44709714424981 0 -1 0
6132 21 6 0.1 119.23326287893403 83.25390599839332 101.62148183308032 -2 1 1
6058 21 6 0.1 116.68468617134394 81.09943475956888 108.39460347868042 -2 1 1
6093 21 6 0.1 118.94726010212916 81.27421865215922 109.29704777794223 -2 1 1
5927 21 3 -0.1 119.6681157448097 80.77216248350452 106.22470541347455 -2 1 1
5940 21 3 -0.1 111.91365852340337 80.74430826343334 104.780255031622 -2 1 1
6039 21 5 -0.2 119.69067049812773 82.3803090600731 102.05422940824714 -2 1 1
5930 21 3 0 117.52521658019702 80.68107345097853 104.66711449135713 -2 1 1
5924 21 2 0 114.16290740214471 80.4456359750409 104.07841390501194 -2 1 1
5531 19 6 0.1 115.74922341333317 88.04040261877452 108.95331507857586 0 -1 0
5936 21 3 0 116.4203576838972 80.57277558316027 103.9430174599074 -2 1 1
5923 21 2 0 115.32709416146352 80.23032150864074 104.60155578807216 -2 1 1
5928 21 3 0 118.52653331731983 80.33144682582424 106.75167793461317 -2 1 1
5947 21 4 -0.5600000000000001 113.7705479413858 79.98351398899088 106.27891218552885 -2 1 1
5926 21 2 0.14 115.19386314977916 79.92800393832246 105.87246224807355 -2 1 1
6056 21 8 -0.1 116.69380560818036 79.99749316015449 108.05692500327302 -2 1 1
5977 21 6 0.1 120.59807767326137 80.8238461592753 106.80775423769907 -2 1 1
6002 21 5 -0.2 120.69628384229476 81.60183928655468 101.1226615232888 -2 1 1
6062 21 5 -0.2 118.90194726861915 80.12187671874999 109.28690697532537 -2 1 1
5948 21 10 0.28 113.3535553912932 79.7430336760107 107.14140484733599 -2 1 1
6063 21 6 0.1 119.95506087811965 79.75766356867875 109.27814162045377 -2 1 1
5884 21 6 0.1 114.11727258659545 80.24891687796676 109.33337153729514 -2 1 1
38 1 6 0.1 111.42740429437056 86.63656090993148 109.76539825525582 0 -1 0
5944 21 8 -0.1 116.09920258530147 79.20631273017595 109.13912573210162 -2 1 1
5972 21 8 -0.1 118.23366193123348 79.52023605247392 110.5468051697367 -2 1 1
5513 19 6 0.1 117.98941790926824 86.7644073282806 109.02355023009288 0 -1 0
6098 21 8 -0.1 116.84298472252974 82.01691378407776 100.8298303808022 -2 1 1
6087 21 5 -0.2 115.26222581884997 82.01536509248395 100.9398149795547 -2 1 1
5943 21 6 0.1 116.39786436416168 80.66319376114299 110.5580358707627 -2 1 1
5385 19 3 -0.1 120.61301598989583 86.36598185000437 108.7825494544305 0 -1 0
5387 19 6 0.1 120.45156914076745 87.00323975885914 107.90289989813076 0 -1 0
6094 21 6 0.1 118.31775893529726 78.5847672543305 107.89006307151742 -2 1 1
5386 19 3 0 119.89837982812213 86.30854642994534 109.90158874051265 0 -1 0
5511 19 5 -0.2 118.48761399860835 86.9313433183413 110.00291136470958 0 -1 0
5388 19 8 -0.1 118.60699053520493 88.37625029053521 110.37478659081518 0 -1 0
5883 21 5 -0.05 114.6072202171876 79.2951427053584 109.46351947787159 -2 1 1
1156 4 6 0.1 111.83694762581426 88.96826160975284 102.68997937173327 0 -1 -1
1154 4 11 -0.3 111.36744160596535 89.11543164227314 101.68007644566413 0 -1 -1
5502 19 6 0.1 119.34610053785778 88.78720232914806 109.62952104286059 0 -1 0
6099 21 6 0.1 117.20549927386367 83.0230476196466 100.81925689563863 -2 1 1
5460 19 5 -0.05 116.37170146957232 88.97313132697543 108.99233921866215 0 -1 0
1158 4 6 0.1 111.93291485101014 88.5611160400455 100.93477484507575 0 -1 -1
5461 19 6 0.1 117.00644298086362 88.83410840310525 108.10385541516354 0 -1 0
6091 21 6 0.1 120.40367562267949 81.67066056326475 110.79785853504004 -2 1 1
6088 21 6 0.1 114.93978681792561 83.05516557511906 101.24986854898434 -2 1 1
6086 21 6 0.1 118.53939290920718 78.48582829023371 110.61695368033631 -2 1 1
5358 19 8 -0.1 117.23792233157486 89.05917231184594 110.2889521752188 0 -1 0
6092 21 6 0.1 121.50130983789856 82.12735280954877 109.10378488425556 -2 1 1
5512 19 6 0.1 117.72696566179799 86.48741195550339 110.74537138188037 0 -1 0
5885 21 6 0.1 114.00381371085271 78.64909124241554 108.88665960268064 -2 1 1
6089 21 6 0.1 114.64096470721023 81.63230573947608 100.07970864005887 -2 1 1
879 4 3 0 104.64405195037517 89.1833901308889 108.50940176227152 0 -1 -1
878 4 2 0 103.72314895142932 89.48083282867574 109.29539938030493 0 -1 -1
125 1 6 0.1 108.31950732130719 99.49482087591893 102.83993562298774 0 -1 0
2206 8 5 -0.2 100.01686577517395 90.83150691929569 100.27660725981639 1 -1 1
955 4 6 0.1 109.71720445191691 89.44383205093104 103.73425214737988 0 -1 -1
263 1 6 0.1 107.97084839038077 89.38672297901677 109.76731140398537 0 -1 0
931 4 2 0 109.01763543264948 89.33843692960104 100.68898417306195 0 -1 -1
954 4 2 0 107.84755528003438 89.44424049951465 102.62083005980065 0 -1 -1
930 4 2 0 107.97493421264546 89.81302553817913 101.33006115210884 0 -1 -1
951 4 6 0.1 106.73996302942689 89.39801123219968 104.30310723221939 0 -1 -1
1104 4 6 0.1 104.17498986164468 89.41919516847227 104.56079389909777 0 -1 -1
949 4 3 -0.1 106.71296297192642 89.72383239962669 103.30501792009188 0 -1 -1
1078 4 3 -0.1 105.83076199388438 89.69564772427734 106.67572062441857 0 -1 -1
893 4 3 0 104.72709999948268 89.86098872146418 107.41823677314221 0 -1 -1
1105 4 6 0.1 102.7286075211079 90.01197576143096 103.93970008002012 0 -1 -1
895 4 2 0.14 102.74121472598762 90.42038868650523 109.11382929086072 0 -1 -1
1103 4 5 -0.2 103.69113375923317 90.4168661556876 104.46873560234258 0 -1 -1
933 4 2 0 106.97289044163674 90.3802738889533 100.68287800802862 0 -1 -1
950 4 3 0 105.60456250544343 90.24019648614802 102.675820128292 0 -1 -1
1091 4 6 0.1 101.51427905689945 90.40801546082574 105.63480403652513 0 -1 -1
1079 4 6 0.1 105.93016043477043 90.36136511358099 105.85380742486348 0 -1 -1
934 4 7 -0.15 105.79184996710882 90.52455267843436 101.3352971025898 0 -1 -1
894 4 2 0 103.77173160111097 90.70974751339007 107.05938433779504 0 -1 -1
2214 8 6 0.1 100.80102043440965 90.77012614332583 101.02677545675621 1 -1 1
892 4 3 0 102.79932600363898 91.02675067709092 107.90373565876777 0 -1 -1
1088 4 6 0.1 100.75623701691873 91.67697196008483 107.45870785488997 0 -1 -1
1087 4 5 -0.2 101.97895976365976 91.46211918606683 105.72665722751424 0 -1 -1
1086 4 8 -0.1 103.45841428452634 91.23177761031738 105.69654952646593 0 -1 -1
1042 4 3 -0.1 100.58812005536109 96.81826576591297 101.40697225904267 0 -1 -1
953 4 6 0.1 103.8098045745469 91.58122964649051 102.70594678835138 0 -1 -1
1117 4 5 -0.2 101.29325617525436 93.90753629781038 108.6350650953856 0 -1 -1
1076 4 1 -0.3 105.29392995454488 92.17324109555595 103.9708675064695 0 -1 -1
952 4 8 0.05 104.51210737112822 91.09000576952613 103.37351938059696 0 -1 -1
1090 4 6 0.1 101.60865832994644 92.05157826254067 104.86992310442973 0 -1 -1
1017 4 3 0 101.40170248397878 95.73894535459723 103.2147664778247 0 -1 -1
1028 4 2 0 101.19446952118594 95.24963002183628 104.29283209779052 0 -1 -1
1015 4 3 0 103.44199777597265 94.65426544735692 103.25881066309091 0 -1 -1
160 1 5 -0.05 102.79998107870085 99.5216739579304 105.49714808153867 0 -1 0
232 1 6 0.1 101.85163176532946 98.91563553110495 105.46531183895274 0 -1 0
161 1 6 0.1 103.32876944174848 97.49274519226475 107.04768824127265 0 -1 0
1018 4 3 0 102.53029004166017 95.31597886762098 102.5818352701917 0 -1 -1
1016 4 3 -0.1 103.26558228286946 94.43181180163475 104.58025049692348 0 -1 -1
1027 4 2 0.14 102.0222579622727 94.47477539905255 105.011776546876 0 -1 -1
157 1 3 0 103.89190610699828 98.71345840206679 104.82003294636598 0 -1 0
154 1 3 -0.1 104.14642096846941 99.03337417530813 103.557820226632 0 -1 0
140 1 3 -0.1 104.30793600892683 97.29859946721989 106.61770752925882 0 -1 0
139 1 3 0 104.62247890644431 97.77483475538658 105.39652944244737 0 -1 0
151 1 2 0.14 105.15684053755221 96.4947207318731 107.2625046161878 0 -1 0
142 1 3 0 105.69086262748824 97.2827631292807 104.75820634830694 0 -1 0
155 1 3 0 105.23996891361338 98.55767443487454 102.91594677867927 0 -1 0
143 1 3 0 106.02924864592758 97.6811841337009 103.5452773200114 0 -1 0
152 1 2 0 106.2819421233674 96.21686469987499 106.59602809462429 0 -1 0
1085 4 8 -0.1 101.74981121704823 91.91714052278273 107.18797896262001 0 -1 -1
1089 4 6 0.1 103.9145883707217 92.24785713667241 105.77139780359968 0 -1 -1
1020 4 3 0 100.50023733767357 96.59916706029611 102.74892915844335 0 -1 -1
213 1 6 0.1 103.72473521873178 99.18087213533946 108.64874585350762 0 -1 0
1147 4 6 0.1 101.83438666118144 96.03030366323155 108.78089678778541 0 -1 -1
1101 4 8 0.01 102.11981461777998 93.43767355588213 107.43838861831509 0 -1 -1
1045 4 4 -0.39 101.64508577928599 94.28383880698614 106.30903431494563 0 -1 -1
1037 4 6 0.1 104.0522779984832 94.21701642276783 105.26461175164897 0 -1 -1
1102 4 6 0.1 103.25484067084895 93.62785413154451 107.52644012843038 0 -1 -1
1106 4 8 -0.1 100.93859930249258 95.41002311002687 108.62317496988969 0 -1 -1
1024 4 2 0 100.30903243745092 95.68741274082402 105.10173363967299 0 -1 -1
1025 4 2 0.14 100.54928184534151 95.14320550624029 106.34190560467205 0 -1 -1
1026 4 3 0 100.1913987109189 95.81676750818885 107.35883416974418 0 -1 -1
138 1 5 -0.05 105.41755804035186 98.93552614534299 101.42084400525998 0 -1 0
1108 4 6 0.1 106.34103281464736 93.9500815538185 103.71023889316552 0 -1 -1
1036 4 5 -0.05 105.69468020245739 93.36255782751527 103.12119426958884 0 -1 -1
159 1 6 0.1 104.9773709736049 98.06343355432887 100.89223844027683 0 -1 0
1033 4 3 0 104.60211187924557 94.32266585755153 102.6467489435413 0 -1 -1
141 1 3 0 106.59127055456781 96.53123905325324 105.43073784577493 0 -1 0
148 1 2 0 107.01726579113345 95.46231749096654 107.31354022734017 0 -1 0
165 1 3 -0.1 107.09318183422872 97.05100149401376 102.940731139731 0 -1 0
144 1 3 0 107.8087361056387 96.20159170977911 105.00184822421626 0 -1 0
167 1 6 0.1 107.30118728209425 97.02053014667564 101.90887675473397 0 -1 0
1109 4 6 0.1 106.38958209184064 92.98884277128019 102.30378469523005 0 -1 -1
166 1 3 -0.1 107.99992268103631 96.33444319021021 103.68297575071271 0 -1 0
147 1 3 0 108.14838135791867 95.00040782462123 106.96547525327452 0 -1 0
146 1 3 0.0282 108.44428847334919 93.81395920794989 107.59708480878476 0 -1 0
169 1 4 -0.39 105.33518115933434 96.06099465449381 108.62035831394371 0 -1 0
149 1 2 0.14 106.35105553320949 95.19925171678983 108.41886972343548 0 -1 0
214 1 6 0.1 106.25739296155129 98.47601504553133 108.53819897345811 0 -1 0
145 1 3 0.0282 107.52910223444186 93.3483106605595 108.54666563339043 0 -1 0
211 1 5 -0.2 105.74290471989737 98.82698293953837 109.42815128541278 0 -1 0
1019 4 3 0 102.68109206871193 95.71622652123123 101.31921958765642 0 -1 -1
150 1 3 0 106.57426060911311 94.14326508129369 109.10059510771438 0 -1 0
164 1 1 -0.1782 107.65906995664295 92.08631339670302 109.06140402502089 0 -1 0
1030 4 3 -0.1 104.74937583417514 94.60473464714977 101.3069659924685 0 -1 -1
1041 4 3 -0.1 101.68979772417181 96.44593306298336 100.74037234320426 0 -1 -1
1031 4 3 0 103.81288924692409 95.26519119281971 100.66037932630026 0 -1 -1
153 1 3 0 108.67040075070423 95.51103229809412 105.77701206260994 0 -1 0
1118 4 6 0.1 100.31926714847424 93.39866376752417 108.54884434576127 0 -1 -1
1032 4 6 0.1 105.58008243001088 94.21932968200244 100.81750691783563 0 -1 -1
1072 4 6 0.1 100.92259896103164 97.80210065831835 109.231432675463 0 -1 -1
1119 4 6 0.1 101.92483267817698 93.52831955739731 109.47067941495224 0 -1 -1
225 1 8 0.01 104.9096030830796 96.44028992010004 109.97806235785566 0 -1 0
168 1 6 0.1 108.82254210814442 95.80133987908091 103.14423277421709 0 -1 0
226 1 6 0.1 103.85986107704521 96.71002544545559 109.9965034285697 0 -1 0
196 1 6 0.1 105.95459045473274 91.41850054767225 109.77687154508902 0 -1 0
1 1 1 -0.1782 109.41753367382755 92.90329415898587 107.1326204166744 0 -1 0
198 1 6 0.1 109.8584557603775 92.3227394680711 109.0176818567574 0 -1 0
162 1 5 -0.2 110.1283272856732 95.86674900595227 105.65094887659689 0 -1 0
271 1 6 0.1 104.90573660398266 93.23031310676183 110.01213544091412 0 -1 0
230 1 8 -0.1 105.74776019457211 93.86191383283058 110.28668040480288 0 -1 0
171 1 8 0.05 106.91516028584593 91.76143868192112 110.1306226679445 0 -1 0
1146 4 6 0.1 100.24076228158411 91.58829831079846 109.73693438189711 0 -1 -1
889 4 4 -0.39 101.79807251607998 90.29923149796019 110.23569792898697 0 -1 -1
170 1 6 0.1 110.23192916225487 96.86624890717576 105.06140728964195 0 -1 0
237 1 6 0.1 110.27457390173286 97.09468721174818 107.29639161130646 0 -1 0
22 1 5 -0.05 110.39897222956012 92.4980506237765 108.07860243427524 0 -1 0
163 1 6 0.1 110.57698207900765 95.15659427102071 105.00289504903918 0 -1 0
890 4 5 0.06 100.51235142056927 90.83734322740689 110.56430229007105 0 -1 -1
6993 24 6 0.1 110.26952346084975 93.49064499305487 100.75555685697545 0 0 0
6988 24 3 -0.1 110.24057021672891 94.59202277102861 100.71142764142378 0 0 0
210 1 8 -0.1 104.49249483137888 99.6953346792961 109.26197823565106 0 -1 0
18 1 2 0 103.94584768649253 99.56099042302243 110.65551248249346 0 -1 0
209 1 8 -0.1 105.565402379335 97.73757804024731 110.51065577679975 0 -1 0
292 1 6 0.1 110.70691106230217 95.53713889850738 107.76991990333192 0 -1 0
37 1 6 0.1 110.38824935333483 90.73657815512243 110.07652921640465 0 -1 0
956 4 9 0.3 104.65904807698868 91.13811240928139 100.20354086570822 0 -1 -1
156 1 6 0.1 103.48477806512285 99.72840168089957 103.00844298155528 0 -1 0
136 1 1 -0.1782 106.69378745911504 99.24273564201395 100.77636885187385 0 -1 0
158 1 6 0.1 104.65303833936301 99.69229865579575 101.27262283659351 0 -1 0
6727 24 3 0 110.32154666876664 97.21742746152768 100.31649826356892 0 0 0
215 1 6 0.1 106.43138050960623 99.52904384860986 109.87294449134957 0 -1 0
193 1 3 -0.1 108.07888498467744 89.7056809374834 110.75252204003925 0 -1 0
804 3 6 0.1 109.4868822727397 99.8089671257685 110.11513197798854 1 -1 -1
655 3 6 0.1 117.79370535501192 99.45482205638271 110.58280427604255 1 -1 -1
23 1 3 -0.1 114.30535157082771 89.34898676667092 104.61639915442616 0 -1 0
262 1 6 0.1 115.03845543484391 89.31442304546268 103.74672999845485 0 -1 0
32 1 2 0 112.13672828452654 89.21605493731654 107.80252208776167 0 -1 0
6385 22 6 0.1 120.58854307668861 99.97196296760627 100.04750889199983 -1 0 0
49 1 6 0.1 110.9615604778422 93.3639570075997 108.4193238690692 0 -1 0
199 1 5 -0.2 110.85471415346927 96.23879449505671 106.97909145637303 0 -1 0
97 1 6 0.1 110.94724106954986 98.8162551756146 106.70420104088359 0 -1 0
6177 22 6 0.1 121.24614661849681 94.32635017419616 100.3388276137553 -1 0 0
6995 24 6 0.1 120.62335590424081 96.18131575456414 104.89393443677707 0 0 0
6175 22 5 -0.05 121.60054137938465 95.30297217351082 100.79057025649229 -1 0 0
36 1 2 0 112.80246063495005 89.30676499576715 106.74424282924787 0 -1 0
1159 4 6 0.1 111.4665663400288 90.18784991952045 101.412635610418 0 -1 -1
30 1 3 -0.1 110.90541325776128 89.95713838411962 109.55917525240908 0 -1 0
6176 22 6 0.1 120.98586186298733 95.38142564669897 101.73454213839992 -1 0 0
26 1 3 -0.1 113.55962770701157 90.43604682432021 104.92141671859243 0 -1 0
31 1 3 0 111.40358433559324 90.16652711733614 108.32805823516046 0 -1 0
25 1 3 0 112.83668537530033 90.46220963146614 106.04477470926459 0 -1 0
5361 19 6 0.1 118.1167744616352 90.9489483022624 109.64606434735296 0 -1 0
6377 22 6 0.1 114.84355020573759 91.3223953035002 101.05254953546061 -1 0 0
261 1 6 0.1 113.40044312793214 91.18739175183576 104.0931996245342 0 -1 0
6733 24 3 0 111.54681903549147 99.2114920707371 100.40829441102326 0 0 0
39 1 3 0 111.28674664932333 91.315016074125 107.61315246334956 0 -1 0
6771 24 2 0 118.67398908418974 97.52525917253543 103.67771744911524 0 0 0
28 1 3 0 112.15379579575213 91.50681440525379 106.5497570538561 0 -1 0
6924 24 6 0.1 113.8103790780471 95.6297886577359 101.00663823967533 0 0 0
6956 24 3 0 111.18465887465737 95.27171921438786 101.36934857859261 0 0 0
100 1 3 -0.1 119.25417877848133 95.93685709332013 108.29474709089101 0 -1 0
108 1 10 0.28 118.66797572157486 98.74299758347323 108.42788948427211 0 -1 0
6794 24 2 0 116.67727888460104 97.9333055883302 102.52581839523617 0 0 0
6922 24 8 0.05 113.50289876032991 95.53591362782443 102.09987850691384 0 0 0
6990 24 6 0.1 114.82265873290896 93.89658518435823 102.90598110525461 0 0 0
6923 24 1 -0.1782 113.14563222376532 96.86083366692012 102.53466993312342 0 0 0
6983 24 5 -0.05 114.72134898305194 95.0128930218735 102.84392002399835 0 0 0
107 1 4 -0.5600000000000001 118.25595272642354 98.18513845773172 107.62362607969764 0 -1 0
6997 24 6 0.1 118.54081381484782 95.97292582544671 102.4259176359831 0 0 0
106 1 3 -0.1 117.63308715750826 94.22820006885269 108.06893023470161 0 -1 0
6917 24 3 0.0282 112.11515604923866 97.38046587147976 101.77894470031546 0 0 0
6954 24 8 -0.1 118.06850997388645 96.17091372505091 103.38988726947429 0 0 0
92 1 3 -0.1 112.00171601732312 98.81345936260257 106.62411289988263 0 -1 0
265 1 6 0.1 111.47614706379909 93.51457418134073 105.90259203226546 0 -1 0
266 1 6 0.1 112.9298332708851 93.12254042051558 105.05285935957282 0 -1 0
98 1 2 0 116.01978934081657 99.49585985224219 106.8750661144943 0 -1 0
6994 24 11 -0.3 118.22073752009058 94.94543011838584 104.26480024914133 0 0 0
89 1 2 0 114.64337825562902 99.1887483003708 106.81205432407135 0 -1 0
91 1 3 0 112.8103331629006 97.76037302849947 106.67539659629122 0 -1 0
86 1 2 0.14 116.88904033305917 98.33676105713536 107.03743633155676 0 -1 0
90 1 3 0 114.14489401444176 97.97111590434363 106.83896768359524 0 -1 0
264 1 5 -0.2 112.47384177790303 93.01015990991844 106.03108859357584 0 -1 0
83 1 2 0 116.22522645260622 97.1744102787345 106.96231522446006 0 -1 0
84 1 2 0 117.01939079102792 96.28327122148372 107.57216626072179 0 -1 0
81 1 3 0 116.65305726265885 95.08155289277607 107.66849322622372 0 -1 0
96 1 3 0 114.99290597750147 96.95518519695453 106.77017684082293 0 -1 0
93 1 3 0 112.35508832351016 96.48156961376668 106.73488310275681 0 -1 0
94 1 2 0 113.31426219569408 95.41945943910684 106.64451321784031 0 -1 0
82 1 2 0 115.4421073866009 94.78959999595264 107.11696161488588 0 -1 0
95 1 2 0 114.57531983051912 95.7508514332699 106.82213705003905 0 -1 0
249 1 6 0.1 115.02730310296641 93.10479425654955 106.12808193486046 0 -1 0
248 1 6 0.1 115.18227088359052 92.82811997962447 107.93976534121458 0 -1 0
247 1 5 -0.2 114.76553591524372 93.52226193803425 107.12875779892487 0 -1 0
259 1 6 0.1 112.80094502174845 93.9201563011878 107.96770692473127 0 -1 0
258 1 8 -0.1 113.24860425407348 93.90188894819835 107.02763970617538 0 -1 0
6984 24 6 0.1 114.5418562186329 95.32202676267855 103.90337069927288 0 0 0
6795 24 6 0.1 116.08389762424038 96.60660051079776 104.07362822111696 0 0 0
6769 24 8 0.05 116.5884443377283 96.51573396905444 103.08484354786296 0 0 0
6770 24 2 0 117.83876303826779 98.3679511570376 102.97834752391287 0 0 0
6766 24 5 -0.2 112.31250640060875 94.61683011313939 102.16776162009195 0 0 0
85 1 2 0.14 118.2678530433316 96.7830375177271 107.88966932637909 0 -1 0
6989 24 6 0.1 111.90951040966651 94.42303089827661 103.13442151347354 0 0 0
6767 24 1 -0.3 115.94039249934667 95.49957347345578 102.29449336180164 0 0 0
6773 24 2 0 118.34104792133522 99.51950319874011 102.62408821270648 0 0 0
6919 24 6 0.1 113.05579879044518 99.34467836735708 101.82673389654082 0 0 0
6789 24 3 -0.1 116.02239445530859 98.6528680912961 101.6517149581357 0 0 0
244 1 6 0.1 117.52681612121054 93.17700944152338 108.07726576376022 0 -1 0
6768 24 6 0.1 112.50642897921931 93.58383820131112 101.79752306850716 0 0 0
6918 24 3 -0.1 112.25676002075915 98.70983910600978 101.48137907528485 0 0 0
99 1 3 -0.1 118.8530627649265 94.68227112348386 108.46934378021699 0 -1 0
6791 24 6 0.1 115.26728947650184 98.14096758116979 101.18906205782177 0 0 0
6726 24 3 0 111.25313973312643 96.62177453960649 101.1502382512542 0 0 0
6998 24 6 0.1 118.7471866004828 95.20457094008174 105.18393603519695 0 0 0
6996 24 6 0.1 118.7997917315779 94.10715796912656 103.74748364429476 0 0 0
6999 24 6 0.1 117.22667388888163 94.57060255279025 104.48751279532743 0 0 0
6233 22 6 0.1 116.87122894589623 91.9095353405761 101.66521236132272 -1 0 0
6232 22 3 -0.1 116.42729740257936 92.50075559561627 100.95482760642085 -1 0 0
245 1 6 0.1 119.53099082121427 94.01756138565075 109.01025704214959 0 -1 0
101 1 6 0.1 120.21033267719945 96.21707495851356 108.60377764508954 0 -1 0
6784 24 3 0 119.97708756441631 97.9314047584669 103.92789218579146 0 0 0
6785 24 3 0 120.31962798142703 99.16983219174165 103.56556033444912 0 0 0
626 3 6 0.1 111.91364296819098 96.01533464979163 110.15465484981928 1 -1 -1
860 3 6 0.1 114.37523738900211 96.51395211027284 110.0172460976706 1 -1 -1
6231 22 3 -0.1 115.16446035694524 92.25472363406223 100.64008205773598 -1 0 0
5301 19 6 0.1 115.99318196159138 91.99742701964078 109.82884930076095 0 -1 0
5480 19 1 -0.3 115.55709160731192 90.1577148699518 108.92378185890766 0 -1 0
6240 22 10 0.28 118.83241932091042 94.0232525542859 101.07865266579228 -1 0 0
6350 22 6 0.1 119.5058926744587 97.52927076581798 100.65751946151009 -1 0 0
6783 24 3 -0.1 120.84927359166524 97.21002755512086 104.67472204029868 0 0 0
5299 19 5 -0.05 115.8981025016146 90.95361825410542 110.08424650981443 0 -1 0
5360 19 8 -0.1 117.37467867602757 90.57752091036092 110.34039744178591 0 -1 0
6239 22 4 -0.5600000000000001 118.31386965021407 94.10262936429895 100.24428097159543 -1 0 0
6790 24 3 0 116.49420781553471 99.86201756876542 101.25321270420388 0 0 0
6217 22 2 0.14 117.04817391171429 93.52837032484703 100.17791899390674 -1 0 0
6779 24 3 0 121.54282537546513 99.70845852951676 103.84020992255154 0 0 0
6772 24 2 0 119.50699708997553 99.90810407751894 102.95092946250605 0 0 0
1531 6 6 0.1 121.16223215822336 92.22986292048326 110.48942969614615 0 -1 -1
624 3 3 -0.1 112.39727827887137 96.96684356860018 110.44671042691743 1 -1 -1
631 3 3 -0.1 113.65016256869256 97.28316250065517 110.25084935601389 1 -1 -1
654 3 6 0.1 116.1138701325189 98.00310095269369 110.39269868664175 1 -1 -1
649 3 3 -0.1 115.37392879674384 98.8359834450024 110.52269198134746 1 -1 -1
1739 6 6 0.1 120.98772975311908 94.50437155279926 110.50512342974267 0 -1 -1
644 3 3 0 114.0550178773406 98.54192379196395 110.56906030098445 1 -1 -1
2320 8 6 0.1 100.21534334516949 84.62998332875414 115.43542635878897 1 -1 1
6705 23 6 0.1 102.31613412293336 80.54879589506275 110.83532283701723 -1 0 0
2091 8 3 -0.1 100.00651352750005 84.69549486503648 114.33938398187284 1 -1 1
3738 13 3 -0.1 110.24414808960408 83.72778402269951 121.48764527757871 -2 0 0
2085 8 3 -0.1 100.35206149680678 83.98840044164047 112.18397440117138 1 -1 1
2275 8 6 0.1 100.90047467965387 83.28362089453081 111.51771830464592 1 -1 1
6681 23 6 0.1 107.71484822309232 79.93361020924452 121.05056159391545 -1 0 0
2511 9 3 0 104.34979989889621 78.55017750525523 117.35549705760675 -1 2 -2
2508 9 3 0 103.5171385267395 78.64365848090621 118.37207639089907 -1 2 -2
1813 7 3 0 100.48811096787578 84.25697592044123 120.86242798210378 0 1 -2
2500 9 1 -0.1782 103.1587318704615 80.49879228593028 121.29669086708107 -1 2 -2
6680 23 6 0.1 106.39788368620776 79.18609127934066 119.98818715125911 -1 0 0
6679 23 5 -0.2 107.5152285151388 79.1458597453789 120.34624896882474 -1 0 0
2507 9 8 0.05 102.51411469841999 79.62807741400945 120.26842942729495 -1 2 -2
2571 9 6 0.1 105.91753500147132 79.78212053469039 116.50370409288935 -1 2 -2
884 4 3 -0.1 105.6275125176935 85.89328183114921 111.52303105064732 0 -1 -1
6553 23 3 -0.1 109.83065408517068 79.82728717738154 119.42399310641922 -1 0 0
1164 4 6 0.1 106.23685606662991 85.20256348248934 111.88581237924927 0 -1 -1
2360 9 3 -0.1 105.49025387648386 88.40604142290206 120.30856147298405 -1 2 -2
2373 9 6 0.1 105.91763566539476 81.80674351170528 119.82217589985976 -1 2 -2
883 4 3 0 103.81686951518205 87.22105152072407 111.83846813828816 0 -1 -1
1110 4 3 -0.1 104.58411509408896 86.26725151223832 112.28592020274982 0 -1 -1
2368 9 2 0 105.81676895824077 84.97714928829089 119.80782008135185 -1 2 -2
2366 9 3 -0.1 105.8732831234812 82.77425034812515 119.4753275250015 -1 2 -2
2369 9 7 -0.15 105.70067040438956 85.19325321015623 118.52417930697348 -1 2 -2
2365 9 3 0.0282 105.6231981252118 82.93530383581081 118.20151470430474 -1 2 -2
2028 7 6 0.1 102.98524650029863 85.43917888031957 119.05641249829021 0 1 -2
1812 7 3 0 101.33931635622102 84.41971654233521 119.83776713652169 0 1 -2
1165 4 6 0.1 104.40365332405956 85.93866616536543 113.24716973906678 0 -1 -1
2384 9 1 -0.0564 105.5436056158767 81.89187577965612 117.3583175173435 -1 2 -2
2596 9 9 0.3 105.59124382607062 86.82563352670101 118.01432713619924 -1 2 -2
896 4 3 -0.1 102.77426093299049 87.75561511755035 112.55219570879095 0 -1 -1
897 4 6 0.1 102.53460891599019 87.22522927820921 113.39323779278064 0 -1 -1
1822 7 6 0.1 102.03062921159858 83.7622786543092 117.98908634573941 0 1 -2
2374 9 6 0.1 105.465555205142 84.2160111210074 116.60508649976015 -1 2 -2
2370 9 3 -0.1 105.58583024678379 84.17955232442736 117.66545644671126 -1 2 -2
1799 7 3 -0.1 102.2361297923346 85.40769326102841 119.87480632868309 0 1 -2
2599 9 6 0.1 103.24713543984856 81.74182096566227 118.95448234334702 -1 2 -2
3693 13 6 0.1 107.36772352522108 87.69109814758049 115.34977702879159 -2 0 0
3694 13 1 -0.1782 108.30331356130063 88.63931247400517 117.38946934152993 -2 0 0
2371 9 7 -0.15 105.6559253714039 87.16376559484061 119.7521566268727 -1 2 -2
3795 13 6 0.1 108.66478271334586 86.17049434804495 118.15300512770877 -2 0 0
1817 7 3 -0.1 101.28641290630897 83.69451549287564 118.72239877883592 0 1 -2
2529 9 3 -0.1 103.5855531532912 80.92080498940756 118.44920393171584 -1 2 -2
2367 9 3 0 105.78023833749435 83.78672402094375 120.34062556907782 -1 2 -2
1792 7 3 -0.1 102.2396449226411 86.2680051756442 120.87125226741631 0 1 -2
2372 9 2 0 105.75361985271604 86.09714266900062 120.50373690158281 -1 2 -2
1823 7 6 0.1 100.78898221737713 82.45359145326906 116.59447050027472 0 1 -2
1794 7 6 0.1 102.8743090013551 87.133968724609 120.81728607306665 0 1 -2
2530 9 3 0.0282 104.64601849953374 80.88145376071932 117.58879502761346 -1 2 -2
2531 9 2 0 103.12750579299389 79.80192594452251 118.9056421095747 -1 2 -2
2532 9 6 0.1 101.41222640677174 79.54396495238028 120.3645218962925 -1 2 -2
2512 9 3 -0.1 105.01434768825834 79.68030167362957 117.06471086078656 -1 2 -2
6555 23 6 0.1 110.03228546740534 80.54416863761564 120.25292730641556 -1 0 0
3794 13 3 -0.1 109.22374891947717 86.12274485937527 119.09242321376328 -2 0 0
3510 13 2 0.14 109.83521999821622 87.24077337655466 119.57603582828148 -2 0 0
3517 13 4 -0.39 110.02456068080406 88.5627169158919 119.09902627218784 -2 0 0
3524 13 3 -0.1 109.40509075610846 84.92426290335976 119.61652005391974 -2 0 0
1166 4 3 -0.1 101.87769036646175 88.58159701474 112.05528730871944 0 -1 -1
3525 13 6 0.1 108.78456344686192 84.13041120356775 119.24705481587665 -2 0 0
6475 23 1 -0.3 100.9659560145015 79.101066609315 112.54954684451029 -1 0 0
6554 23 3 0 108.6641257424898 79.21610097978717 119.31449711321082 -1 0 0
1167 4 6 0.1 100.98515446425307 88.76742078707358 112.53815447394322 0 -1 -1
48 1 1 -0.0564 110.00346709911504 88.39193954766488 111.23149613594188 0 -1 0
3519 13 6 0.1 110.37727997163765 88.71682812189164 117.04404192542088 -2 0 0
3509 13 2 0 110.55468368752551 87.07423445842399 120.65770111826035 -2 0 0
5221 18 6 0.1 100.60282887762041 88.54439854387267 120.52296587723056 1 -1 0
1816 7 3 0 100.41506520674798 82.73197300038909 118.61462624265519 0 1 -2
1818 7 3 -0.1 100.25771397470622 82.0588174142107 117.46507150899038 0 1 -2
3687 13 3 0.01 106.62525520141405 88.48874758866728 115.20799131891957 -2 0 0
3518 13 5 0.06 109.63861582643356 89.09982910439922 117.7977414331217 -2 0 0
3682 13 4 -0.22 105.88806864750926 88.43679170856025 114.20483069829025 -2 0 0
3508 13 3 0 110.65976841128429 86.00591772771851 121.3115450260947 -2 0 0
6533 23 3 0 110.72458092512616 78.61603748249908 117.66366846356759 -1 0 0
6558 23 3 -0.1 110.77027752922635 79.6855306061186 118.46574978182696 -1 0 0
6477 23 8 0.05 101.50282146801935 78.49885450645864 111.34798369996167 -1 0 0
3793 13 6 0.1 109.75550001473061 82.83718738859646 121.07531742497046 -2 0 0
3523 13 2 0.14 110.79617855820533 89.12676264004946 120.1538763267373 -2 0 0
2086 8 6 0.1 100.96007325180818 82.95191427303965 113.90959988905468 1 -1 1
3511 13 3 0 110.11406014650042 84.87059971010059 120.78401326440391 -2 0 0
2359 9 3 -0.1 105.54557177915913 88.49511819030673 121.63561742518095 -1 2 -2
2084 8 3 -0.1 100.49063585706537 83.79020755698365 113.50637730020284 1 -1 1
6064 21 1 -0.3 114.48048186314094 78.83890687013047 110.84140317068841 -2 1 1
2995 11 6 0.1 119.47177035264093 88.07114063756325 121.5678742245894 0 -1 0
5368 19 3 0 121.54630240495493 85.10431560814936 110.93268877924294 0 -1 0
3128 11 6 0.1 117.56720096890359 85.84023166941368 121.15854694300423 0 -1 0
6044 21 5 -0.05 115.79877226383218 78.91571043711077 111.46710316544863 -2 1 1
2972 11 6 0.1 115.7179148164115 84.19745397826082 121.51984036845278 0 -1 0
5971 21 6 0.1 119.89580098246965 78.92291441286551 113.6703922396542 -2 1 1
5370 19 3 -0.1 121.2731068998262 84.38290018508381 113.16537770822221 0 -1 0
5391 19 6 0.1 121.2715972013741 83.92947868874452 115.23183963202334 0 -1 0
5359 19 6 0.1 116.53023113159014 88.70282327369543 111.13421439539695 0 -1 0
5369 19 3 -0.1 120.30442976696136 85.5675597795937 110.90922221086859 0 -1 0
6534 23 3 -0.1 111.71993738656508 78.37129140422714 116.75988396288918 -1 0 0
3506 13 2 0 111.05423370139502 88.1698615911053 121.05750237738741 -2 0 0
5969 21 3 -0.1 120.5997793895871 79.4377961915105 112.98458417685097 -2 1 1
6115 21 6 0.1 115.66102523786111 79.46886209874927 112.44384061178405 -2 1 1
6663 23 6 0.1 111.665517560929 80.22826660473393 118.56172379184079 -1 0 0
6557 23 6 0.1 112.50395561905471 79.07825997482556 116.71751128211002 -1 0 0
5953 21 3 -0.1 120.9601360092797 81.06003885977665 111.40680869351701 -2 1 1
5970 21 3 0 120.20236277412604 80.27881136636353 112.07649502898295 -2 1 1
3209 11 6 0.1 111.88796317721868 85.96554069924163 115.95703349319706 0 -1 0
6095 21 5 -0.2 118.65622828378324 80.25480465729152 111.89041076939294 -2 1 1
5507 19 6 0.1 119.51714311240985 85.4684999740785 111.58733511883256 0 -1 0
5508 19 6 0.1 120.1803587108746 84.60614782524836 113.20179280635494 0 -1 0
5479 19 6 0.1 120.08557549311797 88.2068316458816 111.93771340417429 0 -1 0
6096 21 6 0.1 118.33518495471344 81.2977816982214 111.75945554826802 -2 1 1
3160 11 3 0 115.00367452775828 86.06945237863773 120.58097636179446 0 -1 0
3197 11 6 0.1 113.85651336747344 84.39492470555754 119.86073501903283 0 -1 0
2930 11 3 0 115.42258197689445 87.31528865406904 120.3850226228133 0 -1 0
3208 11 6 0.1 112.403428646798 84.74438922415513 117.88332153067431 0 -1 0
2929 11 3 0 113.60663822188266 86.20540204433713 118.74296570056129 0 -1 0
2928 11 3 -0.1 112.82362702953733 85.70710210069068 117.80106163344783 0 -1 0
3154 11 3 -0.1 112.51477880212059 86.41822985016638 116.6624358935304 0 -1 0
2931 11 3 0 114.90719456008577 88.02721884819115 119.37560144039142 0 -1 0
2927 11 3 0 112.96094141649726 87.68069759090535 116.52186938462546 0 -1 0
2941 11 6 0.1 112.24117094477644 87.99540833695349 114.57551590799623 0 -1 0
2924 11 3 0 113.6516662404074 88.1868044058144 117.51193365207135 0 -1 0
2940 11 3 -0.1 112.84887094073906 88.41327372272399 115.3715652816734 0 -1 0
2932 11 3 0 113.93865687680523 87.52335039077727 118.62047692836478 0 -1 0
5509 19 6 0.1 118.54758509779214 88.09845748530107 112.55551209506382 0 -1 0
5478 19 5 -0.2 119.10545995362662 88.63974336158813 111.81327514246891 0 -1 0
3192 11 3 -0.1 114.11182092637941 85.47998501820084 119.77909822615467 0 -1 0
3122 11 3 -0.1 116.84510355639932 88.99858262035012 120.86472715185761 0 -1 0
2923 11 3 0 115.47461647136558 89.18071405428464 119.07667411149988 0 -1 0
6097 21 6 0.1 118.1811318175925 79.88757196791131 112.81662329610083 -2 1 1
3148 11 6 0.1 119.31039182871223 89.0769450897225 119.75517459444816 0 -1 0
3121 11 3 0.0282 116.3452271872881 87.84397161507339 121.15366629242982 0 -1 0
3666 13 5 -0.2 108.61381915806791 99.83457652043771 121.40261480607447 -2 0 0
1062 4 3 0 100.01691927833336 94.75731903978166 112.09077156719661 0 -1 -1
1054 4 4 -0.22 100.34082573683085 92.03374645253908 115.93572315438735 0 -1 -1
3667 13 6 0.1 107.54937586079234 99.80034777276317 121.44960827134057 -2 0 0
5219 18 5 -0.2 100.02238001328396 89.3576252488305 120.10318065963334 1 -1 0
1058 4 3 0 100.26512965751357 92.77051645198397 113.82040893837775 0 -1 -1
882 4 2 0.14 102.35254824027973 89.26466862672717 110.97144113359055 0 -1 -1
3656 13 2 0 110.70660143418453 96.24183349807623 121.33845328599966 -2 0 0
3657 13 3 0 109.29848028138935 98.44820615289615 121.41793364699447 -2 0 0
3108 11 6 0.1 110.00791622755104 93.68223086294076 110.82969874339747 0 -1 0
5182 18 6 0.1 100.83258920191346 93.38529177693596 121.06705025603057 1 -1 0
868 3 5 -0.2 110.74231556295715 99.8738998137132 112.02179221116306 1 -1 -1
3683 13 3 0.01 105.23892398512784 89.45142766035198 113.92457831283112 -2 0 0
3692 13 6 0.1 104.89640909763305 89.52265409061918 112.93234977202289 -2 0 0
241 1 5 -0.2 105.28266268200846 95.20920597955649 110.86521852170523 0 -1 0
269 1 6 0.1 107.76815990916697 93.62581225587287 111.10891413695887 0 -1 0
815 3 6 0.1 110.58148153075985 97.5194683686136 111.13834786258693 1 -1 -1
2382 9 6 0.1 105.2171178525598 89.18864848035457 119.76275519330679 -1 2 -2
212 1 6 0.1 106.53826826707218 97.64115569839146 111.07118200451987 0 -1 0
194 1 3 0.0282 109.04890324770143 89.26264410291515 111.58950947931581 0 -1 0
1060 4 3 0.0282 100.21891252200437 92.50024191612965 112.46321396534148 0 -1 -1
3686 13 3 0 106.4575909077148 89.47288751057047 116.09268735181516 -2 0 0
3652 13 2 0 109.42944998570019 96.24550577065749 120.99273127934013 -2 0 0
3688 13 3 0.0282 107.2118401101009 89.530627907471 117.20662786000037 -2 0 0
3747 13 6 0.1 108.57246065273614 91.17538237168083 120.68850099689426 -2 0 0
3653 13 2 0.14 109.1041416212921 94.96062819084241 120.77156208851635 -2 0 0
3649 13 3 0.0282 106.89005885666462 95.58236643983884 120.92244870066818 -2 0 0
3668 13 1 -0.1782 105.57435568772054 95.29060754894806 120.85962516317204 -2 0 0
3505 13 1 -0.1782 106.18506860473566 97.84697839559766 121.00776253012006 -2 0 0
1065 4 6 0.1 100.8404694502899 90.87997140351557 114.35048784797507 0 -1 -1
176 1 3 -0.1 109.22798142553991 89.8829418126777 112.76208946718083 0 -1 0
3695 13 6 0.1 107.52394523567773 90.3389181892083 119.06186072022595 -2 0 0
3689 13 3 -0.1 106.98426859326358 90.44602332056358 118.15782075931118 -2 0 0
1066 4 1 -0.1782 100.39048237579544 91.19021779553009 111.99191507979634 0 -1 -1
3685 13 3 0 105.46252195544997 90.33481692381437 115.95362618549963 -2 0 0
3684 13 3 0 104.80441228341354 90.3025914964841 114.8072696928762 -2 0 0
805 3 6 0.1 108.7953446392234 99.015513618982 111.50590478244109 1 -1 -1
197 1 8 -0.1 106.79953848321327 93.02147372219935 111.0665091085763 0 -1 0
3754 13 6 0.1 103.42115158946885 91.3019032221109 113.602768625858 -2 0 0
3696 13 3 -0.1 103.86464260453975 91.21109314455943 114.54365340773656 -2 0 0
3691 13 3 0 105.2152284092637 91.20871719442425 116.94417829179818 -2 0 0
1059 4 3 0.01 100.47736295488382 91.83380257346599 114.69583320031603 0 -1 -1
195 1 2 0 107.46889445196518 90.78738095853197 111.07780578783422 0 -1 0
175 1 3 0 108.54388394338962 90.96797224295047 113.119706945586 0 -1 0
5067 18 6 0.1 101.80783363784997 91.38052727044659 120.98677425891088 1 -1 0
242 1 6 0.1 106.18384386953672 95.5859530437169 111.28194334210693 0 -1 0
3697 13 3 -0.1 103.09219385214678 94.1884563431638 120.1032155203159 -2 0 0
3699 13 2 0 104.22606988781249 93.55839439997527 120.00162241688744 -2 0 0
3690 13 3 0 105.9977442654986 91.29274690088278 118.07398088073137 -2 0 0
3681 13 3 -0.1 103.68666114489682 92.2199356346722 115.43023743986916 -2 0 0
21 1 6 0.1 101.0731011140304 97.44105627386324 117.0263275427848 0 -1 0
3701 13 8 -0.1 106.36275247719468 93.19705154530493 119.95550831119594 -2 0 0
3702 13 6 0.1 105.71377070495316 97.46653167215268 118.98983333226576 -2 0 0
3537 13 7 -0.15 100.7923019479859 98.59075170384043 119.75420029057858 -2 0 0
3541 13 6 0.1 103.88810743734994 96.55060430359926 119.17280205642268 -2 0 0
3552 13 1 -0.0564 101.40988834352802 95.31786543321977 118.91927372284522 -2 0 0
3698 13 3 0.0282 102.45660937561149 94.43929630082368 118.92214268246875 -2 0 0
3746 13 6 0.1 108.66742254653548 92.3481137945193 119.28381342170448 -2 0 0
3740 13 6 0.1 102.90135125096907 92.94719166688712 115.28677071054639 -2 0 0
3678 13 3 0 104.24471624129824 92.15582515540143 116.72736324669671 -2 0 0
3543 13 3 0 104.38838360986735 99.16669208025314 119.67531321746421 -2 0 0
7 1 3 0 101.061978932424 99.015426062929 115.79008674853148 0 -1 0
20 1 3 -0.1 101.68664066862401 97.88122195526029 116.26414590541737 0 -1 0
3677 13 3 0 105.61350045800124 92.16368488709678 119.07220739362077 -2 0 0
3679 13 3 0 103.7713349415042 92.91581032759188 117.81550864443409 -2 0 0
16 1 3 0 104.58968753640244 98.59895651270882 111.38853487341066 0 -1 0
243 1 6 0.1 104.49393358162273 95.06050811450118 111.59298018958961 0 -1 0
2 1 2 0 103.05261142901479 99.31431800718617 113.07780487172263 0 -1 0
19 1 2 0.14 104.0789303385528 98.44561736180984 112.6986656812013 0 -1 0
270 1 6 0.1 106.19172464452114 96.66369254833998 113.26457862904812 0 -1 0
3739 13 6 0.1 102.26895735328279 94.15550838505379 116.86263952682239 -2 0 0
290 1 3 -0.1 102.82882534582765 97.34424417283279 115.72776348797336 0 -1 0
5 1 2 0 102.68458730679127 99.01375265027679 114.27728910422533 0 -1 0
6 1 2 0.14 103.35207835946093 97.97354349199313 114.68381483328187 0 -1 0
15 1 6 0.1 106.22314933476886 97.79211206536918 114.80053019146794 0 -1 0
190 1 1 -0.1782 105.49861363493531 95.9145641706849 115.13897775027505 0 -1 0
184 1 3 0.0282 106.38155935254147 94.91770438953068 114.9098454809185 0 -1 0
14 1 5 0.06 105.669661192549 97.01528621027849 114.2036835876257 0 -1 0
13 1 4 -0.39 104.3873329238529 97.58594671984041 113.78192104167906 0 -1 0
3680 13 3 -0.1 102.86791376909434 93.91457044641137 117.76582673231653 -2 0 0
191 1 6 0.1 105.37218033674705 94.35312990756509 113.23829083322985 0 -1 0
185 1 3 -0.1 106.19737977813587 94.16767892909341 113.84917172482224 0 -1 0
291 1 6 0.1 103.25070859702151 96.43495687804958 116.21119910972783 0 -1 0
3538 13 3 -0.1 100.61428905515989 97.23659420128065 119.70243014469699 -2 0 0
3533 13 3 0.0282 101.71292896257282 96.5673699815226 119.43324505377196 -2 0 0
3773 13 6 0.1 106.65708055482672 93.93116327759192 119.15055102936844 -2 0 0
3534 13 3 -0.1 102.99370594557816 97.15420147556914 119.37321942019946 -2 0 0
189 1 6 0.1 106.93884202186598 96.2069655792728 117.11465851554266 0 -1 0
183 1 3 0.01 107.57535160111047 95.40958352192388 116.84601621180437 0 -1 0
182 1 3 0 107.39817659941963 94.73042965469301 115.73531398002002 0 -1 0
173 1 3 0 106.82704916470959 92.4511618418182 112.45452318039878 0 -1 0
186 1 3 0 107.02197231642138 93.15799734243241 113.60467824309072 0 -1 0
172 1 3 0 107.57817579452815 91.3590004091205 112.2724786262284 0 -1 0
187 1 3 0 107.96201697492418 92.82461290000893 114.47764544061606 0 -1 0
181 1 3 0 108.12533817312332 93.58853984552911 115.58891141906417 0 -1 0
178 1 4 -0.22 108.57787976361058 95.1616574121351 117.54855154589782 0 -1 0
174 1 3 0 108.78720614720132 91.76007624946538 114.19864513668608 0 -1 0
3535 13 3 0 103.18216290638907 98.49820866859352 119.65502214344372 -2 0 0
3526 13 5 -0.05 105.71424630228992 98.36998314593788 119.67660225156206 -2 0 0
3553 13 6 0.1 106.54913220324444 98.87049862861221 119.23095320248548 -2 0 0
4 1 3 0 101.5650587454036 99.49929413762595 114.70675466773594 0 -1 0
180 1 3 0 109.14190893585031 93.34951641593901 116.40147154752438 0 -1 0
3676 13 3 0 104.48693513572194 92.88243186616101 118.94304818424528 -2 0 0
179 1 3 0.01 109.35915695976982 94.13569469614966 117.40635883133442 0 -1 0
3156 11 6 0.1 109.2811668356839 97.12473602657903 113.81942610828065 0 -1 0
3170 11 6 0.1 109.18787297007081 95.49322303185376 111.90962482050016 0 -1 0
177 1 3 -0.1 109.74125974113534 91.52735486130783 115.06557856947222 0 -1 0
3155 11 6 0.1 110.01116618723502 98.727690160319 115.05799349749714 0 -1 0
3112 11 3 -0.1 109.90935216532225 95.40912766041751 112.72178181777494 0 -1 0
3097 11 3 -0.1 109.93088736870673 96.29343336387649 113.74839632446378 0 -1 0
192 1 3 -0.1 109.92170256252967 92.30092345494111 116.1823392951384 0 -1 0
3096 11 3 -0.1 110.45668740979755 98.19404857533729 115.95487602247219 0 -1 0
188 1 6 0.1 110.22242044233569 94.05091535736419 118.0997093193952 0 -1 0
3650 13 3 0.0282 107.28750005845501 96.91370945586493 120.99601108619308 -2 0 0
3745 13 5 -0.2 108.69917731782394 92.24372139117155 120.42720135805534 -2 0 0
3774 13 6 0.1 109.79307257442728 90.18628454322449 117.83982003669172 -2 0 0
3654 13 3 0 107.82178977675989 94.59057114629263 120.8463001447845 -2 0 0
3675 13 8 0.05 105.39253228183937 93.87086537266602 120.90651743522852 -2 0 0
235 1 6 0.1 110.0788322770918 89.46386065132468 113.22499325857869 0 -1 0
3734 13 8 -0.1 107.48162626369852 93.13269679312675 120.88651645940891 -2 0 0
3651 13 3 0 108.62181845511556 97.247905274381 121.10503664748495 -2 0 0
3729 13 8 0.01 110.10840792039619 92.58662305205289 120.90425438547311 -2 0 0
3536 13 2 0 102.01785873049687 99.14505805158738 119.66621628032846 -2 0 0
3114 11 3 0.0282 110.70275556404654 98.97375576829042 117.02268737504957 0 -1 0
869 3 6 0.1 110.54296514727119 99.12897304709455 112.79171479596123 1 -1 -1
5220 18 6 0.1 100.69505346671828 89.73333925279704 119.2672447470229 1 -1 0
236 1 6 0.1 110.36655866484284 90.72732164401162 114.83402029863302 0 -1 0
3673 13 4 -0.39 110.12896387976349 94.06283791446626 121.05933243291045 -2 0 0
3767 13 6 0.1 102.85571191212073 94.75771832981664 121.02740323226367 -2 0 0
3100 11 3 0 110.78567626370605 94.42533214142765 112.56599120211867 0 -1 0
3094 11 3 0 110.81084241057795 96.1202609363564 114.77907969112469 0 -1 0
250 1 6 0.1 110.73872260596637 92.06156384147361 116.84891918800923 0 -1 0
1061 4 3 -0.1 100.09046376804365 93.51086516433782 111.64746537184723 0 -1 -1
803 3 5 -0.2 109.38449791033798 99.94527740355153 111.2125750616301 1 -1 -1
3655 13 2 0.14 111.07061844077961 94.94623623623986 121.59870029173311 -2 0 0
3123 11 6 0.1 117.69436819723077 89.41588601871477 121.46496474522546 0 -1 0
5281 19 3 0 121.5230854532596 98.99801834416012 117.00353254807224 0 -1 0
5493 19 6 0.1 121.35452650436338 92.02663947021782 117.74130785713962 0 -1 0
3091 11 8 0.05 113.1101426843942 97.06343112850283 118.67228009121598 0 -1 0
3135 11 6 0.1 119.18856769116263 91.72403621632074 117.82087825792374 0 -1 0
5351 19 2 0 119.42472992625555 94.96623148048333 115.0057401098893 0 -1 0
3190 11 6 0.1 115.9571309649871 92.88697988731577 115.45884697453661 0 -1 0
5362 19 3 -0.1 116.49220744248086 97.11248649447614 114.70425588313404 0 -1 0
5353 19 6 0.1 121.27377233320554 90.5648825812112 115.89724340669684 0 -1 0
5520 19 5 -0.2 121.5033486761277 96.53412242987423 116.7958763498112 0 -1 0
645 3 3 0 113.19461063645952 99.5270646336595 111.02546784549344 1 -1 -1
3065 11 3 0.0282 115.25680252989304 97.81808005766126 119.33034711667457 0 -1 0
5282 19 3 -0.1 120.8479161802022 99.1742072042755 115.82491947177795 0 -1 0
5455 19 5 -0.2 121.63714398127098 93.01798879662539 117.31038852717299 0 -1 0
3191 11 6 0.1 114.14022729237544 95.0156631031982 119.67006718825883 0 -1 0
2935 11 6 0.1 116.34141676464219 91.27822628063724 114.6193732509782 0 -1 0
2936 11 3 0 116.80159415603376 91.37979797034077 118.24790239669049 0 -1 0
5342 19 2 0.14 117.60086257498584 93.53231077025153 112.38630482778451 0 -1 0
2925 11 2 0 114.21842644670623 89.31313833919215 117.31227410460419 0 -1 0
3210 11 3 -0.1 113.48581906621278 89.57723985219938 115.18018723259922 0 -1 0
5393 19 6 0.1 120.57779614011487 89.24837093425866 114.02539246462871 0 -1 0
3102 11 3 0 112.62312284608566 93.35237398057242 113.34939922384565 0 -1 0
3211 11 6 0.1 113.41853357561874 90.13232163133969 114.22602829014913 0 -1 0
5517 19 6 0.1 120.42974710094734 98.29164403624243 115.24649776025498 0 -1 0
3106 11 3 0 112.63141208829299 94.93270431144371 115.57210058250632 0 -1 0
5348 19 3 -0.1 120.72656554967756 91.08165767136465 115.15209926771773 0 -1 0
3183 11 6 0.1 111.558181322548 98.98027950232076 119.0203370212775 0 -1 0
5344 19 3 0 119.60591402601955 90.81070113644277 113.17737213695057 0 -1 0
5514 19 8 -0.1 120.1488913474027 95.7853070839115 116.99397994554225 0 -1 0
5345 19 2 0 119.13933469106159 91.99008161565793 113.2712953372928 0 -1 0
3099 11 3 0.01 110.83954326074917 93.61338773536538 111.47636329937562 0 -1 0
3716 13 6 0.1 110.88897208425159 91.73041038426146 118.98633050719857 -2 0 0
3715 13 5 -0.2 112.55653165041852 92.31991411010034 120.25699810886715 -2 0 0
3081 11 6 0.1 118.14203761704819 93.23711094338906 121.5164937054542 0 -1 0
5472 19 8 -0.1 117.80108183141584 90.8768837626906 111.76167135451794 0 -1 0
5510 19 6 0.1 119.60963437499136 90.49430834557131 110.97146568807588 0 -1 0
3061 11 3 0 119.2844542744154 96.72550121218677 121.4544159913206 0 -1 0
5343 19 3 -0.1 120.39242412297557 90.32934041039545 114.09417260928807 0 -1 0
5501 19 6 0.1 114.47699602235471 97.35654427055053 114.55644676412848 0 -1 0
3098 11 4 -0.22 111.71819506091586 92.76922706077681 111.38548897000952 0 -1 0
2939 11 2 0.14 115.70521261902167 90.89215609541596 117.60368159270259 0 -1 0
3520 13 3 0 111.40713056459626 90.32193419550674 120.45095289533056 -2 0 0
3070 11 3 0 115.56773990783918 96.4824243969907 119.23498136547208 0 -1 0
3522 13 2 0 112.2512650015468 90.37969066456316 121.42209612244656 -2 0 0
5354 19 2 0 118.14300200056503 92.27611476366108 112.3552615976745 0 -1 0
3095 11 3 0 110.91248750808163 96.9256933224834 115.89245232179388 0 -1 0
5347 19 3 0 120.40929323686112 92.46816942934187 115.15348766290376 0 -1 0
3150 11 8 -0.1 114.68110725418094 95.33521887608448 118.75193681038306 0 -1 0
3103 11 3 0.01 112.6643540988141 92.67257894623461 112.21166044474296 0 -1 0
3132 11 6 0.1 117.60280614916098 93.1472402055666 117.11751014929723 0 -1 0
2996 11 8 0.05 120.92780303075682 90.32898684389761 120.7822489247047 0 -1 0
3733 13 6 0.1 114.94835787470593 91.90151431174915 120.81826823648737 -2 0 0
625 3 3 -0.1 111.58609551389446 97.89637773705729 110.92113190332293 1 -1 -1
5300 19 6 0.1 115.19159277685765 90.75417543090222 110.9176519263197 0 -1 0
1738 6 11 -0.3 120.30483760744244 97.33796511074377 111.81862031250455 0 -1 -1
3060 11 3 -0.1 118.74884067964308 94.14271293696932 121.28316808697902 0 -1 0
3163 11 6 0.1 114.8497029424288 93.32065043766939 118.06773733794637 0 -1 0
1740 6 6 0.1 120.25390289465332 97.030116052651 112.93156449702244 0 -1 -1
3084 11 1 -0.1782 113.96411504929831 98.15959673078822 118.91649607376668 0 -1 0
3089 11 4 -0.39 117.210435911422 94.83503166085903 119.58046743963791 0 -1 0
3162 11 6 0.1 115.97439036530876 94.56090025255247 117.36922351948895 0 -1 0
5349 19 3 0 120.80981754124265 93.4203345443216 116.09482877057883 0 -1 0
3111 11 6 0.1 114.35881360518353 94.09131603491859 116.0881574037524 0 -1 0
5352 19 3 0 119.10900875401552 94.03695578118017 114.12519187128834 0 -1 0
3131 11 5 -0.2 118.80559864601767 92.23700835718752 118.68944045041253 0 -1 0
5356 19 3 -0.1 115.24110516748341 96.02954879419116 113.0397966076179 0 -1 0
3161 11 5 -0.2 115.45970665855005 94.15507946851449 118.21321539044855 0 -1 0
3104 11 3 0.0282 113.57228923229172 93.20716032935772 114.31119289280262 0 -1 0
3101 11 3 0 111.70277895557209 94.34275884128161 113.53984402576631 0 -1 0
5357 19 6 0.1 114.25652289930673 95.80103788365895 112.58525839346848 0 -1 0
3130 11 8 -0.1 118.58195561828953 91.12660871852407 119.77156703023311 0 -1 0
3146 11 6 0.1 116.21644632690703 93.13685937627152 120.0205820035673 0 -1 0
3067 11 3 0 117.38693593925154 98.26598891548244 120.23717348025347 0 -1 0
3110 11 1 -0.1782 114.49748492116436 92.23102547616917 114.17712759673154 0 -1 0
3092 11 3 0 111.76621746744792 96.59780319667131 116.83218872685757 0 -1 0
3718 13 6 0.1 112.63611382272435 93.47068962785255 120.19879688123119 -2 0 0
1743 6 6 0.1 119.61827560793667 96.66291443248798 111.36065402681007 0 -1 -1
5474 19 6 0.1 116.91549864218106 90.44859414288281 112.30471031051329 0 -1 0
3109 11 6 0.1 113.32267731961346 91.82732306345918 112.08352781818716 0 -1 0
3072 11 2 0 118.5419551166755 96.28788681225302 120.56784425412357 0 -1 0
3189 11 6 0.1 114.55317392572033 96.65508942822304 117.0720157275073 0 -1 0
5364 19 10 0.28 115.70135393607973 93.47173107785667 111.49875461195123 0 -1 0
5338 19 2 0 118.56102118167249 96.08399389125024 115.24479547231223 0 -1 0
1742 6 6 0.1 119.88537425060595 98.35287562751274 111.72903595966052 0 -1 -1
5341 19 2 0.14 116.31774747962262 95.2710172368639 112.65936126770093 0 -1 0
3120 11 1 -0.3 120.97886961609574 91.74043163289528 121.26256040253453 0 -1 0
2938 11 2 0 117.29980000430973 90.63895093027236 119.21589925428334 0 -1 0
5548 19 6 0.1 121.383532951618 93.72599228805687 118.05353719137601 0 -1 0
2922 11 2 0 115.09265667726639 89.79375946130645 118.11916964778118 0 -1 0
5346 19 3 0 119.57676848393096 92.83518878770792 114.1427149508934 0 -1 0
3145 11 8 0.01 116.6007106901141 93.61921718579184 119.04801946513052 0 -1 0
5350 19 2 0 120.26840236710626 94.68987879379941 115.98334460649302 0 -1 0
3133 11 6 0.1 118.36741739558504 91.50499600042198 120.75721604990866 0 -1 0
5339 19 2 0 118.15711905109885 94.38016275391925 113.2791547351691 0 -1 0
3713 13 8 -0.1 111.11610836023723 91.8041574620492 120.04021561295359 -2 0 0
3073 11 3 0 118.43358219270189 98.85420121858282 120.94018796787822 0 -1 0
2933 11 4 -0.39 115.12749659116909 91.10182554362763 116.26195747996748 0 -1 0
5505 19 6 0.1 118.89133073590655 97.50180007035492 116.65592526121665 0 -1 0
3147 11 5 -0.2 119.74408355032821 90.11325257493866 119.75208081165533 0 -1 0
5515 19 6 0.1 120.04696022134384 95.49471806649035 118.09145946749757 0 -1 0
5340 19 2 0 117.42766559061546 95.52365747720819 113.3699703762213 0 -1 0
2926 11 2 0.14 114.24343893591606 89.99319638128084 116.20870080341737 0 -1 0
5504 19 6 0.1 117.91064379255731 96.10683340455729 117.20208239112998 0 -1 0
5337 19 3 0 117.52287379879672 96.27783046404429 114.36878043189535 0 -1 0
2937 11 3 0 116.63659031653523 89.48804022086692 119.64437134478206 0 -1 0
3069 11 2 0.14 116.74259326922629 96.10315355242392 119.55893104938005 0 -1 0
5363 19 4 -0.5600000000000001 116.39058862883705 94.07109632369783 111.9266506008141 0 -1 0
3113 11 3 -0.1 111.2975935811267 98.41526170093677 118.08464770163738 0 -1 0
3093 11 3 0 112.70676745597717 95.69758384520586 116.68136004058691 0 -1 0
3149 11 6 0.1 120.22797373173212 90.29137044396272 118.787172154192 0 -1 0
3129 11 8 -0.1 117.4709796878185 92.7402953140808 118.17215008525632 0 -1 0
5355 19 3 -0.1 115.33324003684807 96.92302087069963 114.09285150332178 0 -1 0
5500 19 6 0.1 116.5552214672215 97.80927410744883 115.57760789399485 0 -1 0
3134 11 6 0.1 119.44333444215712 93.1554951055461 118.99355134089616 0 -1 0
3066 11 3 0.0282 116.18911229120259 98.7953504355464 119.67788407852339 0 -1 0
3719 13 6 0.1 113.23460209582979 91.94572902160851 119.45886880597138 -2 0 0
5503 19 5 -0.2 118.80244268621043 96.44798741911593 116.5791314227519 0 -1 0
3068 11 2 0 117.56752483729787 97.00623731889921 120.05913148930344 0 -1 0
2934 11 5 0.06 115.55622668664012 91.90110570319717 115.11122038593331 0 -1 0
3107 11 3 0 111.68691784321933 95.10848117044364 114.613056845372 0 -1 0
3116 11 6 0.1 112.70812815832454 96.61121412732845 119.64545926269793 0 -1 0
3115 11 2 0 111.96078485792674 97.36342192244399 117.85556720236619 0 -1 0
3105 11 3 -0.1 113.59157408429702 94.03645893848216 115.33800693502522 0 -1 0
3117 11 8 -0.1 113.8275690505179 96.07540651424732 117.69737377632806 0 -1 0
5473 19 8 -0.1 119.11601621547318 90.1266819161003 111.95638892989004 0 -1 0
3071 11 2 0.14 118.31839326039113 94.99511305787655 120.40692797990627 0 -1 0
611 3 3 0 111.93600670127466 99.14780921278668 111.21503685284978 1 -1 -1
6420 22 6 0.1 106.07155965435737 109.43472872081315 83.49406522726889 -1 0 0
6140 22 3 -0.1 106.1083696897866 108.84638210501555 84.43664394950606 -1 0 0
6141 22 3 0 107.13471179054605 109.03350708992687 85.28620953376767 -1 0 0
6404 22 3 -0.1 108.09230875679906 109.9502254019826 85.03358885625859 -1 0 0
1189 5 6 0.1 104.8279131078484 106.01296994692301 81.96551788220377 -1 0 -1
6366 22 3 -0.1 105.15657756623564 107.93674594176541 84.73972015420384 -1 0 0
6421 22 6 0.1 104.32574752074092 107.76065263524109 84.06920889763117 -1 0 0
6139 22 3 0 105.26109297575461 107.28006016064006 85.93251266266469 -1 0 0
6152 22 3 -0.1 104.3329938362892 106.38218315466312 86.3123926324911 -1 0 0
6136 22 3 0 106.31326048923432 107.4653050893171 86.69912687830973 -1 0 0
6144 22 3 0 107.20537094352997 108.3401742555009 86.43855740950916 -1 0 0
1458 5 3 -0.1 106.27213734904254 104.90805937785726 83.11069272181354 -1 0 -1
1459 5 6 0.1 107.0848632958538 105.54927042578005 82.96326204216885 -1 0 -1
1188 5 3 -0.1 105.03247119536587 105.17561072151759 82.57208952573602 -1 0 -1
6153 22 6 0.1 103.49354564087875 106.28749019735872 85.6222952426237 -1 0 0
6409 22 6 0.1 108.06838784062211 110.5419749254819 84.21982543520244 -1 0 0
6143 22 3 0 108.22607731889332 108.53638764059036 87.30673580973773 -1 0 0
3389 12 3 -0.1 101.05427226336903 107.60203972849064 86.18466497764325 0 -1 0
3404 12 3 -0.1 101.20505195624813 108.30708592761277 85.01203126713675 0 -1 0
3392 12 3 0 102.01921849212069 109.37849618605607 85.00181232490962 0 -1 0
3399 12 3 0 102.29916627176418 109.12270120398817 87.30333071558104 0 -1 0
3400 12 6 0.1 102.25245985388077 109.51320136786741 82.91984686140601 0 -1 0
3391 12 3 0.01 102.41305768688406 109.96820838170909 83.88751833679407 0 -1 0
3393 12 3 0 102.52039538734593 109.78076436236667 86.14426924713113 0 -1 0
3386 12 3 0 101.58431132876066 108.00385804619123 87.3427013069547 0 -1 0
6673 23 6 0.1 106.0844603050977 110.35855912348813 81.04152026350755 -1 -1 1
3462 12 6 0.1 100.69192789698053 107.96933539423081 84.12923970835652 0 -1 0
6137 22 2 0 106.39366516632596 106.77138133198606 87.71477519240875 -1 0 0
6422 22 3 -0.1 104.45881454713438 105.57110015881467 87.42867384172953 -1 0 0
6423 22 6 0.1 103.72799848358818 104.91911384396862 87.68377678119316 -1 0 0
1175 5 3 0 103.95547770033008 104.42016160455373 82.82853963121046 -1 0 -1
1402 5 3 -0.1 102.70435417924583 104.71213527924957 82.42203225338096 -1 0 -1
1457 5 6 0.1 102.5822955276064 105.5667515496951 81.67421859881182 -1 0 -1
1174 5 2 0.14 106.3822343530179 103.82762489980941 83.888312660398 -1 0 -1
1176 5 3 -0.1 101.72650185705768 103.82090809603284 82.75394991321514 -1 0 -1
1181 5 4 -0.39 107.45757992025733 103.15223429420453 84.49740769253417 -1 0 -1
1172 5 3 0 104.09838459290002 103.42953929930596 83.69646744261777 -1 0 -1
1173 5 2 0 105.28465052896401 103.20335788353024 84.20913023021399 -1 0 -1
1182 5 5 0.06 108.84454571042944 103.5738333321523 84.27729440672127 -1 0 -1
[truncated: 1,964,217 more chars]
