# Supplementary material for: Adsorption-Induced Deformation in Microporous Kerogen by Hydrogen and Methane: Implications for Underground Hydrogen Storage
Source: Langmuir. 2025 Mar 3;41(9):6364–75. doi: 10.1021/acs.langmuir.5c00197 (PMC11912540; doi:10.1021/acs.langmuir.5c00197)
Supplement: Supplementary file 2 — la5c00197_si_002.zip [file la5c00197_si_002.zip › H2-LAMMPS/README.txt]

Title: Adsorption-Induced Deformation in Microporous Kerogen by Hydrogen and Methane: Implications for Underground Hydrogen Storage 

Authors:  Saeed Babaei, Benoit Coasne, Mehdi Ostadhassan

These files include the input and data files for LAMMPS used in GCMC/NPT-MD simulations of H2 in Kerogen Model 1, along with diffusion calculations at T = 363.15 K and P = 5 MPa.
